# Supplementary material for: Characterization of West Nile virus Koutango lineage from phlebotomine sandflies in Kenya
Source: PLoS One. 2024 Aug 22;19(8):e0301956. doi: 10.1371/journal.pone.0301956 (PMC11341046; doi:10.1371/journal.pone.0301956)
Supplement: S2 File — (ZIP) [file pone.0301956.s003.zip]

Archive with 4 entries (3 files):
- beast files/
- beast files/Country.txt
- beast files/Date.txt
- beast files/West_Nile_Combined_ALIGNED.fasta
