# Supplementary material for: Characterization of West Nile virus Koutango lineage from phlebotomine sandflies in Kenya
Source: PLoS One. 2024 Aug 22;19(8):e0301956. doi: 10.1371/journal.pone.0301956 (PMC11341046; doi:10.1371/journal.pone.0301956)
Supplement: S2 File — (ZIP) [file pone.0301956.s003.zip › beast files/Country.txt]

Strain	Country
ISL_S6_2050|Kenya|2023_03_17	Kenya
BAR_S3_S008|Kenya|2021_03_12	Kenya
EU082200|Senegal|1968	Senegal
MN057643|Niger|2016	Niger
KY703855|Senegal|1993	Senegal
KY703856|Senegal|1992	Senegal
KC243146|Kenya|2010	Kenya
KY703854|Senegal|1990	Senegal
AF260969|Romania|1996	Romania
AY277252|Russia|1999	Europe
AY701413|Morocco|2003	Morocco
DQ786572|France|2004_10_18	Europe
KU573078|Italy|2009	Europe
GU011992|Italy|2009	Europe
JF719065|Italy|2008_10	Europe
FJ483548|Italy|2008	Europe
JF719069|Spain|2010_08	Europe
AY701412|Morocco|1996	Morocco
FJ766331|Spain|2007_10	Europe
KC954092|Italy|2012_09	Europe
JN858069|Italy|2011_09	Europe
KU588135|United_Arab_Emirates|2015	United_Arab_Emirates
MF797870|Cyprus|2016_07	Europe
GQ851606|Senegal|1979	Senegal
GQ851607|Nigeria|1965	Nigeria
GQ851608|Central_African_Republic|1967	Central_African_Republic
KJ958922|Turkey|2011	Europe
JN051152|Mexico|2003_05	North_America
JF703161|USA|2004_07_02	North_America
MH507757|USA|2005_06_13	North_America
GQ507483|USA|2007_08_02	North_America
HM488131|USA|2000	North_America
AF206518|USA|1999	North_America
JN716371|Colombia|2008_07	South_America
HM488133|USA|2001	North_America
KR107956|Belgium|2014	Europe
HM152773|Israel|2000	Asia
KX547178|USA|2003_08_13	North_America
DQ431694|USA|2003	North_America
HM488143|USA|2004	North_America
DQ164196|USA|2002	North_America
KJ501126|USA|2007	North_America
MH507917|USA|2006_07_11	North_America
MH507994|USA|2009_07_28	North_America
MH507769|USA|2010_08_12	North_America
JX015518|Mexico|2008_09_09	North_America
JX015520|Mexico|2009_08_11	North_America
GQ507481|USA|2006_08_22	North_America
MH507767|USA|2011_08_11	North_America
JF415928|USA|2009	North_America
MH507806|USA|2015_07_14	North_America
MH507793|USA|2014_06_23	North_America
MH508036|USA|2016_07_28	North_America
KF367469|British_Virgin_Islands|2013_03_30	North_America
KM012176|USA|2012	North_America
KX547467|USA|2013_09_12	North_America
GQ379160|Argentina|2006_02	South_America
MH507690|USA|2017_08_28	North_America
MH643887|Brazil|2018_04_26	South_America
JX442279|China|2011	Asia
KC601756|India|2011_02	Asia
JX041628|Azerbaijan|1970	Europe
JX041629|Azerbaijan|1967	Europe
KT163243|India|2015_01_01	Asia
AM404308|Portugal|1969	Europe
HM051416|Israel|1953	Asia
KU978768|Russia|1963	Europe
KT934800|Australia|2009	Oceania
KT934804|Australia|2012	Oceania
JX123030|Australia|2011_03_07	Oceania
GQ851603|Australia|1991	Oceania
KT934798|Australia|2000	Oceania
KX394395|Australia|1999	Oceania
KX394383|Australia|1972	Oceania
KX394384|Australia|1974	Oceania
KX394381|Australia|1975	Oceania
KX394394|Australia|1978	Oceania
KX394410|Australia|1965	Oceania
KX394393|Australia|1963	Oceania
GQ851602|Australia|1960	Oceania
KT934796|Australia|1984	Oceania
DQ256376|India|1980	Asia
KU978770|India|1988_02_12	Asia
GQ851604|India|1957	Asia
JX041632|India|1955	Asia
EU068667|South_Africa|1989	South_Africa
EF429197|South_Africa|1989	South_Africa
LC318700|Zambia|2016_05_16	Zambia
KY523178|Uganda|2009_06	Uganda
JN393308|South_Africa|2008_04_15	South_Africa
EF429198|South_Africa|2001	South_Africa
KM052152|South_Africa|1977	South_Africa
EF429200|South_Africa|1958	South_Africa
JX041631|Ukraine|1980	Ukraine
EF429199|South_Africa|2000	South_Africa
HM147824|Democratic_Republic_of_the_Congo|1958	Democratic_Republic_of_the_Congo
KM659876|Austria|2014	Europe
MH244510|Slovakia|2014	Europe
MH244511|Slovakia|2013	Europe
MH924836|Germany|2018_08_22	Europe
KM203860|Czech_Republic|2013_08_08	Europe
MF984350|Austria|2016	Europe
KF179640|Austria|2008	Europe
KP780837|Austria|2008_08_29	Europe
MF984337|Austria|2015	Europe
KT207792|Italy|2014_08_18	Europe
HQ537483|Greece|2010	Europe
KT757322|Serbia|2013	Europe
KF179639|Greece|2012_09	Europe
KU206781|Bulgaria|2015_08_27	Europe
MH021189|Belgium|2017_10	Europe
KC407673|Serbia|2012	Europe
KC496016|Serbia|2010	Europe
KT359349|Hungary|2014	Europe
KP780839|Austria|2011_03_14	Europe
KJ934710|Romania|2013_08_27	Europe
FJ425721|Russia|2007	Europe
KU978767|Madagascar|1988_02_12	Madagascar
HM147823|Madagascar|1988	Madagascar
HM147822|South_Africa|1958	South_Africa
GQ903680|Cyprus|1968	Europe
AY765264|Czech_Republic|1997	Europe
KJ831223|Austria|2013_08	Europe
AY277251|Russia|1998	Europe
FJ159130|Russia|2005	Europe
