# Supplementary material for: Characterization of West Nile virus Koutango lineage from phlebotomine sandflies in Kenya
Source: PLoS One. 2024 Aug 22;19(8):e0301956. doi: 10.1371/journal.pone.0301956 (PMC11341046; doi:10.1371/journal.pone.0301956)
Supplement: S2 File — (ZIP) [file pone.0301956.s003.zip › beast files/Date.txt]

Strain	Date
ISL_S6_2050|Kenya|2023_03_17	2023.296575
BAR_S3_S008|Kenya|2021_03_12	2021.282877
EU082200|Senegal|1968	1968.588813
MN057643|Niger|2016	2016.588813
KY703855|Senegal|1993	1993.588813
KY703856|Senegal|1992	1992.588813
KC243146|Kenya|2010	2010.588813
KY703854|Senegal|1990	1990.588813
AF260969|Romania|1996	1996.588813
AY277252|Russia|1999	1999.588813
AY701413|Morocco|2003	2003.588813
DQ786572|France|2004_10_18	2004.882648
KU573078|Italy|2009	2009.588813
GU011992|Italy|2009	2009.588813
JF719065|Italy|2008_10	2008.874429
FJ483548|Italy|2008	2008.588813
JF719069|Spain|2010_08	2010.707763
AY701412|Morocco|1996	1996.588813
FJ766331|Spain|2007_10	2007.874429
KC954092|Italy|2012_09	2012.791096
JN858069|Italy|2011_09	2011.791096
KU588135|United_Arab_Emirates|2015	2015.588813
MF797870|Cyprus|2016_07	2016.588813
GQ851606|Senegal|1979	1979.588813
GQ851607|Nigeria|1965	1965.588813
GQ851608|Central_African_Republic|1967	1967.588813
KJ958922|Turkey|2011	2011.588813
JN051152|Mexico|2003_05	2003.457763
JF703161|USA|2004_07_02	2004.588813
MH507757|USA|2005_06_13	2005.535616
GQ507483|USA|2007_08_02	2007.707763
HM488131|USA|2000	2000.588813
AF206518|USA|1999	1999.588813
JN716371|Colombia|2008_07	2008.588813
HM488133|USA|2001	2001.588813
KR107956|Belgium|2014	2014.588813
HM152773|Israel|2000	2000.588813
KX547178|USA|2003_08_13	2003.702283
DQ431694|USA|2003	2003.588813
HM488143|USA|2004	2004.588813
DQ164196|USA|2002	2002.588813
KJ501126|USA|2007	2007.588813
MH507917|USA|2006_07_11	2006.61347
MH507994|USA|2009_07_28	2009.660046
MH507769|USA|2010_08_12	2010.699543
JX015518|Mexico|2008_09_09	2008.774658
JX015520|Mexico|2009_08_11	2009.696804
GQ507481|USA|2006_08_22	2006.726941
MH507767|USA|2011_08_11	2011.696804
JF415928|USA|2009	2009.588813
MH507806|USA|2015_07_14	2015.621689
MH507793|USA|2014_06_23	2014.563014
MH508036|USA|2016_07_28	2016.660046
KF367469|British_Virgin_Islands|2013_03_30	2013.332192
KM012176|USA|2012	2012.588813
KX547467|USA|2013_09_12	2013.782877
GQ379160|Argentina|2006_02	2006.207763
MH507690|USA|2017_08_28	2017.743379
MH643887|Brazil|2018_04_26	2018.404566
JX442279|China|2011	2011.588813
KC601756|India|2011_02	2011.207763
JX041628|Azerbaijan|1970	1970.588813
JX041629|Azerbaijan|1967	1967.588813
KT163243|India|2015_01_01	2015.086073
AM404308|Portugal|1969	1969.588813
HM051416|Israel|1953	1953.588813
KU978768|Russia|1963	1963.588813
KT934800|Australia|2009	2009.588813
KT934804|Australia|2012	2012.588813
JX123030|Australia|2011_03_07	2011.269178
GQ851603|Australia|1991	1991.588813
KT934798|Australia|2000	2000.588813
KX394395|Australia|1999	1999.588813
KX394383|Australia|1972	1972.588813
KX394384|Australia|1974	1974.588813
KX394381|Australia|1975	1975.588813
KX394394|Australia|1978	1978.588813
KX394410|Australia|1965	1965.588813
KX394393|Australia|1963	1963.588813
GQ851602|Australia|1960	1960.588813
KT934796|Australia|1984	1984.588813
DQ256376|India|1980	1980.588813
KU978770|India|1988_02_12	1988.199543
GQ851604|India|1957	1957.588813
JX041632|India|1955	1955.588813
EU068667|South_Africa|1989	1989.588813
EF429197|South_Africa|1989	1989.588813
LC318700|Zambia|2016_05_16	2016.460502
KY523178|Uganda|2009_06	2009.541096
JN393308|South_Africa|2008_04_15	2008.374429
EF429198|South_Africa|2001	2001.588813
KM052152|South_Africa|1977	1977.588813
EF429200|South_Africa|1958	1958.588813
JX041631|Ukraine|1980	1980.588813
EF429199|South_Africa|2000	2000.588813
HM147824|Democratic_Republic_of_the_Congo|1958	1958.588813
KM659876|Austria|2014	2014.588813
MH244510|Slovakia|2014	2014.588813
MH244511|Slovakia|2013	2013.588813
MH924836|Germany|2018_08_22	2018.726941
KM203860|Czech_Republic|2013_08_08	2013.688584
MF984350|Austria|2016	2016.588813
KF179640|Austria|2008	2008.588813
KP780837|Austria|2008_08_29	2008.746119
MF984337|Austria|2015	2015.588813
KT207792|Italy|2014_08_18	2014.715982
HQ537483|Greece|2010	2010.588813
KT757322|Serbia|2013	2013.588813
KF179639|Greece|2012_09	2012.755479
KU206781|Bulgaria|2015_08_27	2015.740639
MH021189|Belgium|2017_10	2017.838813
KC407673|Serbia|2012	2012.588813
KC496016|Serbia|2010	2010.588813
KT359349|Hungary|2014	2014.588813
KP780839|Austria|2011_03_14	2011.288356
KJ934710|Romania|2013_08_27	2013.740639
FJ425721|Russia|2007	2007.588813
KU978767|Madagascar|1988_02_12	1988.199543
HM147823|Madagascar|1988	1988.588813
HM147822|South_Africa|1958	1958.588813
GQ903680|Cyprus|1968	1968.588813
AY765264|Czech_Republic|1997	1997.588813
KJ831223|Austria|2013_08	2013.672146
AY277251|Russia|1998	1998.588813
FJ159130|Russia|2005	2005.588813
