# Supplementary material for: Characterization of West Nile virus Koutango lineage from phlebotomine sandflies in Kenya
Source: PLoS One. 2024 Aug 22;19(8):e0301956. doi: 10.1371/journal.pone.0301956 (PMC11341046; doi:10.1371/journal.pone.0301956)
Supplement: S2 File — (ZIP) [file pone.0301956.s003.zip › beast files/West_Nile_Combined_ALIGNED.fasta]

>KJ831223|Austria|2013_08
ATGTCTAAGAAACCAGGAGGGCCCGGAAAAAACCGGGCTGTCAATATGCAAAAACGCGGTATGCCCCGCGTAACGTCCTTGATAGGACTGAAGAGGGCAATGCTGAGCCTGATTGACGGCAGAGGACCAATACGATTTGTGTTGGCCCTACTGACGTTTTTCAGGTTCACAGCTATCGCTCCGACAAGAGCATTGTTGGACAGATGGAGAGGTGTGAGCAAACAAACAGCGATGCGACATCTCTTGAGCTTCAAGAAAGATCTTGGTGCTCTTACCAATGCCATGAACAAACGGAGCGTGAAACAAAA---AAGAGGAGGAACAGTTGGGGTGGCCGCCATCATGGGCTTGATTGCCTGTGCTGGCGCATTTACCCTCTCCAACTTCCAAGGAAGACTTATGATGACCATAAATGCAACGGACACAACGGGAGTCATTACGATCCCCACAGCGGCAGGGAAAAATCTCTGCACTGTGCGGGCAATGGATGTAGGATTCATGTGTGATGACACCATTGCGTATGAATGCCCTGTGCTCGCAGAAGGAAACGACCCTGAGGATATCGATTGTTGGTGTACGAAATCAGCCGTATTTGTGAAATATGGGAGGTGCACAAGGACACGAAACTCAAGGCGCAGTCGCCGATCGCTCAACGTTCAAGTGCACGGAGAGAGTTCCCTGGCCAACAGAAAAGGAGCCTGGCTGGATAGCACCAAAGCTTCGCGATATCTAATGAAAACGGAATCATGGATCCTTAGGAATCCTGGGTATGCATTGGTAGCGGCTGTCGTAGGGTGGATGCTGGGAAGCAACACGACGCAGAGAGTCGTATTCATGATTCTACTCCTCCTCGTTGCTCCAGCCTACAGTTTTAATTGTTTGGGCATGAGCAACAGAGATTTTATAGAAGGTGCCTCAGGAGCCACTTGGGTCGACCTCGTGTTGGAAGGAGACAGTTGTGTCACCATAATGGCCAAAGACCGACCAACAATTGACGTGAAGATGGTAAACATGGGAGCCAGCAACCTGGCAGAGGTGAGGAGTTACTGCTATTCGGCCATGGCCACTGAAATATCCAGCAGTGCTGCTTGCCCCACTATGGGTGAGGCACATAACGAGAAGAGAACTGACTCGGCGTTCTTGTGTAAGCAAGGAGTCGTAGACAGAGGTTGGGGCAACGGATGCGGCCTGTTCGGAAAAGGCAGTATAGACACCTGTGCAAAGTTCACTTGCTCTTACAAAGCAACTGGACTGACCATCCAGCGTGAAAATGTGAAATATGAAGTAGCGGCTTTCGTCCATGGACCAACGACGGTGGATACACACAGCAATTTGAGCGCCCAGAGCGCTGCCGTGCAAGCTGGAAGATTCAGCGTGTCCCCGGCAGCTCCATCTCACACGTTGAGCCTAGGCGACTACGGAGAGGTCTCTTTCGACTGCGAGCCTCGGTCAGGCGTCGACACAGACGCCTTCTATGTGATGACGGTCGCGACGAAGACTTTCTTAGTACACAGAGAATGGTTTATGGACCTAAACCTGCCATGGACTAGCCCTGGAAACACAAACTGGAGAAACAGAGAAGCCTTGCTTGAGTTCGAGGAGGCTCACGCCACGAAACAATCAGTGGTGGCCCTCGGGTCGCAAGAAGGTGCTCTCCACCATGCCCTGGCCGGAGCAATTCCTGTTGACTACAAGAACAACATAGTGAAGTTGACATCAGGGCATCTGAAATGCCGAGTGAAAATGGAAAAGCTGAAGCTGAAAGGGACGACTTATGGCGTTTGCGCGAAGGCCTTTAGGTTTGTGAACAATCCAGCAGATACTGGACACGGGACCGTAGTAATGGAATTGCAGTATACAGGGACGGATGGCCCTTGCAAAATCCCCATAACCTCAGTTGCTTCACTCAATGATATGACTCCTGTTGGAAGATTGGTAACGGTAAACCCGTACGTTTCAGTGGCGACAGCCAACGCAAAGATCCTGATAGAGTTGGAGCCCCCATTCGGGGACTCATACATTGTTGTTGGGAAGGGAGATCAACAAGTTACCCACCACTGGCACAAGTCTGGGAGCAGTATAGGAAAGGCCTTCGCCACTACCATGCAGGGTGCCCAACGCTTGGTTTCGCTAGGAGACACGGCGTGGGACTTTGGGTCAGTGGGCGGAGTGTTTAACTCAATTGGAAAAGCCGTCCATCAGCTATTTGGGGGAGCCTTCCGCTCCCTTTTTGGTGGCATGTCATGGATAACGCAGGGACTCTTGGGAGCCTTGCTTTTGTGGATGGGAATCAACTCACGAGATCGCTCAATAGCTCTGACTTTCTTGGCCGTGGGTGGAGTTCTCCTCTTCCTCTCGGTGAACGTTTACGCTGACACTGGATGCGCCATCGATCTGAAGAGACAGGAGCTCAGATGTGGGAGCGGAGTGTTTATACACAATGATGTTGAGGCATGGATGGACCGTTACAGGTATCACCCCGAGACCCCCCAAGGCCTAGCAAAGATTATCCACAACGCTCACAAAGAAGGAGTGTGTGGTATCAGGTCGGTGTCCCGGCTGGAACACCAAATGTGGGAATCCATCAAGGATGAGCTGAACACCTTGCTTAAGGAGAATGGGATTGACCTCAGCGTTGTTGTGGAAAAGCAGAGTGGCTTGTATAAATCAGCCCCAAAGCGATTAGCTGCCACAACCGAGAAGCTTGAGATAGGGTGGAAAGCATGGGGAAAGAGCATTATCTTTGCCCCTGAGTTGGCCAATCACACATTTGTGATAGATGGTCCTGAGACGAAAGAATGTCCGTCCGCTGATAGAGCTTGGAATAGCTTGGAGGTGGAGGACTTTGGTTTTGGTCTGACTAGCACACGGATGTTTCTCCGCGTTAGGGAAGGCAACACCACAGAGTGCGATGCAAAGATAATTGGAACAGCAGTGAAGAATAACATGGCTGTCCATAGCGATCTCTCCTACTGGATTGAGAGTGGACTCAACGAGACATGGAAACTTGAGCGAGCTGTGTTGGGGGAAGTAAAGTCATGTACCTGGCCTGAGACGCACACGCTGTGGGGGGAAGGAGTGCAGGAGAGTGATCTCATTATCCCAGTCACGCTGGCAGGACCTAGAAGCAACCACAATAGGAGGCCTGGGTACAAGACACAAAACCAAGGGCCATGGGACGAAGGGAGAGTGGAGCTGGACTTTGATTATTGTCCTGGAACGACCGTTACTCTCAGTGCGACCTGTGGGCATCGTGGGCCTGCGGCACGCACGACCACAGAGAGTGGAAAGCTTATTTCTGATTGGTGCTGCCGTAGCTGCACTTTACCGCCGCTGCGCTACCAAACGGAATCTGGTTGTTGGTACGGGATGGAAATACGGCCCTTACGCCATGATGAGAAAACCCTGGTCCAGTCCAAGGTCACCGCGTACAACTCCGACATGATTGATCCTTTTCAGCTGGGCCTTCTGGTAGTGTTCTTGGCCACCCAGGAGGTCCTTCGCAAGAGGTGGACGGCCAAGATCAGCGTCCCAGCCATCATGATTGCCCTGCTAACCTTGATATTTGGGGGGGTGACCTACACTGACTTGATTAGGTATGTGATACTCGTGGGAGCCGCATTCGCTGAATCAAACTCGGGGGGTGATGTGGTGCATCTCGCGCTCATGGCAACGTTTAAGATTCAACCAGCATTCATGGTAGCTTCGTTCGTCAAGACGAGATGGACGAACCAAGAGAACATCCTGCTCATGCTGGCTGCGGCGTTCTTCCAGATGGCTTACCTTGACGCTCGACACATGTTCAATTTAAACATTCCAGATGTTTTAAATTCTTTGTCTGTGGCGTGGATGATACTCAGAGCCATTGGGTTTACAACCACTTCTAATGTGGCAACACCTCTGCTGGCACTCCTAACCCCAGGCCTAAAATGCTTACATCTAGACATATACCGCATTCTGCTGCTCATGGTTGGGGTTGGAAGCCTGGTTAAGGAAAGGCGGAGTGCAGTAGCAAAAAAGAAAGGAGCTAGCCTCATTTGTCTGGCATTGGCATCGACCGGCCAATTCAATCCTCTCATTCTAGTGGCAGGCTTGCTGGCTTGCGATCCAAACCGAAAGAGAGGGTGGCCAGCGACAGAAGTCATGACAGCCGTGGGACTGATGTTTGCCATCGTAGGAGGTCTGGCGGAACTGGACGTCGATTCCATGGCGATTCCTATGACCATTGCTGGTCTAATGTTCGCTGCGTATGTGATAACAGGGAGGTCCACGGACATGTGGATTGAGAGAACCGCCGACATCTCATGGGAAAGCAATGCTGAGATAACTGGGACTAGTGATAGAGTCGACGTGAAGCTTGACGATGACGGAAATTTTCAACTCATAAATGATCCTGGAGCCCCGTGGAAGATCTGGATGCTTCGCATGACGTGCTTAGCCGTCAGTGCATACACTCCCTGGGCCATCCTCCCCTCAATCGTCGGATTTTGGATTACCCTCCAGTACACAAAAAGAGGAGGCGTCTTGTGGGACACACCGTCACCCAGAGAGTACAAGAAAGGAGACACGACCACGGGAGTGTACAGAATCATGACCCGCGGAATGCTCGGGAGTTACCAAGCTGGGGTTGGCGTGATGGTCGAAGGGGTGTTCCACACCTTGTGGCACACAACTAAAGGTGCTGCTTTGATGAGCGGAACCGGACGGTTGGACCCTTACTGGGGCAGTGTGCGAGAGGATCGCCTCTGCTATGGAGGACCATGGAAATTGCAGAGGAAGTGGAATGGCCTAGATGAAGTGCAGATGATCGTGGCCGAACCAGGGAGAAACACCCGAAACGTCCAAACAAAGCCTGGAGTATTTAAAACTCCTGATGGTGAGATAGGAGCCGTCACACTAGATTACCCGACCGGCACATCTGGATCACCCATTGTCGATAAGAATGGGGATGTCATCGGACTGTATGGCAACGGGGTCATCATGCCGAATGGCTCGTACATCAGTGCCATCGTGCAAGGTGAGAGGATGGAAGAACCGGCTCCAGCCGGGTTTGAGCCAGACATGCTCAGGAAAAAGCAAATAACAGTGCTGGATCTCCATCCAGGTGCCGGGAAGACGAGAAAGATCCTTCCACAGATCATCAAAGAAGCCATCAACAAGCGGCTGCGGACAGCAATACTTGCCCCCACCCGGGTGGTGGCTTCAGAAATGGCTGAAGCCCTGCGGGGGCTCCCAATCCGGTACCAGACTTCAGCTGTGACGAGAGAGCACACAGGGAACGAGATAGTTGACGTGATGTGTCACGCCACGTTGACCCATCGACTGATGTCTCCCCACCGAGTCCCTAACTATAATCTGTATGTTATGGATGAAGCCCACTTTACCGATCCAGCTAGTATAGCTGCTAGGGGATACATCTCAACCAGAGTGGAGCTAGGAGAAGCTGCGGCAATATTTATGACTGCCACGCCCCCCGGAACCTCTGATCCCTTCCCAGAATCAAACGCACCAGTGGCTGATATCCAGACGGAAATCCCCGATAGAGCCTGGAATTCGGGATATGAGTGGATCACCGAATACGTCGGCAAGACTGTATGGTTCGTGCCAAGTGTGCGTATGGGAAATGAGATGGCGCAGTGTTTGCAGAGGGCTGGAAAGAAAGTGATCCAGTTAAACCGGAAGTCATATGAGACAGAGTATCCCAAGTGCAAGAATGATGACTGGGACTTCGTGATCACGACCGATATCTCAGAAATGGGAGCTAACTTCAAGGCCAGCCGTGTGATCGACAGTCGAAAGAGTGTGAAGCCAACAATCATCACCGATGGGGACAACCGGGTGGTCTTGGGAGATCCCTCTGCCATCACTGCAGCTAGTGCAGCGCAGAGGAGAGGACGTATTGGAAGAAATCCCTCACAAGTGGGGGATGAGTACTGCTACGGTGGACACACAAATGAAGATGATTCTAACTATGCTCACTGGACAGAAGCAAGAATCATGCTGGACAACATCAACATGCCCAACGGCCTTATCGCGCAGCTTTATGAACCGGAACGTGAAAAAGTCTATACCATGGATGGAGAATATAAACTCAGGGGTGAAGAGAGGAAGAATTTTCTGGAGCTGTTGAGGACCGCCGACCTGCCAGTCTGGTTGGCTTACCAAGTCGCTGCGGCTGGAATAGCGTACCATGACCGGAGGTGGTGTTTTGATGGACCGCGAACAAACACAATTCTGGAGGAGAATACCGAAGTGGAAATCGTGACTAAGATGGGAGAGAGGAAGATCCTTAGGCCCCGCTGGGCTGATGCAAGAGTCTATTCCGATCACCAAGCCTTAAAGTTGTTCAAGGATTTTGCAGCTGGCAGACGGTCGCAGATAGGACTGGTTGAAGTTATAGGGAGAATGCCAGAACACTTCCTGGGGAAGACATGGGAAGCTCTAGACACAATGTACGTTGTGGCTACCGCGGAAAAAGGTGGACGAGCCCATAGGACGGCGTTAGAGGAGCTGCCGGACGCCTTGCAGACCATAGCTCTGATAACCCTACTGAGTGTCATGACTCTCGGAGTGTTCTGCCTTCTTATGCAAAGAAAGGGAGTGAGCAAAATTGGACTTGTTAGAGCCACCCTTGGACTGGCTACTTTCTTTTGTTGGATGGCTGAGGTCCCGGGAACTAAAATTGCCGGCATGCTTCTGCTTTCCCTGCTCCTAATGATAGTTTTAATTCCAGAACCTGAAAAACAGCGATCCCAAACTGACAACCAGCTAGCAGTGTTTCTCATTTGCGTCCTGACGCTGGTCGGAATGGTCGCTGCCAATGAGATGGGATGGCTTGACAGAACGAAGGGTGACATCGGCATTCTCCTAGGACCGCGACAGGAAACTAAGGAGAGCTTTGGAGTGGAAAGCTTCCTACTTGATCTGAAGCCTGCAACAGCGTGGTCGCTGTATGCCGTGTCAACTGCGGTGATGACGCCACTGCTGAAACACCTGATCACTTCCGATTATATCAACACCTCTCTAACTTCGATCAACGTCCAAGCAAGTGCGCTTTTCACCCTGGCCAGGGGGTTTCCATTCGTGGACGTTGGGGTCTCAGCTCTCTTGCTGGCTGCCGGGTGCTGGGGGCAAGTCACGCTGACCGTGACTGTCACGGCCGCGGTCCTGCTCTTCTGCCACTATGCGTACATGGTTCCAGGCTGGCAGGCTGAGGCCATGCGCGCAGCTCAACGAAGGACAGCGGCTGGGATCATGAAAAATGCCGTGATTGACGGCATGGTGGCCACTGACGTCCCTGAACTGGAGCGAACAACGCCCGTGATGCAAAAGAAGGTCGGACAGACTATGCTGATACTCGTATCGGCTGCAGCCGTCATCGTGAACCCTTCAGTAAGAACGGTCAGAGAAGCTGGCATCCTCGTTACAGCAGCTGCGATCACATTGTGGGAGAATGGGGCTAGCTCGGTATGGAATGCCACCACCGCCATTGGTCTTTGCCACGTCATGCGCGGAGGATGGCTGTCATGTCTGTCCATCACCTGGACTTTGGTGAAGAACATGGAAAAGCCCGGACTAAAGCGTGGAGGAGCCAAGGGTAGAACCCTTGGTGAGGTGTGGAAAGACAGGCTTAATCGGTTGACAAAAGAAGAATTCACCAGGTACAGAAAAGAGGCCATAATCGAGGTCGACCGCTCAGCCGCGCGGCATGCAAGGAAGGAAGGGAATATCACAAGCGGTCATCCCGTTTCAAGAGGCACGGCGAAGCTTAGATGGCTTGTGGAAAGAAGGTTCATCGACCCCATCGGAAAAGTCGTTGACTTGGGATGCGGAAGAGGCGGTTGGTGTTACTACATGGCAACGCAAAAGCGCGTCCAAGAGGTCAAGGGCTACACAAAAGGCGGCCCTGGGCACGAAGAGCCGCAGCTCGTCCAAAGTTACGGGTGGAACACAGTGACTATGAAGAGCGGAGTTGATGTGTATTATAGGGCATCAGAGACGAGTGACACCCTTCTTTGCGACATAGGAGAATCAGCTGCGAGCGCAGAGGTGGAGGAGCACCGAACCGTGCGTGTCCTCGAAATGGTAGAAGACTGGCTGCATCGAGGCCCCAAAGAGTTCTGCATTAAAGTGTTATGTCCATACATGCCCAAAGTCATTGAGAAGCTGGAAGTGTTGCAACGACGTTATGGAGGAGGGCTGGTACGGAATCCACTTTCGCGCAATTCATCCCACGAGATGTACTGGGTGAGCCGCGCCTCAGGAAACATTGTGAACTCCGCCAACATGACTAGCCAAGTTCTCCTTGGGCGCATGGAAAAGAAGACGTGGAAGGGAGCTCATTATGAGGAAGACGTCAACTTGGGCAGTGGAACTAGAGCAGTAGGACGACCTCTGCTTAATTCCGACACTGGAAAGATTCGGAACCGGATTGAACGGCTAAGAAAAGAATACAGTTCCACTTGGCATCAGGATGACAACCACCCGTACAGGACTTGGAACTACCATGGCAGCTATGAGGTGAAGCCCACAGGCTCGGCCAGCTCACTGGTAAACGGCGTTGTGCGGCTGTTGTCAAAGCCATGGGATACCATCACCAATGTGACCACAATGGCCATGACCGACACCACCCCCTTTGGGCAGCAGCGCGTGTTCAAGGAAAAGGTTGACACGAAGGCCCCTGAACCAACGGAAGGCGTTAAGATAGTATTAAATGAAACCACCAACTGGCTGTGGGCTTTTCTGGCGCGAGAGAAGCGACCACGCATGTGCACGAGAGAAGAGTTCATAAGCAAGGTCAACAGCAACGCGGCATTGGGAGCTATGTTTGAGGAACAGAACCAGTGGTCAAACGCCAGAGACGCTGTAGAAGATCCTAAGTTCTGGGAGATGGTGGATGAAGAGCGCGAGGCCCATCTCCGAGGTGAATGCCACACGTGCATATATAACATGATGGGCAAGAGAGAAAAGAAACCTGGTGAATTCGGTAAAGCGAAGGGTAGCCGAGCTATTTGGTTCATGTGGCTGGGAGCTCGGTTTCTGGAGTTTGAAGCCTTGGGATTCCTAAACGAGGACCATTGGCTTGGCAGGAAGAACTCAGGGGGAGGCGTCGAGGGACTAGGCCTGCAGAAGCTCGGGTACGTTCTCAGGGAAGTTGGAGTAAAATCCGGAGGGAAAATGTACGCTGATGACACCGCCGGCTGGGACACCAGGATTACGAAGGCTGATCTCGAAAATGAGGCCAAGGTGCTGGAACTCCTCGGAGGTGAGCACCGCCGGCTAGCCAGATCCATAATTGAGCTCACATACCGCCATAAAGTCGTGAAAGTGATGCGGCCAGCAGTTGGAGGAAAAACCGTGATGGACGTCATTTCCCGTGAAGATCAGAGAGGCAGCGGGCAAGTTGTGACATACGCACTTAACACGTTCACAAACCTGGCTGTCCAGCTAGTGCGGATGATGGAAGGTGAAGGCGTGATCGGGCCTGACGATGTGGAGAAGCTAGGAAAAGGCAAAGGAGTGAAGGTGCGCGTCTGGCTCTTTGAGAACGGAGAGGAGCGACTCAGCCGCATGGCGGTCAGCGGAGATGACTGTGTGGTAAAGCCGATTGATGACAGGTTCGCCACCTCACTTCACTTCCTTAATGCCATGTCAAAAGTGAGGAAAGACATCCAGGAATGGAAGCCTTCCACAGGTTGGTATGACTGGCAGCAGGTACCTTTTTGCTCAAACCACTTTACCGAGCTGATCATGAAAGACGGCAGGACCCTGGTGGTGCCCTGCAGAGGACAAGATGAGCTAATCGGGCGAGCCAGAATTTCTCCGGGAGCGGGATGGAACGTGCGGGACACAGCGTGTTTGGCCAAATCGTATGCGCAAATGTGGCAATTGTTGTACTTCCACAGGAGGGACCTCAGGCTGATGGCGAACGCCATCTGCTCAGCGGTGCCGGTCAGTTGGGTCCCCACAGGCAGAACGACCTGGTCAATCCATGCAAAAGGTGAGTGGATGACCACATCTGACATGCTTGGAGTGTGGAATCGGGTATGGATAGAAGAAAATGAGTGGATGGAGGATAAGACGCCTATTGAAAAATGGTCAGACGTTCCCTACTCGGGGAAGCGTGAAGACATCTGGTGTGGAAGCCTCATCGGAACGCGCTCTCGAGCAACATGGGCCGAAAACATTCAAGTGGCCATCAATCAAGTCCGCTCCGTGATTGGAGAGGAAAAATACGTCGATTACATGAGCTCATTCAAGAGGTACGAAGAGCCCACACCAGAGGAAGACTCTGTGCTGTAA
>AY277251|Russia|1998
ATGTCTAAGAAACCAGGAGGGCCCGGAAAAAACCGGGCTGTCAATATGCAAAAACGCGGAACGCCCCGCGTGTTGTCCTTAATAGGACTGAAGAGGGCTATGCTGAGCCTGATTGACGGAAGAGGACCGATACGGTTTGTGTTGGCCTTGTTGACGTTTTTCAGGTTCACAGCTATCGCTCCGACAAGAGCGTTGTTGGACAGATGGAGAGGTGTGAGAAAACAAACAGCGATGAAACATCTCTTGAGCTTCAAGAAGGAACTTGGTGCTTTGACCAACGCGATGAATAAACGGAGCGGAAAACAAAA---AAGAGGAGGAACAGTTGGGGTGGCAGCCATCATGGGCTTAATTGCCTGTGCCAGCGCGCTAACCCTGTCAAACTTTCAAGGAAAGTTGATGATGACCATAAATGCCACGGAAACGACAGGGGTCATTACGATCCCCACGGCAGCAGGCAAAAATCTTTGCACCATCAGAGCGATGGACGTGGGATTCATGTGTGATGACACTATTGCATACGAGTGTCCTGCACTCATGGAAGGAAATGATCCGGAAGACATTGACTGCTGGTGCACCAAGTCAGCCGTGTTTGTAAGATACGGGAGGTGCACAAGGACTCGAAACTCACGGCGTAGCCGTAGGTCACTCAATGTCCAAGTGCACGGAGAAAGCTCTTTATCCAACAGGAAAGGAGCTTGGCTAGATAGCACCAAAGCGTCACGATACCTAATGAAGGCTGAGTCATGGATCTTGAGAAACCCTGGATACGCATTGGTGGCTGCTGTAATTGGATGGATGTTAGGGAGCAACACAACACAGAGAGTGGTGTTCATGATTCTGCTCCTCCTAGTTGCTCCAGCCTATAGCTTTAATTGCTTGGGTATGAGCAACAGAGACTTCATAGAAGGCGCCTCAGGAGCAACCTGGGTCGATCTAGTGCTGGAAGGAGACAGTTGCGTGACCATAATGGCCAAAGACAGACCGACAATTGACGTGAAGATGGTCACCATGGGAGCAAGCAATATGGCGGAGGTGCGAAGCTACTGCTACGCTGCTTCGGCCACAGAGATATCCAGTAGTGCGGCTTGCCCTACGATGGGGGAGGCACACAATGAGAAGAGAACGGACTCAAACTTCGTGTGTAAACAAGGAGTTGTTGATAGAGGATGGGGCAATGGATGCGGCCTCTTTGGAAAAGGAAGCATAGACACCTGTGCGAAGTTCACTTGCTCCAACAAAGCTACTGGATTAACCATACAGCGGGAGAACGTGAAGTATGAAGTGGCAGTTTCTGTCCATGGGCCAACGACCGTAGACACACACATG------TCCGCCCAGAATGCAGCCGTGCAAGCTGGAAGGTTCAGTGTGTCTCCAGCAGCCCCCACCCACACGTTGACTTTGGGAGATTACGGAGAAGTCACCTTTGATTGTGAACCCAGGTCAGGCGTTGATGTGGACGCCTTCTACGTGATGACGGTGGGAACAAAATCCTTCCTGGTGCACAGAGAGTGGTTCATGGATTTAAATCTGCCATGGTCCAGTCCCGGAAACACGAACTGGAGGAACAGGGAAGCCCTGGTTGAGTTTGAAGAGGCACATGCCACGAAGCAATCGGTTGTTGCCCTGGGCTCACAAGAAGGCGCTCTCCACCAGGCCCTGGCCGGAGCAATCCCGGTGGACTATAAGAACAGTGTAGTTAAGCTGTCATCAGGGCACTTGAAATGTAGGGTTAAGATGGAAAAGCTGAAGTTGAAAGGCACGACTTACGGAGTGTGTGCAAAGGCATTCAGATTCTCAAACACTCCGGCTGACACGGGCCATGGAACGGTGGTGATGGAACTCCAATACACAGGAACGGACGGTCCCTGCAAGATTCCCATCACTTCAGTCGCTTCACTCAATGACCTGACTCCAGTTGGAAGACTCGTAACGGTGAACCCATACGTGTCAGTAGCCACAGCCAACGCCAAAATCTTGGTGGAGCTGGAACCTCCATTTGGCGATTCATACATCGTAATCGGAAAAGGTGACCAACAAGTCACTCACCATTGGCACAAGTCCGGGAGTAGCATAGGGAAGGCTTTTGCCACCACTTTGCAAGGCGCTCAACGCCTCGTGTCGCTAGGAGACACCGCGTGGGACTTTGGCTCCGTCGGCGGAGTTTTCAACTCAATTGGCAAGGCCGTTCACCAACTATTTGGAGGAGCATTCCGCTCCTTGTTCGGTGGCATGTCATGGATAACACAAGGACTCTTAGGGGCCTTGCTTCTGTGGATGGGCATCAACTCACGCGACCGCTCTATAGCCATGACTTTCTTGGCTGTTGGCGGAGTCCTGCTCTTCCTTTCTGTGAACGTCCACGCTGACACCGGGTGTGCAATTGATCTCAAAAGACAAGAGCTCAGGTGTGGAAGTGGGGTGTTTATACACAATGACGTTGAGGCATGGGTGGATCGTTACCGCTACCATCCTGAGACCCCCCAAGGTTTGGCGAAGATAATTCACAATGCCCACAAAGAAGGAGTCTGTGGCGTAAGGTCGGTCTCTAGACTAGAGCACCAAATGTGGGAATCCATCAAGGATGAGCTCAACACCCTGCTCAAAGAAAACGGAATTGATCTAAGCATTGTTGTGGAGAAGCAGAGTGGCCTGTACAAATCAGCCCCAAGGCGGCTGGCCGCTACGACCGAGAAGTTGGAGATAGGATGGAAAGCATGGGGAAAGAGCATCATTTTTGCTCCCGAACTAGCGAACCACACGTTCGTCATAGACGGTCCAGAGACAAAGGAATGTCCGTCCGCCGACAGAGCGTGGAACAGTTTGGAAGTGGAAGACTTCGGATTTGGACTTACGAGCACACGAATGTTCCTGCGGGTGAGAGAAAGCAACACCACTGAGTGTGACACCAAAATCATTGGAACGGCCGTTAAAAATAACATGGCAGTTCACAGTGATCTCTCCTACTGGATTGAGAGTGGACTTAATGAAACATGGAAGCTCGAGCGGGCTGTGTTGGGAGAAGTGAAGTCATGCACCTGGCCGGAGACACACACGTTGTGGGGTGAGGGGGTCCAAGAAAGCGACCTCATCATTCCCGTCACCCTGGCAGGACCCAGAAGTAACCACAATAGAAGACCTGGATACAAGACGCAAAACCAAGGGCCATGGGACGAAGGTAGAGTTGAATTAGATTTTGACTACTGCCCCGGAACTACAGTCACTCTCAGTGAGTCGTGCGGACACCGCGGACCCGCGGCACGCACCACTACGGAGAGCGGGAAGCTGATCTCTGATTGGTGCTGCCGTAGCTGTACCCTGCCACCATTGCGCTACCGGACTGAATCGGGTTGTTGGTATGGGATGGAGATACGCCCACTTCGCCACGATGAGAAAACCCTGGTGCAATCAAAGGTTACAGCTTACAATGCTGACATGATTGATCCTTTTCAGCTGGGCCTTCTGGTAGTGTTCTTGGCCACCCAGGAGGTCCTTCGCAAGAGGTGGACGGCCAAGATCAGCGTTCCAGCGATAATAATTGCCCTGCTGACCCTAGTGTTCGGGGGCGTGACTTACACTGATTTGATTCGGTACGTGATACTTGTTGGAGCAGCATTTGCAGAGTCAAACTCAGGAGGAGACGTGGTTCATCTAGCGCTGATGGCGACCTTTAAGATCCAACCGGCGTTCATGGTGGCCTCATTTCTCAAAACGAGATGGACAAACCAAGAGAGCATACTGCTAATGTTGGCGGCAGCTTTCTTTCAAATGGCTTACATTGATTCCCAACTCACTTTCAATTGGAACATCCCAGATGTGCTCAATTCCTTGTCGGTTGCGTGGATGATACTAAGGGCGATTAGCTTTACAACCACTTCAAACGTGGCAACACCATTGCTAGCCCTTCTCACTCCAGGACTGAAGTGTTTACATTTAGACATATATCGCATTTTACTGCTCATGGTAGGAGTGGGAAGCTTGGTCAAGGAAAGGCGGAGTGCAGTGGCAAAAAAGAAAGGAGCCAGTCTCATTTGTCTCGCGTTGGCGTCAACAGGACAGTTCAATCCCCTCATTTTGGTGGCGGGATTACTAGCCTGCGACCCTAACAGGAAGAGAGGATGGCCAGCCACAGAGGTCATGACTGCGGTGGGTTTAATGTTTGCCATTGTGGGAGGCCTGGCAGAGCTGGACATAGATTCAATGGCGATCCCTATGACCATAGCCGGCTTGATGTTCGCAGCGTACGTGATAACAGGGAGGTCTACAGACATGTGGATTGAAAGGACAGCTGACATTTCATGGGAGAGTGACGCTGAGATCACCGGAACTAGTGATAGAGTTGACGTGAAACTTGATGATGACGGAAACTTCCAACTTATGAACGACCCTGGAGCACCATGGAAGATCTGGATGCTCCGCATGACGTGTCTGGCCGTTAGTGCCTACACTCCTTGGGCCATACTCCCATCAGTCGTGGGCTTTTGGATCACGCTCCAGTACACAAAAAGAGGGGGTGTCCTATGGGACACTCCGTCACCGAGGGAGTACAAAAAAGGGGACACCACCACAGGAGTATACCGAATCATGACGCGAGGAATACTTGGCAGCTACCAGGCTGGAGTTGGAGTTATGGTAGAGGGGGTGTTCCACACCCTGTGGCACACGACGAAAGGAGCAGCCTTGATGAGCGGAACGGGACGCCTGGACCCTTACTGGGGTAGCGTCCGGGAGGACCGGCTCTGTTACGGAGGGCCATGGAAGTTGCAACGGAAGTGGAACGGGCTTGACGAAGTCCAGATGATTGTAGCTGAACCGGGAAGAAAAACTCGCAACGTGCAAACGAAGCCCGGAGTGTTTAAGACCCCCGATGGGGAGATAGGGGCCGTCACACTGGATTACCCCACAGGAACGTCTGGATCTCCCATAGTTGACAAGAATGGAGACGTTATTGGTCTGTACGGCAATGGCGTCATCATGCCTAACGGTTCGTACATCAGCGCCATCGTGCAAGGTGAGAGAATGGAAGAACCGGCACCAGCAGGCTTTGAACCAGACATGCTCAGGAAGAAGCAGATCACGGTCCTGGATCTCCATCCAGGAGCGGGGAAAACAAGGAAAATTTTGCCACAGATCATTAAAGAAGCCATCAATAAGAGGCTTCGCACGGCAATACTGGCTCCTACACGCGTGGTGGCCTCCGAAATGGCTGAAGCCTTGCGGGGGCTTCCTATTCGATACCAGACTTCGGCAGTCACACGGGAGCACACAGGGAATGAGATAGTCGACGTGATGTGCCACGCTACGTTGACTCACCGGTTGATGTCTCCACACCGAGTCCCCAACTACAACCTATTTGTGATGGATGAAGCCCACTTTACTGATCCGGCGAGCATTGCTGCTAGGGGCTATATTTCGACGAGAGTGGAACTAGGGGAAGCAGCGGCAATCTTCATGACTGCCACACCCCCCGGAACCTCAGACCCCTTTCCTGAATCCAATGCACCCGTGGCAGATATTCAGACGGAAATTCCTGACAGAGCCTGGAACTCAGGGTACGAATGGATCACTGAGTACGTAGGGAAAACTGTCTGGTTTGTGCCCAGCGTGCGCATGGGAAACGAGATGGCGCAGTGCCTGCAAAGAGCAGGGAAGAAAGTGATTCAACTAAACCGGAAGTCGTATGAGACGGAATACCCTAAATGTAAGAACGATGACTGGGACTTCGTGATCACAACTGACATCTCAGAGATGGGAGCCAACTTCAAGGCTAGCCGTGTGATCGACAGCCGGAAGAGTGTGAAACCCACGATTATCACTGACGGTGAAAGCCGAGTGGTTCTAGGAGAGCCATCAGCCATCACTGCGGCCAGCGCCGCGCAAAGGAGAGGACGTATCGGAAGAAACCCTTCACAGGTGGGAGATGAGTACTGCTACGGAGGACACACGAACGAAGATGATTCCAACCACGCTCACTGGACGGAGGCTAGAATCATGCTGGACAACATTAACATGCCAAACGGATTGGTCGCGCAGCTTTATCAGCCAGAGCGCGAAAAGGTCTACACCATGGATGGGGAGTACAAACTTCGGGGCGAAGAGAGGAAAAATTTTCTGGAACTGCTCAGAACCGCTGACTTACCAGTATGGCTAGCTTACCAAGTCGCAGCAGCAGGAATTTCTTACCATGATCGGAGGTGGTGCTTTGACGGCCCACGCACGAACACGGTTCTGGAGGAGAACACGGAAGTAGAAATAGTGACGAAGATGGGGGAAAGGAAAATCCTTAGACCCCGCTGGGCAGACGCGAGAGTGTACTCAGACCATCAGGCTCTAAAGCTGTTCAAGGACTTCGCGGCTGGGCGGAGATCACAGATAGGATTGGTGGAAGTGATTGGAAGGATGCCAGAGCACTTCGTGGGGAAGACCTGGGAGGCCTTGGACACCATGTATGTCGTGGCCACCGCGGAAAAAGGTGGACGAGCCCACAGGACGGCATTGGAGGAACTGCCAGATGCCCTACAGACCATCGCCCTAATAACACTGTTGAGCGTCATGACTCTCGGGGTGTTCTGCCTCCTTATGCAAAGGAAAGGTGTGAGCAAAATCGGACTGGCAGGAGTCACACTCGGCCTAGCCACATTCTTTTGTTGGATGGCTGAAGTCCCTGGGACAAAAATAGCTGGCATGCTCTTGCTATCTCTGCTCATGATGATCGTTTTGATTCCTGAGCCTGAGAAACAGCGTTCCCAGACAGACAACCAGCTCGCGGTGTTCCTTATTTGCGTTCTGACGCTAGTAGGGACTGTTGCCGCCAATGAAATGGGGTGGCTTGACAGAACAAAGAGTGACATTGGCACCCTTTGGGGCCAGAGAACGGAGTCGAGAGAAAGTTTTGGGGTGGAGAGCTTCCTTCTTGATTTGAAACCGGCGACGGCGTGGTCACTGTACGCGGTATCCACCGCGGTGATGACCCCGTTGCTCAAGCACGTGATCACTTCGGATTACATCAACACTTCACTGACGTCAATCAACGTGCAGGCGAGCGCGCTCTACTCCTTGGCCAGAGGATTTCCATTCGTGGATGTGGGTGTCTCCGCCCTTCTGTTGGCTGCAGGATGTTGGGGGCAAGTCACGCTGACTGTGACTGTCACGGCAGCAGCCCTGCTATTCTGTCACTATGCTTACATGGTTCCAGGCTGGCAGGCTGAAGCGATGCGTGCAGCACAGCGGAGGACAGCGGCAGGCATCATGAAAAATGCGGTTATCGACGGCATGGTGGCCACCGATGTCCCCGAGCTGGAGCGGACGACACCCGTGATGCAGAAGAAGGTCGGACAAATCATGCTGATCCTAGTGTCAACCGCAGCGGTAGTCGTAAACCCCTCTGTGAAGACAGTCAGAGAAGCCGGCATTCTCGTGACCGCGGCAGCGGTCACATTGTGGGAGAATGGGGCCAGTTCCGTATGGAACGCCACGACCGCCATTGGACTCTGCCACGTCATGCGCGGAGGCTGGCTATCATGTCTGTCCATCACTTGGACTTTGGTGAAGAACATGGAAAAGCCCGGGTTGAAGCGTGGAGGAGCGAAGGGCAGAACCCTTGGTGAGGTGTGGAAGGATAGACTCAATCGGTTGACGAAAGAAGAGTTCACCAGGTACCGGAAAGAAGCCATAATCGAGGTTGATCGCTCCGCGGCACGACACGCGCGGAGAGAAGGAAACATTACAGGTGGCCATCCCGTCTCGCGAGGCACAGCAAAACTCAGGTGGCTCGTAGAAAGAAGATTTCTCGACCCCATTGGAAAGGTTGTGGACCTGGGGTGTGGAAGAGGAGGCTGGTGCTACTACATGGCGACACAGAAGCGAGTCCAAGAGGTAAAGGGGTACACGAAAGGTGGTCCAGGCCACGAGGAGCCGCAATTAGTGCAAAGCTATGGCTGGAACATAGTGACCATGAAGAGTGGGGTAGATGTGTACTACAGGGCCTCAGAAGCGAGTGACACTTTGCTTTGTGATATTGGAGAATCGGCCTCGAGCGCGGAAGTGGAGGAGCACAGAACCGTGCGCGTCCTTGAGATGGTGGAAGATTGGCTGCACCGCGGCCCAAAAGAGTTTTGTATCAAGGTGCTGTGCCCATACATGCCCAAAGTGATTGAGAAGATGGAGGTTCTGCAACGTCGGTACGGAGGGGGACTGGTGCGGAACCCACTGTCACGCAATTCGACACATGAGATGTACTGGGTAAGCCGAGCATCGGGGAACATCGTGAACTCGGTTAGTATGACCAGCCAGGTTCTCCTCGGACGCATGGAGAAAAAGACTTGGAAGGGTGCCCACTACGAGGAAGACGTCAACTTGGGCAGTGGGACTAGGGCCGTTGGAAAGCCTCTACTTAATTCAGACACTGGGAAAATCCGCAACCGGATTGAGCGATTGAAAAAAGAATACAGCTCCACTTGGCATCAGGATGACAACCACCCGTACAGAACCTGGAACTACCACGGGAGCTACGAGGTAAAACCCACAGGTTCGGCCAGCTCATTGGTGAATGGCGTTGTGCGCCTGTTGTCGAAGCCATGGGACACAATAACAAACGTCACCACCATGGCCATGACTGATACCACCCCTTTCGGGCAGCAGCGTGTGTTCAAAGAAAAAGTCGACACCAAGGCACCCGAACCAGCTGAAGGTGTGAAACTGGTTTTGAACGAAACCACAAACTGGCTGTGGACCTTCTTGGCAAGAAACAAGCGACCACGCATGTGCACCAGAGAGGAATTCATTAGCAAGGTTAACAGCAACGCAGCTCTCGGAGCCATGTTCGAAGAACAAAACCAATGGTCGAACGCTCGCGAGGCGGTGGAAGACCCCAAGTTCTGGGAAATGGTTGACGATGAGCGTGAGGCACATCTCCGTGGCGAATGCTACACCTGCATTTACAACATGATGGGCAAGAGAGAAAAGAAACCCGGGGAGTTTGGAAAAGCGAAAGGAAGCCGAGCCATATGGTTCATGTGGCTAGGAGCCCGCTTTCTGGAGTTCGAGGCTCTGGGGTTTTTGAATGAAGACCATTGGCTTGGCAGGGAAAATTCTGGAGGAGGTGTTGAGGGACTCGGTCTGCAAAAGCTTGGCTACGTTCTCAGGGAAGTGGGGACGAAGCCTGGAGGAAAGATGTACGCTGACGACACGGCAGGCTGGGATACCAGAATCACTAAAGCTGACCTGGAAAATGAAGCAAAAGTGTTGGAGTTTCTCGATGGCGAGCATCGCCGTCTAGCCAGATCCGTGATTGAGCTCACATACCGCCACAAGGTTGTGAAGGTAATGCGCCCTGCGGTCGGAGGAAAGACTGTGATGGACATAATCTCACGGGAGGACCAAAGAGGCAGCGGGCAAGTTGTGACCTACGCCCTCAACACGTTCACAAATTTGGCTGTACAGCTCGTGAGGATGATGGAAGGCGAAGGGGTGATTGGACCTGACGATGTGGAGAAGCTGGGGAAAGGCAAAGGGGTAAAGGTACGAGTCTGGCTCTTTGAGAATGGTGAGGAAAGACTCAGTCGCATGGCCGTCAGCGGAGACGATTGTGTGGTGAAGCCACTCGATGATCGGTTCGCAACCTCGCTCCATTTTCTAAATGCCATGTCAAAGGTACGGAAGGATATCCAGGAGTGGAAACCTTCTACTGGCTGGTATGACTGGCAGCAGGTCCCCTTTTGCTCCAACCACTTCACGGAACTGATCATGAAAGATGGCCGGACCCTGGTGGTCCCCTGCCGTGGACAGGATGAGCTCATCGGGAGAGCTAGAATCTCCCCTGGTGCGGGTTGGAACGTTCGTGACACAGCATGTCTAGCGAAGTCGTACGCACAAATGTGGCAGCTGTTGTACTTCCATAGAAGAGATCTGAGACTGATGGCGAATGCCATCTGCTCGGCGGTCCCAGTTAGCTGGGTGCCCACGGGCAGGACTACCTGGTCAATACATGCGAGAGGCGAGTGGATGACCACAGCAGACATGCTGGGCGTGTGGAATCGAGTCTGGATAGAAGAAAATGAATGGATGGAAGACAAGACACCCGTCGAAAGGTGGTCAGACGTTCCATACTCGGGGAAACGTGAAGACATCTGGTGCGGAAGTCTAATCGGAACACGTTCCAGAGCGACATGGGCTGAGAACATCCAGGTGGCCATCAACCAGGTCCGCGCAGTGATAGGCGAGGAGAAATATGTCGATTACATGGGCTCACTCAAGAGGTACGAGGAGCCTACCCCGGAAGAAGATTCAGTGTTGTGA
>FJ159130|Russia|2005
ATGTCTAAGAAACCAGGAGGGCCCGGGAAAAACCGGGCTGTCAATATGCAAAAACGCGGAATGCCCCGCGTGTTGTCCTTAATAGGACTGAAGAGGGCTATGCTGAGTCTGATTGACGGAAGAGGACCAATACGGTTTGTGTTGGCCTTGTTGACGTTTTTCAGGTTCACAGCTATCGCTCCGACAAGAGCGTTGTTGGACAGATGGAGAGGTGTGAGGAAACAAACAGCGATGAAACATCTCTTGAGCTTCAAGAAGGAACTTGGTGCTTTGACCAACGCTATGAACAAACGGAGCGGAAAACAAAA---AAGAGGAGGAACAGTTGGGGTGGCAGCCATCATGGGCTTAATTGCCTGTGCCAGCGCGCTCACCCTGTCAAACTTTCAAGGAAAGTTGATGATGACCATAAATGCCACGGACACAACAGGGGTCATAACGATCCCCACGGCAGCAGGCAAAAATCTTTGCACCATCAGAGCGATGGACGTGGGATTCATGTGTGATGACACTATTGCATACGAGTGTCCTGCACTCATGGAAGGAAATGATCCGGAAGACATCGACTGCTGGTGCACCAAGTCAGCCGTGTTTGTAAGATACGGGAGGTGCACAAGGACTCGAAACTCACGGCGTAGCCGTAGGTCACTCAATGTCCAAGTGCACGGAGAAAGCTCTTTGTCCAACAGGAAAGGAGCTTGGCTAGATAGCACCAAAGCGTCACGATACCTAATGAAGGCTGAGTCATGGATTTTGAGAAACCCTGGATACGCATTGGTGGCTGCTGTGATTGGATGGATGCTAGGAAGCAACACAACACAGAGAGTGGTGTTCATGATTCTGCTCCTCCTAGTTGCTCCAGCCTATAGCTTTAATTGCTTGGGCATGAGCAACAGAGATTTCATAGAAGGCGCCTCAGGAGCAACCTGGGTCGATCTAGTGCTGGAAGGAGACAGTTGCGTGACTATAATGGCCAAAGACAGACCGACAATTGACGTGAAGATGGTCACCATGGGAGCAAGCAATATGGCGGAGGTGCGAAGCTACTGCTACGCGGCTTCGGCCACAGAGATATCCAGTAGTGCGGCCTGCCCCACGATGGGGGAGGCACACAATGAGAAGAGAACGGACTCAAACTTCGTGTGTAAACAAGGAGTTGTTGATAGAGGATGGGGCAATGGATGTGGCCTTTTTGGAAAAGGAAGCATAGACACCTGTGCGAAGTTCACTTGCTCCAACAAAGCTACTGGATTAACCATACAGCGGGAGAACGTGAAGTATGAAGTGGCAGCTTTTGTCCATGGGCCAACGACCGTAGACACACACAGTAATTTGTCCGCCCAGAACGCAGCCGTGCAAGCTGGAAGGTTCAGTGTGTCTCCAGCAGCCCCCACCCACACGATGACTTTGGGAGATTACGGAGAAGTCACTTTTGATTGTGAACCCAGGTCAGGCGTTGATGTGGACGCCTTCTACGTGATGACGGTGGGAACAAAATCCTTCCTGGTGCACAGAGAGTGGTTCATGGATCTAAATCTGCCATGGTCCAGCCCCGGAAACACGAACTGGAGGAACAGGGAGGCCCTGGTTGAGTTTGAAGAGGCGCATGCCACGAAACAATCGGTTGTTGCCCTGGGCTCACAAGAAGGCGCTCTCCACCAGGCCCTGGCCGGAGCGATCCCGGTGGACTATAAGAACAGCGTAGTTAAGCTGTCATCAGGGCACTTGAAATGTAGGGTTAAGATGGAAAAACTGAAGTTGAAAGGCACGACTTACGGAGTGTGTGCAAAGGCATTCAGATTCTCAAACACTCCGGCTGACACGGGCCATGGAACGGTGGTGATGGAACTCCAATACACAGGAACGGATGGTCCCTGCAAGATTCCCATCACTTCAGTTGCTTCACTCAATGACCTGACTCCAGTTGGAAGACTTGTAACGGTGAACCCATATGTGTCAGTAGCCACAGCCAACGCCAAAATCTTGGTGGAGCTGGAACCTCCATTTGGCGATTCATACATCGTGATCGGAAAAGGTGACCAACAAGTCACTCACCACTGGCACAAGTCCGGGAGTAGCATAGGGAAAGCTTTCGCCACCACTTTGCAAGGCGCTCAACGCCTCGTGTCGCTAGGAGACACCGCGTGGGACTTCGGCTCCGTCGGCGGAGTTTTCAACTCAATTGGCAAGGCCGTTCACCAACTATTTGGAGGAGCATTCCGCTCCCTGTTCGGTGGCATGTCATGGATAACACAAGGACTCTTAGGGGCCCTGCTTCTGTGGATGGGCATCAACTCACGCGATCGCTCTATAGCCTTGACTTTCTTGGCTGTTGGCGGAGTCCTGCTCTTCCTTTCTGTAAACGTCCACGCTGACACCGGGTGTGCAATTGATCTCAAAAGACAAGAGCTCAGGTGCGGAAGTGGGGTGTTTATACACAATGACGTTGAGGCATGGGTGGATCGTTACCGCTACCATCCTGAGACCCCCCAGGGTTTGGCGAAGATAATTCACAATGCCCATAAAGAAGGAGTCTGTGGCGTAAGGTCGGTCTCTAGACTAGAGCACCAAATGTGGGAATCCATCAAGGATGAGCTAAACACCCTGCTCAAAGAAAACGGAGTTGATCTAAGCATTGTTGTGGAGAAGCAGAGTGGCCTGTACAAATCAGCCCCGAGGCGGCTGGCCGCTACGACCGAGAAGTTGGAGATAGGATGGAAAGCATGGGGAAAGAGCATTATTTTTGCTCCCGAACTAGCGAACCACACGTTCGTCATAGACGGTCCAGAGACAAAGGAATGTCCGTCCGCCGATAGGGCGTGGAACAGTTTGGAAGTGGAAGACTTCGGATTTGGACTCACGAGCACGCGGATGTTCCTGCGGGTGAGAGAAAGCAACACCACTGAGTGTGACACCAAAATCATCGGAACGGCCGTTAAAAATAACATGGCAGTTCACAGTGATCTCTCCTACTGGATTGAGAGTGGACTTAATGAAACATGGAAACTCGAGCGGGCTGTGTTGGGAGAAGTGAAGTCATGTACCTGGCCGGAGACACACACGTTGTGGGGTGAGGGGGTCCAAGAAAGTGACCTCATCATTCCCGTCACCCTGGCAGGACCCAGAAGCAACCACAATAGAAGACCTGGATACAAGACGCAAAACCAAGGGCCATGGGATGAAGGCAGAGTTGAATTAGATTTTGACTACTGCCCCGGAACCACAGTCACTCTCAGTGAGTCGTGCGGACATCGCGGACCCGCGGCACGCACCACTACGGAGAGCGGGAAGCTGATCTCTGATTGGTGCTGCCGTAGCTGTACCCTGCCACCATTGCGCTACCGAACTGAATCGGGTTGTTGGTATGGGATGGAGATACGCCCACTTCGCCACGATGAGAAAACCTTGGTGCAATCAAAGGTTACAGCTTACAATGCTGACATGATTGATCCTTTTCAGCTGGGCCTTCTGGTAGTGTTCTTGGCCACCCAGGAGGTCCTTCGCAAGAGGTGGACGGCCAAGATCAGCGTTCCAGCGATAATAATTGCCCTGCTGACCCTAGTGTTCGGGGGCGTGACTTACACTGATTTGATTCGGTACGTGATACTTGTTGGAGCAGCATTTGCAGAGTCAAACTCAGGAGGAGACGTGGTTCATCTAGCGCTGATGGCAACCTTTAAGATCCAACCGGCGTTCATGGTGGCCTCATTTCTTAAAACGAGATGGACAAACCAAGAGAGCATACTGCTAATGTTGGCGGCAGCTTTCTTTCAAATGGCTTACATTGATTCCCAACACACTTTCAATTGGAACATCCCAGATGTGCTCAATTCCTTGTCGGTTGCGTGGATGATACTAAGGGCGATTGGCTTCACAACCACTTCAAACGTGGCAACACCATTGCTAGCCCTTCTCACTCCAGGACTGAAGTGTTTACATTTAGACATATATCGCATTTTACTGCTCATGGTAGGAGTGGGAAGCTTGGTCAAGGAAAGGCGGAGTGCAGTGGCAAAAAAGAAAGGAGCCAGTCTCATTTGTCTCGCGTTGGCGTCAACAGGACAGTTCAATCCTCTCATTTTGGTGGCGGGATTGCTAGCCTGCGACCCTAACAGGAAGAGAGGATGGCCAGCCACAGAGGTCATGACTGCGGTGGGATTAATGTTTGCCATTGTGGGAGGCCTGGCAGAGCTGGACATAGATTCAATGGCGATCCCTATGACCATAGCCGGCTTGATGTTCGCAGCGTACGTGATAACAGGGAGGTCCACAGACATGTGGATTGAAAGGACAGCTGACATTTCATGGGAGAGTGACGCTGAGATCACTGGAACTAGTGATAGAGTTGACGTGAAACTTGATGATGACGGAAACTTCCAACTTATGAACGACCCTGGAGCACCATGGAAGATCTGGATGCTCCGCATGACGTGTCTGGCTGTTAGTGCCTACACTCCTTGGGCCATACTCCCATCAGTTGTGGGCTTTTGGATTACGCTCCAGTACACAAAAAGAGGAGGTGTCCTATGGGACACTCCGTCACCGAGAGAGTACAGAAAAGGGGACACCACCACGGGAGTATACCGAATCATGACGCGAGGGATACTTGGCAGCTACCAGGCTGGAGTCGGAGTTATGGTGGAGGGGGTGTTCCACACCCTGTGGCACACGACCAAAGGAGCTGCCTTGATGAGCGGAACGGGACGACTGGACCCTTACTGGGGTAGCGTCCGGGAGGACCGACTCTGTTACGGAGGGCCATGGAAGTTGCAACGGAAGTGGAACGGGCTTGACGAAGTCCAGATGATTGTGGCTGAGCCGGGAAGAAACACCCGCAACGTGCAAACGAAGCCCGGAGTGTTTAAGACCCCCGATGGGGAGATAGGGGCCGTCACACTGGATTACCCCACAGGAACGTCTGGATCCCCCATAGTCGACAAGAATGGAGACGTTATTGGTCTATACGGCAATGGCGTCATCATGCCGAACGGTTCGTATATCAGCGCCATCGTGCAAGGTGAGAGAATGGAAGAACCGGCACCAGCAGGCTTTGAACCAGACATGCTCAGGAAGAAGCAAATCACGGTCCTGGATCTCCATCCAGGAGCGGGGAAAACTAGGAAAATTTTGCCACAGATTATCAAAGAAGCCATCAATAAGAGGCTTCGCACGGCAATACTGGCTCCTACACGCGTGGTGGCCTCCGAAATGGCTGAAGCCTTGCGGGGGCTTCCCATTCGATACCAGACTTCGGCAGTCACACGGGAGCACACAGGGAATGAGATAGTCGACGTGATGTGCCACGCTACGTTGACTCACCGGCTAATGTCTCCACACCGAGTCCCCAACTACAACCTATTTGTGATGGATGAGGCCCACTTTACTGACCCGGCGAGCATTGCTGCTAGGGGCTATATTTCGACGAGAGTGGAACTAGGGGAAGCAGCGGCAATCTTCATGACTGCCACACCCCCCGGAACCTCAGACCCCTTTCCTGAATCCAATGCACCCGTGGCAGATATTCAGACTGAAATTCCTGACAGAGCCTGGAACTCAGGGTACGAATGGATCACTGAGTACGTAGGCAAAACAGTCTGGTTTGTGCCCAGCGTGCGCATGGGAAACGAAATGGCGCAGTGCCTGCAAAGAGCAGGGAAGAAAGTGATTCAACTAAACCGGAAGTCGTATGAGACGGAGTACCCTAAATGTAAGAACGATGACTGGGACTTCGTGATCACAACTGACATCTCAGAGATGGGAGCCAACTTCAAGGCTAGCCGTGTTATCGACAGTCGGAAGAGTGTGAAACCTACGATTATCACTGACGGTGAAAACCGAGTGGTTCTAGGAGAGCCTTCAGCCATCACTGCAGCCAGCGCCGCGCAAAGGAGAGGACGTATCGGAAGAAATCCTTCACAGGTGGGAGATGAGTACTGCTACGGAGGACACACGAACGAAGATGATTCCAACTACGCTCACTGGACGGAGGCTAGAATCATGCTGGACAACATTAACATGCCAAACGGATTGGTCGCGCAGCTTTATCAGCCAGAGCGCGAAAAGGTCTACACCATGGATGGGGAATACAAACTTCGGGGTGAAGAAAGGAAAAATTTTCTGGAACTGCTCAGAACCGCTGACTTACCAGTATGGCTAGCTTACCAGGTCGCAGCAGCAGGAATTTCTTACCATGACCGGAGGTGGTGCTTTGACGGCCCACGCACGAACACGGTTCTGGAGGAGAACACGGAAGTAGAAATAGTGACGAAGATGGGGGAAAGGAAAATCCTTAGACCCCGTTGGGCAGACGCGAGAGTGTACTCAGACCATCAGGCTCTAAAGCTGTTCAAGGACTTCGCGGCTGGGCGGAGATCACAGATAGGATTGGTGGAAGTGATTGGAAGGATGCCAGAGCACTTCGTGGGGAAGACTTGGGAGGCCTTGGACACCATGTATGTCGTGGCCACCGCGGAAAAAGGTGGACGAGCCCACAGGACGGCATTGGAGGAACTGCCAGATGCCCTACAGACCATCGCCCTAATAACACTGTTGAGCGTGATGACTCTCGGGGTGTTCTGCCTCCTTATGCAAAGGAAAGGTGTGAGCAAGATCGGACTGGCAGGAGTCACACTCGGCCTAGCCACATTCTTTTGTTGGATGGCTGAAGTCCCTGGGACAAAAATAGCTGGCATGCTCTTGCTATCTCTGCTCATGATGATCGTTTTGATTCCTGAGCCTGAGAAACAGCGTTCCCAGACAGACAATCAGCTCGCGGTATTCCTTATTTGCGTTCTGACGCTAGTAGGGACTGTTGCCGCCAATGAAATGGGGTGGCTTGACAGAACAAAGAGTGACATCGGTACCCTTTGGGGCCAGAGAACGGAGTCTAGAGAAAGTTTTGGGGTGGAGAGCTTCCTTCTTGATTTGAAACCGGCTACGGCGTGGTCACTGTACGCGGTATCCACCGCGGTGATGACCCCGTTGCTCAAGCACGTGATCACTTCGGATTACATTAACACTTCACTGACGTCAATCAACGTGCAGGCGAGCGCGCTCTACTCCTTGGCCAGAGGATTTCCATTCGTGGATGTAGGTGTTTCCGCCCTTCTGTTGGCTGCAGGATGTTGGGGGCAAGTCACGCTGACTGTGACTGTCACGGCAGCAGCCCTGCTATTCTGCCACTATGCTTACATGGTTCCAGGTTGGCAGGCTGAAGCGATGCGTGCAGCACAGCGGAGGACAGCGGCAGGCATCATGAAAAATGCGGTTATCGACGGCATGGTGGCCACCGATGTCCCAGAGCTGGAGCGGACGACACCCGTGATGCAGAAGAAGGTCGGACAAATCATGCTGATCCTAGTGTCAACCGCAGCGGTAGTCGTAAACCCCTCTGTGAGGACAGTCAGAGAAGCCGGCATTCTCGTGACCGCGGCAGCGGTCACATTGTGGGAGAATGGGGCCAGTTCCGTATGGAACGCCACGACTGCCATTGGACTCTGCCACGTCATGCGCGGAGGCTGGCTATCATGTCTGTCCATCACCTGGACTTTGGTGAAGAACATGGAAAAGCCCGGGTTGAAGCGTGGAGGAGCGAAGGGCAGAACCCTTGGTGAGGTGTGGAAGGATAGACTCAATCGGTTGACGAAAGAAGAGTTCACCAGGTACCGGAAAGAAGCTATAATCGAGGTTGATCGCTCCGCGGCACGTCACGCGCGGAGAGAAGGAAACGTCACAGGTGGCCATCCCGTCTCGCGAGGCACAGCAAAACTTAGGTGGCTCGTAGAAAGAAGATTTCTTGACCCCATCGGGAAGGTAGTGGACCTGGGGTGTGGAAGAGGAGGCTGGTGCTACTACATGGCGACACAGAAGCGAGTTCAAGAGGTAAAGGGGTACACGAAAGGTGGTCCAGGCCACGAGGAGCCGCAATTAGTGCAAAGCTATGGCTGGAACACAGTGACCATGAAGAGTGGGGTAGATGTGTACTACAGGGCTTCAGAAGCGAGTGACACTTTGCTCTGTGATATTGGAGAATCAGCCTCGAGCGCAGAAGTGGAGGAGCACAGAACCGTGCGCGTCCTTGAGATGGTGGAAGATTGGCTACACCGCGGCCCAAAAGAGTTTTGTATCAAGGTGCTGTGCCCATACATGCCCAAAGTGATTGAGAAGATGGAGGTTCTGCAACGTCGGTATGGAGGGGGACTGGTGCGGAATCCACTGTCACGCAATTCGACACATGAGATGTACTGGGTAAGCCGAGCATCAGGGAACATCGTGAACTCGGTTAGTATGACCAGCCAGGTTCTCCTCGGACGCATGGAGAAAAAGACTTGGAAGGGAGCCCACTACGAGGAAGACGTCAATTTGGGCAGTGGGACCAGGGCCGTTGGAAAGCCCCTACTTAATTCAGACACCGGGAAAATCCGCAACCGGATTGAACGATTGAAAAAAGAATACAGCTCCACTTGGCACCAGGATGACAACCACCCGTACAGAACCTGGAACTACCACGGGAGCTACGAGGTAAAACCCACAGGTTCGGCCAGCTCATTGGTGAACGGCGTTGTGCGCCTGTTGTCGAAGCCATGGGACACAATAACAAACGTTACCACCATGGCCATGACTGACACCACCCCTTTCGGGCAGCAGCGTGTGTTCAAAGAAAAAGTCGACACTAAAGCACCCGAACCGGCGGAAGGAGTGAAACTGGTTTTGAACGAGACCACAAACTGGCTGTGGACCTTCCTGGCAAGAAACAAGCGACCACGCATGTGCACCAGAGAGGAATTTATTAGCAAGGTCAACAGCAACGCGGCTCTCGGAGCCATGTTCGAAGAACAAAACCAATGGTCGAACGCTCGCGAGGCGGTGGAAGACCCCAAGTTCTGGGAAATGGTTGACGATGAGCGTGAGGCACATCTCCGTGGCGAATGCCACACCTGCATTTACAACATGATGGGCAAGAGAGAAAAGAAACCCGGGGAGTTTGGAAAAGCTAAAGGAAGCCGAGCCATATGGTTCATGTGGCTAGGAGCCCGCTTTCTGGAGTTCGAGGCTCTGGGGTTTTTGAACGAAGACCATTGGCTTGGCAGGGAAAATTCTGGAGGAGGTGTCGAGGGACTCGGTCTGCAAAAGCTTGGCTACGTTCTCAGGGAAGTGGGGACGAAGCCTGGAGGAAAGATGTACGCTGACGACACGGCAGGCTGGGATACCAGAATCACTAAAGCTGACCTGGAAAATGAAGCAAAAGTGTTGGAGTTTCTCGATGGCGAGCATCGCCGTCTAGCCAGATCCGTGATTGAGCTCACATACCGCCATAAGGTTGTGAAGGTAATGCGCCCTGCGGTCGGAGGGAAGACTGTGATGGACATAATCTCACGGGAGGATCAAAGAGGCAGCGGGCAAGTTGTGACCTACGCCCTCAACACGTTCACAAATTTGGCTGTACAGCTCGTGAGGATGATGGAAGGCGAAGGGGTGATTGGACCTGACGATGTGGAGAAGCTGGGGAAAGGCAAAGGAGTGAAGGTGCGAGTCTGGCTCTTTGAGAATGGCGAGGAAAGACTCAGTCGCATGGCCGTCAGCGGAGACGATTGTGTGGTGAAGCCACTCGATGATCGGTTCGCAACCTCGCTCCATTTTCTAAATGCCATGTCAAAGGTAAGGAAGGATATCCAGGAGTGGAAACCTTCTACTGGCTGGTATGACTGGCAACAGGTCCCCTTTTGCTCCAACCACTTCACGGAACTGATCATGAAAGATGGCCGGACCCTGGTGGTCCCCTGCCGTGGACAGGATGAGCTTATCGGGAGAGCGAGAATCTCCCCTGGTGCGGGCTGGAACGTTCGTGACACAGCGTGTCTAGCGAAGTCGTACGCACAAATGTGGCAGCTGTTGTACTTCCACAGAAGAGATCTGAGACTGATGGCGAATGCCATCTGCTCGGCGGTCCCAGTAAGCTGGGTGCCCACTGGCAGGACTACCTGGTCAATTCATGCGAGAGGCGAGTGGATGACCACAGCAGACATGCTGGGAGTGTGGAATCGAGTCTGGATAGAAGAAAATGAATGGATGGAAGACAAGACACCCGTCGAGAGGTGGTCAGACGTTCCATACTCGGGGAAACGTGAAGACATCTGGTGCGGAAGTCTAATCGGAACGCGTTCCAGAGCGACATGGGCCGAAAACATCCAGGTGGCCATCAACCAGGTCCGCGCAGTGATAGGCGAGGAGAAATATGTCGATTACATGGGCTCACTCAAGAGGTACGAGGAGCCTACCCCGGAAGAAGATTCAGTGTTGTGA
>ISL_S6_2050|Kenya|2023_03_17
ATGTCTAAAAAACCAGGAGGGCCCGGTAAAAACCGGGCTGTCAATATGCTAAAACGCGGAATGCCCCGCGTACCGTCCTTAATTGGACTAAAGAGGGCAATGTTGAGCCTGATTGATGGCAAGGGACCGATACGATTTGTATTGGCCCTGTTGGCGTTTTTCAGGTTCACGGCAATCGCTCCTACCAAAGCGGTTCTGGACAGATGGAGAAAAGTCAACAAACAAACAGCAATGAAACATCTCTTGAGCTTCAAAAAGGAACTAGGAACCCTGACCAGTGCCATCAATCGGAGGAGCGTGAAACAGAAGAAAAGAGGAGGAACGGCTGGACTCGCCTGCATGCTAGGAATGCTCGCTACTGTCGGAGCGGTCACGTTCTCAAGCTTTCAAGGGAGAGTGATGATGACAGTGAACGCCACTGAGGTGGCAGACGTCATCTCCATACCCATAGCCTCTGGGAAGAACCAATGCACAGTGAGAGCAATAGATGTTGGTTACATGTGTGATGACACGATAACCTATGAATGCCCAGTCTTGAGCCCCGGCAATGATCCTGAAGACATTGACTGCTGGTGTGACAAGATGGCCATTTATGTGCGTTATGGGAGATGCATCAGAGGGAAGAATCCAAGGCGAAGCCGTCGTTCACTAACCGTCCAGACACATGGGGAAAGCACCCTAGCAAACAAGAAAGGAGCATGGCTTGACAGCACCAAGGCAACACGCTATCTGGTAAAAACTGAATCTTGGATCTTGCGGAATCCAGGCTACGCTCTTGTAGCAGCAGTGCTTGGGTGGATGCTTGGAGGGAACACAACGCAACGTGTGGTTTTCGCCATACTATTGTTGTTGGTAGCGCCTGCTTACAGCTTCAATTGCTTAGGGATGAGCAATAGAGACTTCTTGGAAGGAGTCTCTGGAGCCACTTGGGTCGACATTGTTCTCGAGGGAGACAGTTGCATCACAATCATGTCCAAAGACAAACCAACCATTGACATCAAGATGTTGAGCATGAGTGCAACCAACCTGGCAGAAGTCCGCAGCTACTGTTATCTTGCTGCCATTAGTGATCTTTCGACCAAGGCAGCGTGTCCAACAATGGGAGAGGCCCACAATGACAAGCGTGCTGATTCAGCGTATGTTTGTAAACAAGGAGTGGTGGACAGAGGCTGGGGAAATGGATGTGGCCTTTTTGGAAAGGGAAGCATTGACACATGTGCCAAGTTCACTTGCTCAACACAAGCCGTGGGGAAGATCATACAGAAAGAAAATATCAAGTATGAAGTCTCAATCTTTGTGCATGGCCCAACCACTTTGGAGTCACACGGGAACTTTTCGACCCAAAGGACAGCAACCCAAGCTGGTACCATCAGCGTCAGCCCATCCGCTCCCTCTTCAACATTGAAGCTGGGTGACTATGGTGAAGTCACCATTGACTGTGAACCCCGCTCAGGAGTGGACACGAGCGCGTACTACGTGATGACGGTTGGGAGCAAGTCATTCCTTGTGCACCGCGAGTGGTTCATGGACCTGAACCTCCCCTGGGCTAGCCCTGGAGCTTCTACCTGGAGGAACAGAGAGACTCTAGTGGAATTCGAGGAACCCCATGCAACCAAACAGTCTGTGGTGGCGTTGGGATCCCAGGAAGGAGCGCTGCACCAAGCTCTGGCTGGGGCTATCCCAGTTGAACTCAGCAACAACAACGTGAAGCTCACGTCAGGACACCTGAAGTGTCGGGTCAAGATGGAGAAGCTCCAACTCAAGGGAACCACCTACGGAGTGTGCTCGAAAGCTTTTCAATTCCATGGACACCCAGCGGATACTGGGCACGGAACCGTTGTCCTGGAACTCAAGTACACAGGAACAGACGGACCTTGCAAGGTACCAATATCATCGGTGGCTTCTCTGAATGATCTTACTCCAGTGGGAAGATTGGTGACCGTGAATCCCTATGTGGCCTCTTCAACAGCGAATGCCATCGTCCTGATCGAACTCGAACCTCCATTTGGAGACTCCTACATCGTCGTTGGGAGAGGAGATCAGCAGATAAATCACCATTGGCACAAGTCAGGAAGCAGCATTGGGAAAGCTTTCACAGCAACAGTGAAAGGAGCGCAGAGACTTGCCGCCCTAGGAGATACAGCCTGGGACTTCGGCTCAGTAGGAGGAATTTTTACCTCTCTAGGAAAGGCAGTGCATCAAGTGTTTGGTGGGGCATTTAGGTCACTCTTTGGAGGAATGTCTTGGATCACACAGGGACTGCTAGGAGTTCTCTTGCTTTGGATGGGGATCAACGCTCGAGACAAGTCCATCGCCCTGACCTTCTTGGCGGTGGGAGGAGTCTTGCTCTTCCTCGCAGCCAACGTCCACGCTGACACGGGATGCGCCATTGACATCACCAGACAAGAGCTGAGGTGTGGAAGCGGAGTGTTTATACACAATGATGTGGAAGCTTGGGTGGATAGATACAAATTCCATCCTGAAACACCTCAGGGACTGGCTAGAATAGTCCAGAAGGCGCATGCAGAAGGTATATGTGGTATCAGATCTGTCTCGAGATTTGAGCACCAGATGTGGGAATCCATCAAAGATGAACTGAACACACTCCTTAAAGAAAATGGAGTCGATTTGAGTGTGGTCGTGGAAAAGCATGAAGGAATGTACAGGTCTGCCCCGAAGAGACTTCCACCAACCACTGAGAAGCTGGAGATGGGATGGAAAGCTTGGGGAAAGAGCATCATCTTCGCTCCAGAACTGGCAAACAACACGTTTGTTGTTGACGGACCGGAGACTAAGGAGTGCCCCACGTCAAGGCGAGCCTGGAACAGCATGGAAGTCGAAGACTTTGGCTTTGGACTGACAAGCACAAGAATGTTCATGAAAGTGAGGGAAGTCAACACCACAGCGTGTGACTCCAAGATTATTGGCACGGCCGTAAAGAACAACCAAGCCGTGCACAGTGATCTGTCCTACTGGATTGAGAGTGGATTGAATGACACCTGGAAGCTTGAGCGTGCAGTTCTTGGCGACGTCAAGTCTTGCACATGGCCAGAAACACACACACTCTGGGGTGAAAGTGTTTTGGAGAGTGAGCTCATCATTCCCATCACCTTGGCTGGACCCAAAAGCAACCACAATAGGCGGCCCGGGTACATGACACAGAACCAAGGACCTTGGGATGAAGGCCGTATCGAGTTGGATTTTGACTACTGTCCTGGCACCAAAGTGACTGTGAGTGCGCTCTGCGGGAGACGAGGCCCCGCTACCCGCACAACCACAGAAAGCGGGAAGCTGATAACAGACTGGTGTTGCCGAACTTGCACGCTCCCTCCCCTGAGGTATCAGACGGAGAGCGGATGTTGGTACGGAATGGAGATAAGACCGACAAGACATGATGAGAGGACGCTAGTGCAGTCTAAAGTTGAAGCTTACAACGCTGACATGATTGATCCTTTTCAGCTGGGCCTTCTGGTAGTGTTCTTGGCCACCCAGGAGGTCCTTCGCAAGAGGTGGACGGCCAAGATCAGTGTCCCGGCGATAATGGTAGCTCTGCTGACTCTGGTGTTCGGGGGAATAACATACACTGATTTGGTGAGATACATCATCCTCGTGGGGGCGGCTTTTGCTGAAGCCAACCCAGGAGGAGATGTAGTTCACTTGGCTCTCATGGCAACATTCAAGATCCAGCCAGTGTTCATGGTAGCGTCCTTCTTAAGGTCTAGATGGACTAACCAAGAAAACATCCTCCTAATGCTAGCAGCAGCCTTCTTTCAAATGGCCTACCAGGACTGTCACCACTTGATTACCTGGGAGATCCCAGATGTCCTCAACTCGCTAGCTGTGGCATGGATGATCCTTCGAGCTATCAGCTTCACGACCACTTCAAATGTGGTCGTTCCCATGCTGGCGTTGCTGACTCCTGGACTGAAATGTCTCAACCTGGATGTGTACAGAATACTCCTGCTTATGATAGGCGTGGGAAGCCTGCTCAGGGAAAGGAAAAGTTCTGCAGCTAAAAAGAAAGGTGCCAGTCTCTTATGCCTTGCGCTGGCCTCAACTGGAGCTTTCAATCCACTGATTCTGGCAGCCGGCCTCTTAGCTTGCGACCCAAATCGGAAGCGAGGTTGGCCAGCCACAGAAGTGATGACAGCTGTGGGCCTGATGTTCGCTATCGTTGGAGGACTGGCTGAACTGGATGTGGACTCAATGGCGATTCCTATGACGATTGCTGGCCTCATGTTCGCGGCTTTCGTGATTTCAGGCAAATCCACAGACATGTGGATAGAAAGGACTGCCAACATAACATGGGAAAATGATGCAGAAATCACTGGCTCCAGTGAAAGGATTGATGTGCGCTTGGATGATGATGGAAACTATCAACTCATGAATGACCCAGGAGCACCCTGGAAGATCTGGATACTCAGAATGGTATGTCTGGCTGTCAGTGCCTATACGCCCTGGGCTATTCTCCCTTCAGTGATTGGGTTCTGGATAACCTTGCAGTACACCAAGCGAGGAGGAGTCTTGTGGGACACACCATCCCCTAAGGAATACAAGAAAGGGGATACCACCACGGGAGTCTACAGGATTATGACAAGAGGGTTGTTGGGCAATTATCAGGCAGGAGCAGGTGTCATGGTAGAAGGAGTCTTCCATACCCTGTGGCACACCACGAAAGGAGCAGCTCTGATGAGTGGCGAAGGCCGTCTTGACCCGTATTGGGGAAGTGTGAAAGAGGACAGGCTTTGCTATGGAGGTCCTTGGAAATTGCAGCAGAAATGGAATGGAGTGGATGAAGTGCAGATGATTGTGGTGGAACCGGGAAAGAATGTCAAGAATGTACAAACCAAGCCAGGCATCTTCAAGACCCCTGAAGGAGAAATCGGAGCAGTCACTCTTGACTTTCCGACTGGAACGTCGGGCTCGCCGATAGTTGACAAGAACGGAGATGTCATAGGACTCTATGGCAATGGAGTCGTGATGCCCAATGGATCCTATGTCAGCGCAATTGTGCAAGGTGAGAGGATGGAAGAGCCTGCTCCCACAGGATTTGAACCAGAAATGCTAAGGAAAAAACAGATCACTGTTCTTGATTTGCACCCTGGAGCGGGAAAGACCAGGAAAATCTTACCACAGATAATAAAGGAGGCAATCAACAAGAGGCTCAGAACTGTGGTATTGGCTCCAACCAGAGTCGTGGCAGCTGAAATGGCTGAGGCCTTGCGGGGCTTGCCGATCAGATACCAAACTTCCGCTGTCACAAGGGAACACAGTGGTAATGAGATCGTGGACGTGATGTGCCATGCTACCCTCACCCACCGCTTGATGTCATCACACAGAGTGCCCAACTACAATCTTTTTGTGATGGATGAAGCGCACTTCACTGATCCGGCTAGCATAGCTGCGAGAGGGTACATCTCGACCAAGGTCAGTCTGGGTGAGGCGGCGGCCATATTCATGACGGCCACACCTCCCGGAAGCTCAGAACCCTTCCCTGAATCCAATGCTCCTATATCTGACATTCAAACTGAGATACCAGATCGAGCCTGGAACACAGGCTATGAATGGATCACGGAGTACGTGGGCAGAACAGTGTGGTTTGTTCCCAGTGTCAAGCTTGGCAATGAAATAGCTCTCTGTTTGCAGAGGGCTGGAAAGAGAGTTATCCAGCTCAATAGAAAGTCCTATGAGACTGAGTACCCCAAATGCAAGAATGATGATTGGGATTTTGTCATTACAACTGACATTTCAGAAATGGGGGCGAACTTCAAGGCCAGCAGAGTGATAGACAGCAGGAAGAGTGTCAAGCCAACAATCCTCACAGATGGGGAAGGAAGGGTGATCCTCGGAGATCCTTCATCCATCACTGCTGCGAGCGCAGCTCAGAGAAGGGGACGCATAGGGCGCAACCCCGCACAGGTGGGTGACGAATATTGTTATGGAGGACACACCAATGAGGATGACTCAAACTCAGCTCACTGGACGGAAGCCCGCATCATGCTAGACAACATCAACATGCCCAATGGATTGGTTGCTCAGCTCTATGAGCCTGAAAGACAAAAGGTATTCTCAATGGATGGAGAGTACAGGCTCCGAGGCGAGGAGAGAAAGAACTTCCTGGAGCTGCTTAGAACAGCTGACTTACCTGTCTGGCTGTCCTATAAAGTTGCAGCAGCAGGGATCTCCTACCATGACAGAAGGTGGTGTTTTGATGGCCCAAAAGTCAACACAGTTCTGGAAGACAACAATGAAGTGGAGGTAATAACAAAACTTGGAGAGAGGAAGATCCTCAGGCCTCGCTGGACAGACGCTCGAGTGTATTCCGACCACCAAGCTCTGAAGGCATTCAAGGACTTTGCTTCGGGGAAGCGTTCACAAGTGGGAGTGGTAGAAGTGTTAGGAAGAATGCCTGAGCACTTCATGACTAAGACCATGGAGGCCTTCGATACCATGTATGTGGTGGCAACGGCCGAAAAGGGTGGAAGAGCGCACCGAATGGCACTTGAAGAATTGCCAGACGCACTACAGACAGTTGTCTTGATAGCGCTGCTGAGTACCATGTCCCTTGGAGTGTTTCTTCTTCTCATGCAAAGGAAGGGCATTGGGAAGATCGGTCTGGGAGGTGTGGTCTTGGGGGCTGCCACGTTCTTTTGTTGGATGTCTGACGTCTCTGGAACTAAAATAGCCGGCATGCTGCTTATGTCCTTGCTATTGATGGTAGTGCTGATTCCTGAGCCAGAGAAACAACGCTCACAGACAGACAACCAGCTGGCCATCTTCTTGATCTGCATCCTCGCACTCGTCAGTGCGGTAGCTGCCAACGAGCTGGGATGGCTGGACAGGACCAAGAGTGACATCAGCAGCCTCTTTGGCCAAGGGGCCGAAAAGAAGGGAAACTTCAATATCGGGGAATTCTTACTGGATTTGCGGCCAGCCACATCTTGGTCACTGTATGCAGTGAGCACAGCAGTCTTAACTCCTCTCTTAAAACACTTGATAACATCAGATTATATCAACACCTCACTCACTTCCATTAGCGTGCAGGCTAGCGCCCTTTTCACTCTAGCTAGAGGATTTCCATTCGTGGATGTCGGGGTTTCTGCGTTTCTCTTGGCAGTGGGCTGCTGGGGTCAAGTAACACTCACTGTCACAGTGACAACGGCCACACTGCTTCTCTGCCATTACGCGTACATGGTGCCAGGATGGCAAGCTGAAGCGATGCGAGCAGCTCAGCGCAGAACAGCAGCTGGAATCATGAAGAACGCAGTGGTGGATGGAATGGTGGCCACGGACGTGCCGGAACTGGAAAGAACAACACCTATTATGCAGAAGAAGGTGGGGCAAGTGATCCTGATATTAGTGTCTATTGCTGCACTGATAGTCAACCCATCAGTTAGGACTGTGAGAGAAGCGGGAATTTTAATCTCTTCAGCAGCTGTGACACTCTGGGAAAACGGTGCCAGTTCAGTCTGGAACGCCACGACGGCAATTGGACTCTGCCACATTATGCGAGGAGGATGGCTATCTTGTCTCTCAGTTACATGGACCCTCGTCAAGAACCTGGAGAAACCTGGAATGAAGCGTGGAGGCGCCAAGGGGCGTACTTTGGGAGAGTTCTGGAAGGAAAAACTCAATCAGATGACCAGGGAGGAATTCAACAGGTATCGTAAAGAGGCCATAATTGAAGTTGACCGCCTGGCTGCTAAACATGCCAGACGAGAAGGGAACGTCACCGGCGGACATCCAGTTTCCAGAGGGACAGCAAAATTGAGGTGGCTAGTAGAAAGGAGGTTCCTGGAACCTATTGGAAAAGTCATAGACCTAGGATGTGGAAGGGGAGGCTGGTGTTATTACATGGCCACCCAGAAAAGAGTCCAGGAAGTCAGAGGCTACACGAAAGGGGGACCTGGCCACGAGGAGCCTCAGCTTGTTCAGAGCTATGGATGGAACATTGTGACCATGAAGAGCAAAGTGGACGTCTTTTACAAACCCTCAGAAAGCTGTGACACCCTTTTGTGTGACATTGGAGAGTCGTCCTCAAGTCCAGAAATTGAAGAGCACCGGACCCTCAAAGTCCTGGAGATGGTCGAGGATTGGCTGCATCGAGGACCAAAGGAGTTCTGCATCAAAGTTCTCTGCCCCTACATGCCCAAAGTAATTGAAAGGATGGAAGTGCTTCAAAGGCGTTACGGAGGTGGCTTGGTTCGCAACCCTCTTTCACGCAACTCAACTCATGAGATGTACTGGGTTAGCAGAGCATCAGGCAACATCGTCCACGCTGTGAGCATGACCAGTCAAGTGCTGCTAGGAAGGATGGAGAAGAAAACCTGGAAAGGGCCGCAGTATGAGGAAGATGTCAATCTGGGGAGTGGAACCAGAGCCGTTGGGAAGCCTTTGCTCACTAATGATACTAGCAAGATTAAGAGGAGGATCGAAAGGCTCAAACAGGAGTACAGCTCAACTTGGCATCTTGATCCTAACCACCCCTATAGAACTTGGAACTATCATGGAAGTTATGAGGTCAAGCCAACTGGCTCGGCAAGCTCCCTTGTCAATGGAGTGGTCCGATTGTTGTCCAAGCCTTGGGACACCATCACCAATGTGACTACAATGGCAATGACAGACACTACCCCATTTGGTCAACAGAGGGTGTTCAAAGAGAAGGTGGACACGAAAGCTCCCGAACCCCCAGAAGGGGTGAGAAAAGTCCTGGATGAAACCACTGATTGGTTGTGGAACTTTCTGAGAAGAGAAAAGAAACCCAGAATGTGCACCAGAGAAGAGTTTATCAACAAAGTTAATAGCAATGCTGCTTTGGGGGCCATGTTTGAGGAGCAGAATCAGTGGAGCAGCGCTAGGGAGGCAGTTGAGGACCCAAAGTTCTGGGAAATGGTGGAGCAAGAGAGAGAAGCGCACCTGCGTGGAGAATGCCACACCTGCATCTACAACATGATGGGTAAGCGTGAGAAGAAACCCGGCGAATTTGGAAAAGCAAAGGGCAGTCGCGCTATCTGGTTCATGTGGCTAGGGGCTCGCTTCCTCGAATTCGAGGCCCTGGGTTTCCTCAATGAGGATCACTGGTTGGGGAGAAAGAACTCAGGAGGAGGAGTCGAAGGACTAGGTCTGCAAAAACTTGGCTACGTTCTCAGAGAGGTGGGGAGGAAACCAGGAGGCAAAATTTACGCGGATGATACCGCTGGTTGGGACACACGGATAACCAAAGTGGACCTGGAGAATGAAGGCAAAGTCTTGAGATTTCTCGAGGGAGAACACCGTCTGCTGGCCCGAGCAATCATTGAACTCACCTACCGCCACAAGGTGGTGAAAGTCATGCGGCCAGCAGCCAATGGCAAGACCGTGATGGATGTGATCTCTAGGGAGGACCAGCGAGGCAGCGGGCAGGTGGTCACGTATGCCCTGAACACATTTACCAACCTGGCCGTGCAGCTTGTGCGGATGATGGAAGGTGAAGGAGTCATTGGACCTGAGGACGTTGAAAAACTAGGAAAAGGGAAGGAGGCCAGGGTCAAGTCCTGGCTAGCTGAAAATGGAGAAGAAAGGCTCAGTCGCATGGCGGTGAGCGGAGACGACTGTGTGGTGAAGCCGTTGGATGATAGGTTCGCGGCCTCCCTTCACTTCTTGAACGCAATGTCAAAGGTCCGAAAAGACATCCAGGAATGGAAACCCTCTGCTGGATGGCATGACTGGCAGTATGTCCCCTTTTGCTCAAACCATTTTGCAGAATTGATCATGAAAGACGGCAGGACCCTGGTCGTTCCATGCAGAGGACAGGATGAACTCATTGGCCGCGCCAGAATCTCACCTGGTGCTGGATGGAATGTGAAAGAGACAGCCTGCCTAGCAAAGTCTTATGCTCAGATGTGGCTCCTCCTTTATTTCCACAGGAGAGACTTGCGTCTCATGGCCAATGCCATTTGTTCTGCAGTCCCCATGAATTGGGTACCCACCGGGAGGACAACATGGTCAATCCACGCAAAAGGAGAGTGGATGACTACAGAAGACATGCTAGCAGTTTGGAACAGAGTGTGGATTGAGGACAATGAATGGATGGAAGACAAAACACCCGTAGAAAGATGGAGTGATATTCCCTATTCAGGGAAAAGAGAAGACATCTGGTGTGGAAGCCTAATAGGAACTAGGCCAAGAGCCACTTGGGCAGAAAATATCCATGCTGCTATAAATCAAGTCAGGGCCATAATTGGGGATGAAAAATACATAGACTATATGAGTACATTGAGGAGATATGAGGATGCCAGTGTGGTGGAGGATTCAGTTTTGTGA
>BAR_S3_S008|Kenya|2021_03_12
ATGTCTAAAAAACCAGGAGGGCCCGGTAAAAACCGGGCTGTCAATATGCTAAAACGCGGAATGCCCCGCGTACCGTCCTTAATTGGACTAAAGAGGGCAATGTTGAGCCTGATTGATGGCAAGGGACCGATACGATTTGTGTTAGCCCTGTTGGCGTTTTTCAGGTTCACAGCAATCGCTCCTACCAAAGCGGTTCTGGACAGATGGAGAAAAGTCAACAAGCAAACAGCAATGAAACATCTCTTGAGCTTCAAAAAGGAACTAGGAACCCTGACCAGTGCCATCAACCGGAGGAGCGTGAAACAGAAGAAAAGAGGAGGAACGGCTGGACTCGTCTGCATGCTAGGAATGCTCGCTACTGTCGGAGCGGTTACGTTCTCAAGCTTTCAAGGGAGAGTGATGATGACAGTGAATGCCACTGAGGTGGCAGACGTCATCTCCATACCCATAGCCTCTGGGAAGAACCAATGCACAGTGAGAGCAATAGATGTTGGTTACATGTGTGATGATACGATAACCTATGAATGCCCAGTCTTGAGCCCCGGCAATGATCCTGAAGACATTGACTGCTGGTGTGACAAGATGGCCATTTATGTGCGTTATGGAAGATGCATCAGAGGGAAGAACCCAAGGCGAAGCCGTCGTTCACTAACCGTCCAGACACATGGGGAAAGCACCCTAGCAAACAAGAAGGGAGCATGGCTTGACAGCACCAAAGCAACACGCTACCTGGTAAAAACTGAATCTTGGATCTTGCGGAATCCAGGCTACGCTCTTGTAGCAGCAGTGCTTGGGTGGATGCTTGGAGGAAACACAACGCAACGTGTGGTTTTTGCCATACTACTGTTGTTGGTAGCGCCTGCTTACAGCTTCAATTGCTTAGGGATGAGCAATAGAGACTTCTTGGAAGGAGTCTCTGGAGCCACTTGGGTCGACATTGTTCTCGAGGGAGACAGTTGCATCACAATCATGTCCAAAGATAAACCAACCATTGACATCAAGATGTTGAGCATGAGTGCAACCAACCTGGCAGAAGTCCGCAGCTACTGTTATCTTGCTGCCATTAGTGATCTTTCGACCAAGGCAGCGTGTCCAACAATGGGAGAGGCCCACAATGACAAGCGTGCTGATTCAGCGTATGTTTGCAAACAAGGAGTGGTGGACAGAGGCTGGGGAAATGGATGTGGCCTTTTTGGAAAGGGAAGCATTGACACATGCGCCAAGTTCACTTGCTCAACACAAGCCGTGGGGAAGATCATCCAGAAAGAAAATATCAAGTATGAAGTCTCAATCTTTGTGCATGGCCCAACCACTTTGGAGTCACACGGGAACTTTTCGACCCAAAGGACAGCAACCCAAGCTGGTACCATCAGCGTCAGCCCATCCGCTCCCTCTTCAACATTGAAGCTGGGTGACTATGGTGAAGTCACCATTGACTGTGAACCCCGCTCAGGAGTGGATACGAGCGCATACTACGTGATGACGGTTGGGAGCAAGTCATTCCTTGTGCACCGCGAGTGGTTCATGGACCTGAACCTCCCCTGGGCTAGCCCTGGAGCTTCCACCTGGAGGAACAGAGAGACTCTAGTGGAATTCGAGGAACCCCATGCAACCAAACAGTCTGTGGTGGCGTTGGGATCCCAGGAAGGAGCGCTGCACCAAGCTCTGGCTGGGGCCATCCCAGTTGAACTCAGCAACAACAACGTGAAGCTCACGTCAGGACACCTGAAGTGTCGGGTCAAGATGGAGAAGCTCCAACTCAAGGGAACCACCTACGGAGTGTGCTCGAAAGCTTTCCAATTTCATGGACACCCAGCGGATACTGGGCACGGAACCGTTGTTCTGGAACTCAAGTACACAGGAACAGACGGACCTTGCAAGGTACCAATATCATCGGTGGCTTCTTTGAATGATCTTACTCCAGTGGGCAGATTGGTGACCGTGAATCCCTATGTGGCATCTTCAACAGCGAATGCCATCGTTCTGATCGAACTCGAACCTCCATTTGGAGACTCCTACATCATCGTTGGGAGAGGAGATCAGCAGATAAATCACCATTGGCACAAGTCAGGAAGCAGCATTGGGAAAGCTTTCATAGCAACAGTGAAAGGAGCGCAGAGACTTGCCGCTCTAGGAGACACCGCCTGGGACTTCGGCTCAGTAGGAGGAATTTTTACCTCTCTAGGAAAGGCAGTGCATCAAGTGTTTGGTGGGGCATTTAGGTCGCTCTTTGGAGGAATGTCTTGGATCACACAGGGACTGCTGGGAGTTCTCTTGCTTTGGATGGGGATCAACGCTCGAGACAAGTCTATCGCCCTGACCTTCCTGGCGGTGGGAGGAGTCTTGCTCTTCCTTGCAGCCAACGTCCACGCTGACACGGGATGCGCCATTGACATTACTAGACAAGAGCTGAGGTGTGGAAGCGGAGTGTTTATACACAATGATGTGGAAGCTTGGGTGGATAGATACAAATTCCATCCTGAAACACCTCAAGGACTGGCTAGAATAGTCCAGAAGGCGCATGCAGAAGGTATATGCGGTATCAGATCTGTCTCGAGACTAGAGCACCAGATGTGGGAATCCATCAAAGATGAACTGAACACACTCCTTAAAGAAAATGGAGTCGATTTGAGTGTGGTCGTGGAAAAGCATGAAGGAATGTACAGGTCTGCCCCGAAGAGACTTCCACCAACCACTGAGAAGCTGGAGATGGGATGGAAAGCTTGGGGAAAGAGCATCATCTTCGCTCCAGAACTGGCAAACAACACGTTTGTTGTTGACGGACCGGAGACTAAGGAGTGCCCCACGTCAAGGCGAGCCTGGAACAGCATGGAAGTCGAAGACTTTGGCTTTGGATTGACAAGCACAAGAATGTTCATGAAAGTGAGGGAAGTCAACACCACAGAGTGTGACTCCAAGATTATTGGCACAGCCGTAAAGAACAACCAAGCCGTGCACAGTGATCTGTCCTACTGGATTGAGAGTGGACTGAATGACACCTGGAAGCTTGAGCGTGCAGTTCTTGGCGACGTCAAGTCTTGCACATGGCCAGAAACACACACACTCTGGGGTGAAAGTGTTTTGGAGAGTGAGCTCATCATTCCCATCACTTTGGCTGGACCCAAAAGCAACCACAATAGGCGGCCCGGGTACATGACACAGAACCAAGGACCTTGGGATGAAGGCCGTGTCGAGTTGGACTTTGACTACTGCCCTGGCACCAAAGTGACTGTGAGTGCACTCTGCGGGAGACGAGGTCCCGCTACCCGCACAACCACAGAAAGCGGGAAGCTGATAACAGACTGGTGTTGCCGAACTTGTACGCTTCCTCCCCTGAGGTATCAGACGGAGAGCGGATGTTGGTACGGAATGGAGATAAGACCGACAAGACATGATGAGAGGACGCTAGTGCAGTCTAAAGTTGAAGCTTACAATGCTGACATGATTGATCCTTTTCAGCTGGGCCTTCTGGTAGTGTTCTTGGCCACCCAGGAGGTCCTTCGCAAGAGGTGGACGGCCAAGATCAGTGTCCCAGCGATAATGGTAGCTCTGCTGACTCTGGTGTTTGGGGGAATAACATACACTGATTTGGTGAGATACATCATCCTCGTGGGGGCGGCTTTTGCTGAAGCCAACCCAGGAGGAGATGTGGTTCACTTGGCTCTCATGGCAACATTCAAGATCCAGCCAGTGTTCATGGTAGCGTCCTTCTTAAGGTCTAGATGGACTAACCAAGAAAACATCCTCCTAATGCTAGCAGCAGCCTTCTTTCAAATGGCCTACCAGGACTGTCACCACTTGATTACCTGGGAGATCCCAGATGTCCTCAACTCGCTAGCTGTGGCATGGATGATCCTTCGAGCTATCAGCTTCACGACCACTTCAAATGTGGTCGTTCCCATGCTGGCGTTGTTGACTCCTGGACTGAAATGTCTCAACCTGGATGTGTACAGAATACTCCTGCTCATGATAGGCGTGGGAAGCCTGCTCAGGGAAAGGAAAAGTTCTGCAGCTAAAAAGAAAGGTGCCAGTCTCTTATGCCTTGCGCTGGCCTCAACTGGAGCTTTCAATCCACTGATTCTGGCAGCTGGCCTCTTGGCTTGCGACCCAAATCGGAAGCGAGGTTGGCCAGCCACAGAAGTGATGACAGCTGTGGGCCTGATGTTCGCTATCGTTGGAGGACTGGCTGAACTGGATGTGGACTCAATGGCAATTCCTATGACAATTGCTGGCCTCATGTTCGCGGCTTTCGTGATTTCGGGCAAATCCACAGACATGTGGATAGAAAGGACTGCCAACATAACATGGGAAAATGATGCAGAAATCACTGGCTCCAGCGAAAGGATTGATGTGCGCTTGGATGATGATGGAAATTATCAACTCATGAATGACCCAGGAGCACCCTGGAAGATCTGGATACTCAGAATGGTATGTCTGGCTGTCAGTGCCTACACGCCTTGGGCTATTCTCCCTTCAGTGATTGGGTTCTGGATAACCTTGCAGTACACCAAGCGAGGAGGAGTCTTGTGGGACACACCATCCCCTAAGGAATACAAGAAAGGGGATACCACCACGGGAGTCTACAGAATTATGACAAGAGGGTTGTTGGGCAATTATCAGGCAGGAGCAGGTGTCATGGTGGAAGGAGTCTTTCACACCCTGTGGCACACCACGAAAGGAGCAGCTCTGATGAGCGGCGAAGGCCGTCTTGACCCGTATTGGGGAAGTGTGAAAGAGGACAGGCTTTGCTATGGAGGTCCTTGGAAATTGCAGCAGAAATGGAATGGAGTAGATGAAGTGCAGATGATTGTGGTGGAACCGGGGAAGAATGTTAAGAATGTACAAACCAAGCCAGGCATCTTCAAGACCCCTGAAGGAGAAATCGGAGCCGTCACTCTTGACTTTCCGACTGGAACGTCGGGCTCGCCGATAGTTGACAAGAACGGGGATGTCATAGGACTCTATGGCAATGGAGTCGTGATGCCCAATGGATCCTATGTCAGCGCAATTGTGCAAGGTGAGAGGATGGAAGAGCCTGCTCCCACAGGATTTGAACCAGAAATGCTAAGGAAAAAACAGATCACTGTTCTTGATTTGCACCCTGGAGCGGGAAAGACCAGGAAAATCCTACCACAGATAATAAAGGAGGCAATTAACAAGAGGCTCAGAACTGTGGTATTGGCTCCAACCAGAGTCGTGGCAGCTGAAATGGCTGAAGCCTTGCGGGGCTTGCCAATCAGATACCAAACTTCCGCTGTCACAAGGGAACACAGTGGTAATGAGATCGTGGACGTGATGTGCCATGCTACCCTTACCCACCGCTTGATGTCATCACACAGAGTGCCCAACTACAATCTTTTTGTGATGGATGAGGCACATTTCACTGATCCGGCTAGCATAGCTGCGAGAGGGTACATCTCGACCAAGGTCAGTCTGGGTGAGGCGGCGGCCATATTCATGACGGCCACACCTCCCGGAAGCTCAGAACCCTTCCCAGAATCCAATGCTCCTATCTCTGACATTCAAACTGAGATACCAGATCGAGCCTGGAATACAGGCTATGAATGGATCACGGAGTACGTGGGCAGAACAGTGTGGTTTGTTCCCAGTGTCAAGCTTGGCAATGAAATAGCTCTCTGTTTGCAGAGGGCTGGAAAGAGAGTTATCCAACTCAACAGGAAGTCCTATGAGACTGAGTACCCCAAATGCAAGAATGATGATTGGGACTTTGTCATTACAACTGACATCTCAGAAATGGGGGCGAACTTTAAGGCTAGCAGAGTGATAGACAGCAGGAAGAGTGTCAAACCAACAATCCTCACAGAGGGGGAAGGAAGGGTGATCCTCGGAGATCCTTCATCCATCACTGCTGCGAGCGCAGCCCAAAGAAGGGGACGCATAGGGCGTAACCCCGCACAGGTGGGTGACGAATATTGTTATGGAGGACACACTAATGAGGATGACTCAAACTCAGCTCACTGGACGGAAGCCCGCATCATGCTAGACAACATCAACATGCCCAATGGACTGGTTGCTCAGCTCTATGAGCCTGAAAGACAGAAGGTATTCTCAATGGACGGAGAGTACAGGCTTCGAGGTGAGGAGAGAAAGAACTTCCTGGAGCTGCTTAGAACAGCTGACTTACCTGTCTGGCTGTCCTATAAAGTTGCAGCAGCAGGAATCTCCTACCATGATAGAAGGTGGTGTTTTGATGGCCCAAAAGTCAACACAGTCCTGGAAGACAACAATGAAGTGGAGGTAATAACAAAACTTGGAGAGAGGAAGATCCTCAGGCCCCGCTGGACAGATGCTCGAGTGTATTCCGACCACCAAGCTCTGAAGGCATTCAAGGACTTTGCTTCGGGGAAGCGTTCACAAGTGGGAGTGGTAGAAGTGTTAGGAAGAATGCCTGAGCACTTCATGACTAAGACCATGGAGGCCCTCGATACCATGTATGTGGTGGCAACGGCCGAAAAGGGTGGAAGAGCGCACCGAATGGCACTTGAAGAATTGCCAGATGCACTACAGACAGTTGTCTTGATAGCGCTGCTGAGTATCATGTCCCTTGGAGTGTTTCTTCTTCTCATGCAAAGGAAAGGCATTGGGAAAATCGGTCTGGGAGGTGTGGTCTTGGGGGCCGCCACGTTCTTTTGTTGGATGTCTGACGTCTCTGGAACTAAAATAGCCGGCATGCTGCTTATGTCCTTGCTATTGATGGTAGTGCTGATTCCTGAACCAGAGAAACAACGCTCACAGACAGACAACCAGCTGGCCATCTTCTTGATCTGCATCCTCGCACTCGTCAGTGCGGTAGCTGCCAACGAGTTGGGATGGCTGGACAGGACCAAGAGTGACATCAGCAGCCTCTTTGGCCAAGGGGCGGAAAAGAAGGGAAACTTCAATATCGGGGAATTCTTACTGGATTTGAGGCCAGCCACATCTTGGTCACTGTATGCAGTGAGCACAGCAGTCTTAACTCCTCTCTTGAAACACTTGATAACATCAGATTATATCAACACCTCACTCACTTCCATTAGCGTGCAGGCTAGCGCCCTTTTCACTCTAGCTAGAGGATTTCCATTCGTGGATGTCGGGGTTTCTGCGTTCCTCTTGGCAGTGGGCTGCTGGGGTCAAGTAACACTTACTGTCACAGTGACAACGGCCACACTGCTTTTCTGCCATTACGCGTACATGGTGCCAGGATGGCAAGCTGAAGCGATGCGATCAGCTCAGCGCAGAACAGCCGCTGGGATCATGAAGAACGCAGTGGTGGATGGAATGGTAGCCACGGACGTGCCGGAACTGGAAAGAACAACACCCATTATGCAGAAGAAGGTGGGGCAAGTGATCCTGATATTGGTGTCTATTGCTGCACTGATAGTCAACCCATCAGTTAGGACTGTGAGAGAAGCGGGAATCCTAATCTCTTCAGCAGCTGTGACACTCTGGGAAAACGGTGCCAGTTCAGTCTGGAACGCCACGACGGCAATTGGACTCTGCCACATTATGCGAGGAGGATGGCTATCTTGTCTCTCAGTTACATGGACCCTCGTCAAGAACCTGGAGAAACCTGGACTGAAGCGTGGAGGTGCCAAGGGGCGTACTTTGGGAGAGTTCTGGAAGGAAAAGCTCAATCAGATGACCAGGGAGGAATTCAACAGGTACCGTAAAGAGGCCATAATTGAAGTTGACCGCCTGGCTGCTAAACATGCCAGACGAGAAGGGAACGTCACCGGCGGACATCCAGTTTCCAGAGGGACAGCAAAATTGAGGTGGCTAGTAGAAAGGAGGTTCCTGGAACCTATTGGAAAAGTCATAGACCTAGGATGTGGAAGGGGAGGCTGGTGTTATTACATGGCCACCCAGAAAAGAGTCCAGGAAGTCAGAGGCTACACGAAAGGAGGACCCGGCCACGAGGAGCCTCAGCTTGTTCAGAGCTATGGATGGAACATTGTGACCATGAAGAGCAAAGTGGACGTCTTTTACAAACCCTCAGAAGGCTGTGACACCCTTTTGTGTGACATTGGAGAGTCGTCCTCAAGTCCAGAAATTGAAGAGCACCGGACCCTCAAAGTCCTGGAGATGGTCGAGGATTGGCTGCACCGAGGACCAAAGGAGTTCTGCATCAAAGTTCTCTGCCCCTACATGCCCAAAGTAATTGAAAGGATGGAAGTGCTTCAAAGGCGTTACGGAGGTGGCTTGGTTCGCAACCCTCTTTCACGCAACTCAACTCATGAGATGTACTGGGTTAGCAGAGCATCAGGCAACATCGTCCACGCTGTGAGCATGACCAGTCAAGTGCTGCTAGGAAGGATGGAGAAGAAAACCTGGAAAGGGCCGCAGTATGAGGAAGATGTCAATCTGGGGAGTGGAACCAGAGCCGTTGGGAAGCCTTTGCTCAATAATGACACTAGCAAGATTAAGAGGAGGATCGAAAGGCTCAAACAGGAGTACAGCTCAACTTGGCACCTTGATCCTAACCACCCCTATAGAACTTGGAACTATCATGGAAGCTATGAGGTCAAGCCAACTGGCTCGGCAAGCTCCCTTGTCAATGGAGTGGTCCGATTGTTGTCTAAGCCTTGGGACACCATCACCAATGTGACTACAATGGCAATGACAGACACTACCCCATTTGGCCAGCAGAGGGTGTTCAAAGAGAAGGTGGACACGAAGGCTCCCGAACCCCCAGAAGGGGTGAGAAAAGTCCTGGATGAAACCACTGATTGGTTGTGGAACTTTCTGAGAAGAGAAAAGAAACCCAGAATGTGCACCAGAGAAGAGTTTATCAACAAAGTTAATAGCAATGCTGCTTTGGGGGCCATGTTTGAGGAGCAGAATCAGTGGAGCAGTGCTAGGGAGGCAGTTGAGGACCCAAAGTTCTGGGAAATGGTGGAGCAAGAGAGAGAAGCGCACCTGCGTGGAGAATGCCACACCTGCATCTACAACATGATGGGTAAGCGTGAGAAGAAACCCGGCGAATTTGGAAAAGCAAAGGGCAGTCGCGCTATCTGGTTCATGTGGCTAGGGGCTCGCTTCCTTGAATTCGAGGCCCTGGGTTTCCTCAATGAGGATCACTGGCTGGGGAGAAAGAACTCAGGAGGAGGAGTCGAAGGACTAGGTCTGCAAAAACTTGGCTACGTTCTCAGAGAGGTGGGAAGGAAACCAGGAGGCAAAATTTACGCGGATGATACCGCTGGTTGGGACACACGGATAACCAAAGTGGACCTGGAGAATGAAGGCAAAGTCTTGAGATTTCTCGAGGGAGAACACCGTCTGCTGGCCCGAGCAATCATTGAACTCACCTACCGCCACAAGGTGGTGAAAGTCATGCGGCCAGCAGCCAATGGCAAGACCGTGATGGATGTGATCTCCAGGGAGGACCAGCGAGGCAGCGGGCAGGTAGTCACGTATGCCCTGAACACATTTACCAACCTGGCTGTGCAACTTGTGCGGATGATGGAAGGTGAAGGAGTCATTGGACCTGAGGACGTTGAAAAACTAGGAAAAGGGAAGGAGGCTAGGGTCAAGTCTTGGCTAGCTGAAAATGGAGAAGAAAGGCTCAGTCGCATGGCGGTGAGCGGAGACGACTGTGTGGTGAAGCCGTTGGATGATAGGTTCGCGACCTCCCTTCACTTCTTGAACGCAATGTCAAAGGTCCGAAAAGACATCCAGGAATGGAAACCCTCTGCTGGATGGCATGACTGGCAGTATGTCCCCTTTTGCTCAAACCATTTTGCAGAATTGATCATGAAAGATGGCAGGACCCTGGTCGTTCCATGCAGAGGACAGGATGAGCTCATTGGCCGCGCCAGAATCTCACCTGGTGCTGGATGGAATGTGAAAGAGACCGCCTGCTTAGCGAAGTCTTATGCCCAAATGTGGCTGCTCCTTTATTTCCACAGGAGAGACTTGCGTCTCATGGCCAATGCCATCTGTTCTGCAGTTCCCATGAATTGGGTACCCACCGGGAGGACAACATGGTCAATCCACGCAAAAGGAGAGTGGATGACTACAGAAGACATGCTAGCAGTTTGGAATAGAGTGTGGATTGAGGACAATGAATGGATGGAAGACAAAACACCCGTGGAAAGATGGAGTGATGTTCCCTATTCAGGGAAAAGAGAAGACATCTGGTGTGGAAGCCTAATAGGAACTCGGCCAAGAGCCACTTGGGCAGAAAATATCCATGCTGCTATAAATCAAGTCAGGGCCATAATTGGGGATGAGAAATACATAGATTATATGAGTACATTGAGGAGATATGAGGATGCCAGTGTGGTGGAGGATTCAGTTTTGTAA
>EU082200|Senegal|1968
ATGTCTAAAAAACCAGGAGGGCCCGGTAAAAACCGGGCTGTCAATATGCTAAAACGCGGAATGCCCCGCGTACCGTCCTTGATTGGACTAAAGAGGGCAATGCTGAGCCTGATTGATGGCAAAGGACCGATACGATTTGTGTTGGCTCTGCTGGCATTTTTCAGGTTCACAGCGATCGCTCCTACCAAAGCGGTTCTGGACAGATGGAGAAAGGTTAACAAACAAACAGCAATGAAACATCTTTTGAGTTTCAAAAAGGAACTAGGAACCCTGACCAGTGCCATCAATCGGAGGAGCACAAAACAGAAGAAAAGAGGAGGAACGACTGGACTCGCCTGCATACTAGGGATGCTTGCCACTGTCGGAGCGGTCACGTTCTCAAGCTTTCAAGGAAGAGTGATGATGACAGTGAATGCCACTGAGGTGGCAGACGTCATTTCCATACCCATAGCCTCTGGGAAGAACCAATGCACAGTAAGAGCAATAGATGTTGGCTACATGTGTGATGACACAATAACCTATGAATGCCCAGTCCTGAGCCCCGGCAATGATCCTGAAGACATTGACTGCTGGTGTGACAAGATGGCCATTTATGTGCGTTATGGAAGATGCATCAGAGGAAAGAACCCAAGGCGTAGCCGTCGTTCTTTAACAGTCCAGACACATGGGGAAAGCACTCTAGCAAACAAGAAAGGAGCATGGCTTGACAGCACCAAAGCAACACGCTATCTGGTAAAAACTGAATCTTGGATCCTGCGGAACCCAGGTTACGCCCTTGTAGCAGCAGTGCTTGGGTGGATGCTTGGAGGAAACACAACGCAACGGGTGGTTTTCGCCATACTACTGTTGCTGGTAGCGCCTGCCTACAGCTTCAATTGCCTAGGAATGAGCAACAGGGACTTCTTGGAAGGAGTCTCTGGTGCCACTTGGGTTGACATTGTCCTTGAAGGAGACAGTTGCATCACAATCATGTCCAAAGACAAACCAACCATTGACATCAAGATGTTGAGCATGAGTGCAACCAATTTGGCGGAAGTTCGTAGCTACTGCTACCTCGCTGCCATCAGTGACCCTTCGACCAAGGCAGCGTGTCCAACAATGGGAGAAGCCCACAATGACAAGCGTGCTGATTCAGCGTATGTTTGCAAACAGGGAGTGGTGGACAGAGGCTGGGGAAACGGATGTGGCCTTTTTGGAAAGGGAAGCATTGACACATGCGCCAAGTTCACTTGCTCAACGCAAGCCGTGGGGAAGATCATACAGAAAGAGAACATCAAGTATGAAGTTTCAATCTTTGTGCATGGCCCAACTACTCTGGAGTCACATGGAAACTTTCCAACCCAAAGGACAGCAACCCAAGCCGGCACCATCAGCGTCAGCCCATCTGCTCCTTCTTCAACACTGAAACTGGGCGATTACGGCGAAGTCACCATCGACTGTGAACCTCGGTCAGGAGTGGACACGAGTGCATACTACGTGATGACAGTCGGTAGCAAGTCGTTCCTCGTGCACCGCGAGTGGTTCATGGACTTGAACCTCCCCTGGGCTAGCCCTGGAGCTTCTACCTGGAGGAACAGAGAGACTCTACTGGAATTTGAAGAACCTCATGCGACAAAGCAATCTGTGGTGGCACTGGGATCTCAGGAGGGAGCGTTGCACCAAGCCTTGGCTGGGGCTATTCCAGTTGAGTTCAGCAACAACAATGTGAAGCTCACGTCAGGACACCTGAAGTGTCGGGTCAAAATGGAAAAGCTCCAACTTAAGGGGACCACTTACGGAGTGTGCTCGAAAGCCTTCCAGTTCCATGGACATCCAGCGGATACTGGGCACGGCACTGTCGTTCTAGAACTCAAGTACACAGGAACAGACGGACCCTGCAAGGTGCCAATATCATCTGTGGCCTCTTTGAATGACCTTACCCCAGTGGGAAGGCTGGTGACCGTGAATCCCTATGTGGCTTCTTCAGCGGCAAATGCCATCGTTCTGATTGAACTCGAACCTCCATTTGGAGACTCCTACATTGTAGTAGGAAGAGGAGATCAGCAGATAAACCATCATTGGCACAAGTCAGGAAGCAGTATTGGGAAAGCCTTCACAGCCACGGTGAAGGGAGCGCAGAGATTAGCTGCGCTAGGAGACACAGCTTGGGACTTTGGCTCAGTTGGAGGAATCTTCACCTCTCTAGGGAAGGCAGTGCACCAGGTGTTTGGTGGGGCTTTTAGGTCACTCTTTGGAGGTATGTCCTGGATCACACAAGGACTGCTGGGAGTTCTCTTGCTCTGGATGGGGATTAACGCTCGAGACAAGTCTATCGCCCTGACCTTTTTGGCGGTGGGAGGAGTTTTGCTCTTCCTTTCTGTCAATGTTCATGCTGACACTGGGTGCGCCATTGACATCACTAGACAAGAGTTGAGGTGCGGAAGCGGAGTGTTTATACACAATGATGTGGAAGCCTGGGTGGATAGATACAAATTCCACCCCGAAACACCTCAGGGACTGGCCAAAATAGTCCAGAAGGCACACGCAGAAGGTATATGTGGCATCAGGTCTGTCTCTAGATTGGAACACCAAATGTGGGAATCCATCAAAGATGAACTGAACACACTCCTCAAAGAAAATGGAGTCGACTTGAGTGTAGTCGTGGAAAAGCATGAAGGAATGTACAAGTCCGCTCCAAAGAGACTACCATCAACCACTGAGAAGCTGGAGATGGGGTGGAAAGCTTGGGGAAAGAGCATTATCTTCGCTCCAGAACTGGCGAACAACACGTTCGTCGTTGACGGACCGGAGACCAAGGAATGCCCCACGTCAAGACGAGCCTGGAATAGCATGGAAGTTGAAGACTTTGGTTTTGGACTGACAAGCACAAGGATGTTCATGAAAGTGAGGGAAATCAACACCACAGAATGTGACTCTAAAATCATTGGCACGGCTGTAAAAAACAACCAAGCCGTGCACAGTGACTTGTCTTACTGGATAGAGAGTGGACTGAATGACACCTGGAAGCTTGAGCGTGCGGTTCTTGGCGATGTCAAGTCCTGCACATGGCCAGAAACACACACACTCTGGGGCGAAAGTGTCCTAGAGAGTGAGCTCATCATTCCCATCACCCTGGCCGGACCCAAGAGCAATCACAACAGGCGGCCCGGGTACATGACACAGAACCAAGGACCTTGGGATGAAGGTCGTGTCGAGTTGGACTTTGATTACTGCCCTGGCACCAAAGTGACTGTGAGTGCACTTTGTGGAAGACGAGGCCCTGCTACTCGCACAACCACAGAGAGTGGAAAGCTGATAACAGACTGGTGCTGCCGAACTTGCACACTCCCTCCCCTGAGGTATCAGACGGAAAGTGGATGCTGGTATGGAATGGAGATAAGACCAACGAGACATGATGAGAGAACGCTGGTGCAGTCTAAAGTGGAAGCTTACAATGCTGACATGATTGACCCTTTTCAGCTGGGCCTTCTGGTAGTGTTCTTGGCCACCCAGGAGGTCCTTCGCAAGAGGTGGACGGCCAAGATCAGTGTCCCAGCGATAATGGTGGCCCTGTTGACTCTGGTGTTTGGGGGAATAACATACACTGATTTGGTAAGATACATCATCCTTGTTGGAGCGGCTTTTGCTGAAGCCAACTCGGGGGGGGACGTGGTTCACTTGGCCCTCATGGCAACATTCAAAATCCAGCCAGTGTTCATGGTCGCGTCCTTCTTAAGATCTAGATGGACCAACCAAGAAAACATTCTCTTGATGTTGGCCGCAGCCTTCTTCCAAATGGCCTACCAGGATTGTCACCACCTGATCACCTGGGAGATTCCTGATGTCCTTAACTCATTGGCCGTAGCATGGATGATTCTCCGAGCCATCAGCTTCACAACCACCTCGAATGTGGTTGTTCCCATGTTGGCGCTGCTGACTCCGGGACTGAAATGCCTCAACCTGGACGTGTACAGAATACTCCTGCTCATGATAGGTGTGGGGAGCCTGCTCAGGGAAAGAAGAAATTCTGCAGCCAAGAAGAAAAGTGCCAGTCTTTTATGCCTTGCACTGGCCTCAACTGGAGCTTTTAACCCACTGATCCTGGCAGCAGGCCTCTTGGCTTGCGACCCAAATCGAAAGCGGGGTTGGCCTGCCACAGAAGTGATGACAGCTGTGGGTTTGATGTTTGCCATCGTTGGGGGACTGGCTGAACTGGATGTGGACTCAATGGCAATCCCCATGACAATCGCCGGCCTCATGTTTGCAGCTTTTGTGATTTCAGGCAAGTCCACAGACATGTGGATAGAAAGGACTGCTAACATAACATGGGAAAATGATGCAGAGATCACTGGCTCCAGCGAAAGGATTGACGTGCGCTTGGATGATGATGGAAACTACCAACTCATGAATGACCCGGGAGCACCCTGGAAAATCTGGATACTTAGAATGGTATGCTTGGCTGTCAGTGCCTACACACCTTGGGCTATTCTCCCCTCAGTGATTGGGTTCTGGATAACCTTGCAGTACACCAAGCGAGGAGGAGTCCTGTGGGACACACCATCCCCTAAGGAGTACAAAAAAGGAGACACCACTACAGGAGTATACAGGATTATGACAAGAGGGCTGCTGGGTAATTACCAGGCAGGAGCCGGTGTCATGGTGGAAGGGGTCTTTCACACCTTGTGGCATACCACGAAGGGAGCAGCTCTGATGAGCGGTGAAGGCCGTCTTGATCCGTACTGGGGAAGTGTCAAGGAAGACAGGCTTTGCTATGGAGGCCCTTGGAAACTGCAGCAGAAATGGAATGGAGTGGATGAAGTGCAGATGATTGTGGTGGAACCGGGGAAGAATGTCAAGAACATACAGACAAAGCCAGGCATTTTCAAGACCCCTGAAGGAGAAATCGGGGCAGTCACTCTTGACTTTCCGACTGGAACGTCGGGCTCACCGATAGTTGACAAAAATGGAGATGTCATAGGACTCTATGGCAATGGAGTCGTGATGCCCAACGGATCCTACGTCAGTGCAATTGTGCAAGGTGAGAGGATGGAAGAGCCTGCCCCCGTAGGATTTGAACCAGAGATGTTAAGGAAAAAACAGATCACTGTTCTTGACTTGCACCCTGGAGCGGGGAAAACCAGGAAGATTCTACCACAGATAATAAAGGAAGCCATCAACAAGAGACTCAGGACTGTGGTGTTGGCTCCAACTAGGGTCGTGGCAGCTGAAATGGCTGAAGCCCTGCGGGGCTTGCCAATCAGATACCAGACCTCTGCTGTCACGAGGGAACACAGTGGCAACGAGATCGTAGATGTAATGTGTCACGCCACCCTCCACCACCGCCTGATGTCATCACATAGAGTGCCCAATTACAACCTTTTTGTGATGGATGAAGCACATTTCACTGACCCGGCCAGTATAGCTGCAAGAGGGTACATTTCAACCAAAGTCAGTCTAGGTGAGGCAGCGGCCATATTCATGACAGCCACACCGCCTGGAAGCTCAGAACCCTTTCCAGAATCCAATGCTCCTATTTCTGACATCCAAACTGAGATACCGGATCGAGCTTGGAACACAGGCTACGAATGGATTACAGAATATGTGGGCAGAACAGTGTGGTTCGTTCCCAGTGTCAAGCTTGGCAATGAAATAGCCCTCTGCTTGCAAAGGGCTGGAAAGAGAGTTATCCAACTCAACAGAAAGTCCTATGAGACTGAGTACCCAAAATGCAAGAATGATGACTGGGACTTTGTCATCACAACTGACATCTCAGAAATGGGAGCTAATTTCAAGGCCAGCAGAGTGATAGACAGCAGGAAGAGTGTCAAACCAACAATCCTCACAGAGGGGGAAGGGAGAGTGATCCTCGGAGATCCTTCATCCATCACCGCGGCTAGTGCAGCCCAAAGAAGGGGACGTATAGGGCGTAATCCTGCACAGGTGGGTGATGAGTACTGTTACGGAGGACACACCAATGAAGATGACTCAAACTCAGCCCATTGGACGGAGGCCCGCATCATGTTAGACAACATCAACATGCCTAATGGACTGGTCGCCCAGCTTTATGAGCCTGAAAGACAAAAGGTGTTCTCGATGGACGGAGAGTACAGGCTCCGGGGTGAGGAAAGAAAGAACTTCCTGGAGTTGCTCAGAGCAGCTGACCTGCCTGTCTGGCTGTCCTACAAGGTTGCAGCAGCAGGGATCTCCTACCATGACAGAAAGTGGTGCTTTGATGGGCCAAAAGTCAACACAGTCCTGGAAGACAACAATGAAGTGGAGGTGATAACAAAACTCGGAGAGAGGAAGATTCTCAGGCCTCGTTGGACAGACGCCCGGGTGTATTCTGACCATCAAGCTCTGAAGGCATTCAAGGATTTTGCATCGGGAAAGCGCTCACAAGTGGGAGTGATAGAAGTGCTCGGGAGAATGCCTGAACACTTCATGACTAAGACCATGGAGGCCTTCGACACCATGTACGTGGTAGCGACAGCTGAAAAAGGTGGAAGAGCGCACCGAATGGCACTAGAGGAACTACCAGATGCACTACAAACAGTTGTCTTGATAGCGCTGCTGAGCATCATGTCCCTTGGAGTGTTTCTCCTTCTCATGCAAAGGAAAGGTATTGGCAAGATCGGCCTGGGTGGTGTAGTCTTGGGAACCGCCACGTTCTTTTGCTGGATGTCTGACGTCTCTGGAACCAAGATAGCTGGTATGCTGCTCATGTCCCTGCTGTTGATGATAGTACTGATCCCTGAGCCAGAAAAACAACGCTCACAGACAGACAACCAGTTGGCCATCTTCCTGATTTGCATCCTGGCATTAGTCAGCGCAGTAGCCGCCAACGAGCTAGGGTGGTTGGACAGGACCAAGAATGATATCAGCAACCTGTTTGCCCAAGGGGTCGAAAAGAAGGAGAACCTCAACATTGGAGAATTCTTGCTGGACCTGAGGCCTGCTACTTCTTGGTCACTGTACGCAGTGAGCACAGCGGTCCTAACTCCTCTTTTAAAACATTTGATAACATCAGATTACATCAACACCTCACTCACTTCCATCAACGTGCAAGCCAGTGCTCTTTTCACTCTAGCCAGAGGATTTCCATTCGTGGATGTCGGGGTTTCTGCGTTTCTCTTGGCAGTGGGCTGTTGGGGCCAAGTCACACTCACCGTCACAGTGACAACGGCCACGCTGCTTTTCTGCCACTACGCGTACATGGTGCCAGGATGGCAAGCTGAAGCGATGCGATCAGCACAGCGCAGAACAGCCGCCGGAATTATGAAGAATGCAGTGGTGGATGGAATGGTAGCCACGGACGTGCCAGAGTTGGAAAGAACCACGCCCATCATGCAGAAGAAGGTAGGGCAGGTGATCCTGATATTGGTGTCTATCGCAGCACTGATAGTCAATCCATCAGTCAGGACTGTGAGAGAGGCAGGAATTCTAATCTCCTCGGCTGCTGTCACACTCTGGGAGAACGGTGCCAGCTCAGTCTGGAATGCCACGACGGCAATTGGACTCTGTCACATCATGCGGGGAGGATGGTTATCATGCCTCTCTGTCACGTGGACTCTTGTTAAGAACTTGGAAAAACCTGGATTGAAACGTGGAGGTGCCAAGGGACGCACCCTGGGAGAATTCTGGAAGGAAAAGCTCAACCAGATGACCAGGGAGGAATTCAACAGGTATCGCAAAGAGGCCATAGTTGAAGTTGACCGCCTGGCGGCGAAACATGCCAGACGAGAAGGGAACGTCACCGGTGGACATCCAGTTTCCAGAGGTACAGCAAAATTGAGATGGCTAGTGGAAAGAAGATTCTTAGAACCCATCGGCAAAGTCATAGACCTCGGATGTGGAAGGGGAGGCTGGTGTTACTACATGGCCACCCAAAAAAGAGTTCAGGAAGTCCGAGGCTATACAAAAGGAGGACCCGGTCACGAGGAGCCTCAGCTGGTTCAGAGTTATGGATGGAACATCGTGACCATGAAGAGCAAAGTGGATGTCTTCTACAAGCCTTCAGAAAGCTGTGACACCCTTTTGTGTGACATTGGAGAGTCGTCTTCAAGTCCGGAAATTGAGGAACACCGGACCCTCAAGGTTTTGGAAATGGTTGAGGATTGGCTGCACCGAGGACCAAAGGAATTCTGCATCAAAGTTCTCTGCCCCTACATGCCCAAGGTAATTGAAAGGATGGAAGTGCTCCAAAGGCGCTACGGAGGTGGCCTGGTTCGCAACCCCCTGTCACGCAACTCAACCCATGAGATGTACTGGGTTAGCAGAGCATCAGGTAACATCGTCCACGCTGTGAGCATGACCAGTCAAGTGCTACTTGGAAGAATGGAGAAGAAGACTTGGAAAGGGCCGCAGTATGAGGAAGATGTTAATCTGGGCAGTGGAACCAGGGCCGTCGGGAAGCCTCTGCTCAACAACGACACTGGCAAGATCAAGAGGAGAATCGAGAGGCTCAAGCAAGAGTACAGCTCAACCTGGCATCTCGATCCTAACCACCCCTATAGAACCTGGAACTATCATGGAAGTTATGAGGTCAAGCCAACTGGCTCAGCAAGTTCTCTTGTCAATGGAGTGGTCCGATTGTTGTCCAAGCCTTGGGACACCATCACCAACGTGACCACGATGGCAATGACAGACACGACTCCATTCGGCCAGCAAAGAGTGTTCAAAGAAAAGGTGGACACGAAGGCACCCGAACCACCAGAAGGGGTGAGGAAAGTCTTGGATGAAACCACTGATTGGTTGTGGAATTTCCTGAAAAGAGAAAAGAAACCCAGGATGTGCACCAGAGAAGAGTTCATCAGCAAAGTTAACAGCAATGCCGCATTGGGAGCCATGTTTGAGGAGCAGAACCAGTGGAGCAGTGCAAGGGAGGCAGTTGAGGATCCAAAGTTCTGGGAAATGGTGGAACAAGAAAGAGAAGCGCACCTGCGTGGAGAATGCCACACTTGCATCTACAATATGATGGGCAAGCGTGAGAAAAAACCCGGTGAATTTGGAAAAGCAAAAGGTAGCCGTGCCATTTGGTTCATGTGGTTAGGGGCCCGCTTTCTTGAATTTGAAGCCTTAGGATTCCTCAATGAAGATCACTGGCTAGGAAGAAAGAACTCAGGAGGAGGAGTTGAAGGCCTGGGTCTGCAAAAACTTGGCTACGTTCTCAGGGAGGTGGGAGGTAAACCAGGAGGCAAGATTTACGCAGATGACACCGCTGGCTGGGACACACGGATAACCAAAGCGGATTTGGAAAATGAAGGCAAAGTCTTGAGATTCCTCGAGGGAGAGCACCGCTTACTAGCCCGAGCAATCATTGAACTCACCTACCGTCACAAGGTGGTGAAAGTCATGCGGCCTGCAGCCAACGGCAAGACTGTGATGGACGTGATCTCCAGGGAAGACCAGCGAGGCAGCGGACAGGTAGTCACGTACGCCCTGAACACATTTACCAACCTGGCCGTGCAACTTGTGCGGATGATGGAAGGTGAAGGAGTCGTTGGACCTGAAGACGTTGAAAAGCTGGGAAAAGGAAAAGAAGCCAGGGTCAAGTCCTGGTTATCTGAAAATGGAGAAGAAAGGCTCAGCCGCATGGCAGTGAGCGGAGATGATTGTGTGGTGAAGCCATTGGATGACAGGTTTGCTACCTCTCTCCATTTCCTGAATGCAATGTCAAAGGTCCGGAAGGACATCCAGGAATGGAAACCTTCTGTTGGATGGCATGACTGGCAGTATGTCCCCTTTTGCTCAAACCACTTTGCAGAACTGATTATGAAGGATGGTAGGACCCTGGTCGTTCCATGCAGAGGGCAGGATGAGCTCATTGGTCGCGCCAGAATCTCACCTGGTGCTGGATGGAACGTGAAAGAGACCGCCTGCCTAGCAAAGTCCTATGCCCAAATGTGGTTGCTTCTTTACCTCCACAGGAGAGACCTGCGTCTCATGGCCAACGCCATCTGTTCTGCAGTTCCCATGAATTGGGTACCCACAGGGAGGACAACATGGTCCATCCATGCAAAAGGAGAGTGGATGACAACGGAGGACATGCTGGCAGTCTGGAACAGAGTCTGGATTGAGGACAATGAGTGGATGGAAGACAAGACACCCGTTGAAAGATGGAGTGATGTTCCCTACTCAGGGAAAAGAGAAGACATCTGGTGCGGAAGCCTAATTGGAACCCGGCCAAGGGCTACTTGGGCAGAAAACATCCACGCTGCCATAAACCAAGTAAGAGCCATAATTGGGGATGAAAAATACATAGATTACATGAGTACTCTAAGGAGATATGAAGATGCCAGTGTGGTAGAAGATTCAGTTTTGTAA
>MN057643|Niger|2016
ATGTCTAAAAAACCAGGAGGGCCCGGAAAAAACCGGGCTGTCAATATGCTAAAACGCGGAATGCCCCGCGTACCGTCCTTAATTGGACTAAAGAGGGCAATGCTGAGCCTGATTGATGGCAAAGGACCGATACGATTCGTGTTGGCCCTATTGGCATTTTTCAGATTCACAGCAATTGCTCCTACCAAAGCGGTTCTGGACAGATGGAGAAAGGTTAACAAACAAACAGCAATGAAACACCTTTTGAGTTTCAAAAAGGAACTAGGAACCCTGACCAGTGCCATCAATCGGAGGAGCACAAAACAGAAGAAAAGAGGAGGAACGACTGGACTCGCCTGCATACTAGGGATGCTTGCCACTGCTGGAGCGGTTACATTCTCAAGCTTTCAGGGGAGAGTGATGATGACAGTGAACGCCACTGAGGTGGCAGACGTCATTTCCATACCCATCGCCTCTGGAAAGAACCAATGCACAGTAAGAGCAATAGATGTTGGCTACATGTGTGATGACACAATAACCTATGAATGCCCAGTCTTGAGTCCCGGCAACGATCCTGAAGACATTGACTGCTGGTGTGACAAGATGGCCATTTATGTGCGTTATGGAAGATGCATCAGAGGGAAGAACCCAAGGCGTAGCCGTCGTTCTTTGACAGTTCAGACACATGGGGAAAGCACCCTAGCAAACAAGAAAGGAGCATGGCTTGACAGCACCAAAGCAACACGCTACTTGGTGAAGACTGAATCTTGGATCCTGCGGAACCCAGGTTATGCCCTCGTAGCAGCAGTGCTCGGGTGGATGCTTGGAGGAAACACAACGCAACGGGTGGTCTTTGCCATACTATTGCTGCTGGTAGCACCTGCCTACAGCTTTAACTGTCTAGGAATGAGCAATAGGGACTTCTTGGAAGGAGTTTCCGGAGCTACTTGGGTTGACATTGTCCTTGAAGGAGACAGCTGCATCACAATCATGTCCAAAGACAAACCAACCATTGACATCAAGATGTTAAGCATGAGTGCAACCAATTTGGCGGAAGTTCGCAGCTACTGTTACCTCGCTGCTATTAGTGACCTTTCGACCAAGGCAGCATGTCCAACAATGGGAGAGGCCCACAACGACAAGCGTGCGGATTCAGCTTATGTTTGCAAACAGGGAGTGGTGGACAGAGGTTGGGGAAATGGATGTGGTCTTTTTGGAAAAGGAAGTATTGACACATGTGCCAAGTTTACTTGCTCAACACAAGCTGTGGGGAAGATCATACAGAAAGAGAACATCAAGTACGAAGTTTCAATCTTTGTGCATGGCCCAACTACCCTGGAGTCACATGGAAATTTTTCAACCCAAAGAACAGCAACACAAGCCGGCACCATCAGCGTTAGCCCATCCGCTCCTTCTTCAACACTGAAACTGGGCGATTACGGCGAAGTTACCATCGACTGTGAACCCCGGTCAGGAGTGGACACGAGTGCATACTACGTGATGACAGTCGGTAGCAAGTCATTCCTCGTGCATCGCGAGTGGTTCATGGACCTGAACCTTCCCTGGGCTAGCCCTGGAGCTTCCACCTGGAGAAATAGAGAGACTCTACTGGAGTTTGAAGAACCTCATGCGACAAAGCAGTCTGTGGTGGCATTGGGATCTCAGGAGGGAGCGTTGCACCAAGCTCTGGCTGGAGCCATCCCAGTTGAATTCAGCAACAACAATGTGAAACTCACATCAGGACACTTGAAGTGCCGGGTCAAAATGGAGAAGCTTCAACTAAAAGGGACCACTTACGGAGTGTGCTCGAAAGCCTTCCAATTCCATGGACATCCAGCGGATACTGGGCACGGTACTGTCGTTCTAGAACTCAAATACACAGGAACAGACGGACCTTGCAAGGTGCCAATATCATCTGTGGCCTCCTTGAATGACCTCACCCCAGTGGGAAGACTGGTGACCGTGAACCCTTATGTGGCATCTTCAACGGCAAATGCCATCGTTCTGATTGAACTCGAGCCTCCATTCGGAGACTCCTACATTGTAGTTGGAAGAGGAGATCAGCAGATAAACCATCACTGGCACAAGTCAGGAAGCAGCATAGGGAAAGCCTTTACGGCTACAGTGAAAGGAGCGCAGAGACTGGCCGCGCTGGGAGACACAGCTTGGGACTTTGGCTCAGTGGGAGGGATTTTTACCTCTCTAGGGAAGGCAGTACACCAGGTGTTTGGTGGGGCTTTTAGGTCACTCTTTGGAGGCATGTCTTGGATCACACAAGGGTTGCTGGGAGTTCTTTTGCTCTGGATGGGGATCAATGCCCGAGACAAGTCTATTGCCCTTACCTTTTTGGCGGTGGGAGGAGTTTTGCTCTTCCTTTCTGTCAATGTTCATGCTGACACCGGATGCGCCATTGACATCACCAGACAAGAGTTGAGGTGTGGAAGCGGAGTGTTTATACACAATGATGTAGAAGCCTGGGTGGATAGATACAAATTCCATCCCGAAACACCTCAGGGGTTGGCCAAAATAGTCCAGAAAGCACATGCAGAAGGGATATGTGGCATCAGGTCCGTCTCTAGATTGGAACATCAAATGTGGGAATCCATCAAAGATGAGCTGAACACACTCCTTAAAGAAAATGGAGTCGACCTGAGTGTAGTTGTGGAAAAGCATGAAGGAATGTACAAGTCCGCTCCGAAGAGGCTACCATCAACCACTGAGAAGCTGGAGATGGGATGGAAAGCTTGGGGAAAGAGCATTATCTTTGCTCCAGAACTGGCAAACAACACGTTCGTCGTTGACGGACCGGAGACCAAGGAATGCCCCACGTCAAGACGAGCCTGGAACAGCATGGAAGTTGAAGACTTTGGCTTTGGATTGACAAGCACAAGGATGTTCATGAAAGTGAGGGAAATCAACACCACAGAATGTGATTCTAAAATTATTGGCACAGCTGTGAAAAACAACCAGGCCGTGCACAGTGATTTGTCCTACTGGATAGAGAGTGGACTGAATGACACCTGGAAGCTTGAACGTGCGGTTCTTGGCGATGTCAAGTCCTGCACATGGCCAGAAACACACACACTCTGGGGTGAAAGCGTCCTAGAGAGTGAGCTTATCATCCCCATTACCTTGGCTGGACCCAAAAGCAATCACAACAGGCGGCCTGGGTACATGACACAGAACCAAGGACCTTGGGATGAAGGCCGAGTTGAGTTGGACTTTGATTACTGCCCTGGCACCAAAGTGACTGTGAGTGCACTTTGTGGAAGAAGAGGCCCTGCTACCCGCACAACCACAGAGAGTGGAAAGCTCATAACAGATTGGTGTTGCCGAACTTGCACACTCCCTCCCCTGAGGTATCAGACGGAAAGTGGATGCTGGTATGGAATGGAAATAAGACCAACAAGACATGATGAGAGAACGCTGGTACAGTCTAAAGTGGAAGCTTACAATGCTGACATGATTGACCCTTTTCAGCTGGGCCTTCTGGTAGTGTTCTTGGCCACCCAGGAGGTCCTTCGCAAGAGGTGGACGGCCAAGATCAGTGTCCCAGCGATAATTGTGGCTCTGCTGACTCTGGTGTTCGGAGGAATAACATACACTGATCTGGTAAGATACATCATTCTTGTTGGAGCGGCTTTTGCCGAAGCCAACTCGGGGGGGGACGTGGTTCACTTGGCCCTCATGGCAACATTTAAGATCCAGCCAGTGTTCATGGTAGCATCCTTCTTAAGATCTAGATGGACCAACCAGGAAAGCATTCTCCTGATGTTGGCCGCAGCTTTCTTCCAAATGGCCTACCAGGACTGTCACCACCTGATCACCTGGGAGATTCCTGACGTCCTCAACTCGCTGGCCGTAGCCTGGATGATTCTCCGAGCTATCAGCTTTACAACCACCTCGAATGTGGTTGTCCCCATGTTGGCTATGCTGACTCCGGGACTGAAATGCCTCAATCTGGATGTGTACAGAATACTCCTGCTCATGATAGGTGTGGGGAGCCTGCTCAGGGAAAGAAGAAATTTTGCAGCTAAGAAGAAAAGTGCCAGCCTTTTATGCCTTGCCTTGGCCTCAACTGGAGCTTTCAACCCACTGATCCTGGCAGCAGGCCTTTTGGCCTGCGACCCAAATCGAAAGCGGGGTTGGCCTGCCACAGAGGTAATGACAGCTGTGGGTTTGATGTTTGCCATCGTTGGAGGGTTGGCTGAACTGGATGTGGACTCAATGGCAATCCCTATGACAATCGCCGGCCTCATGTTTGCAGCTTTTGTGATTTCAGGCAAGTCCACAGACATGTGGATAGAAAGGACTGCTAACATAACATGGGAAAATGACGCAGAGATCACTGGCTCCAGTGAGAGGATTGACGTGCGTTTGGATGATGATGGAAATTACCAACTCATGAATGACCCGGGAGCACCTTGGAAAATCTGGATACTTAGAATGGTATGCTTGGCTGTCAGTGCTTACACACCCTGGGCCATTCTCCCCTCGGTGATTGGGTTCTGGATAACCTTGCAGTACACCAAGCGAGGAGGAGTCTTGTGGGACACACCATCCCCTAAGGAGTACAAGAAAGGAGACACCACTACAGGAGTGTATAGAATCATGACAAGAGGGCTACTGGGCAATTACCAGGCGGGAGCCGGTGTCATGGTGGAGGGGGTCTTCCACACCTTGTGGCACACCACGAAGGGAGCAGCTCTAATGAGCGGTGAAGGCCGTCTCGATCCGTACTGGGGAAGTGTTAAAGAGGATAGACTTTGCTATGGAGGTCCTTGGAAACTACAGCAGAAATGGAATGGAGTAGATGAAGTACAGATGATTGTGGTGGAACCGGGTAAGAACGTCAAGAACATACAGACAAAGCCAGGCATTTTCAAAACCCCTGAAGGAGAAATTGGGGCAGTCACTCTTGACTTTCCGACTGGAACGTCGGGCTCACCAATAGTTGACAAAAATGGAGATGTCATAGGACTCTATGGCAATGGAGTCGTGATGCCCAATGGATCCTACGTCAGTGCAATTGTGCAGGGTGAGAGGATGGAAGAGCCTGCCCCCATGGGATTTGAACCAGAGATGTTAAGGAAAAAACAGATCACTGTTCTTGATTTGCATCCTGGAGCAGGAAAGACCAGGAAAATTCTGCCACAGATAATAAAGGAAGCTATCAACAAGAGACTCAGGACTGTGGTGTTGGCTCCAACTAGGGTCGTGGCAGCTGAAATGGCTGAGGCCTTGCGGGGCTTGCCAATCAGATACCAGACCTCTGCTGTCACGAGGGAACATAGTGGCAATGAGATCGTGGATGTAATGTGCCACGCCACTCTCACCCACCGCCTGATGTCATCACATAGAGTGCCTAACTACAACCTTTTTGTGATGGATGAGGCACACTTCACTGACCCGGCTAGTATAGCTGCAAGAGGGTACATCTCAACCAAAGTCAGTCTGGGTGAGGCAGCAGCCATATTCATGACAGCCACACCGCCCGGAAGCTCAGAACCCTTTCCAGAATCCAATGCTCCTATTTCTGACATCCAAACTGAAATACCGGATCGAGCCTGGAACACGGGCTACGAATGGATTACGGAATACGTGGGCAGAACAGTGTGGTTTGTTCCCAGTGTCAAGCTTGGCAATGAAATAGCTCTCTGCTTGCAGAGGGCTGGGAAGAGAGTTATCCAACTCAACAGAAAGTCCTATGAGACTGAATATCCAAAATGCAAGAATGATGACTGGGACTTCGTTATCACAACTGACATTTCAGAAATGGGAGCTAACTTCAAGGCCAGCAGAGTGATAGACAGCAGAAAGAGTGTCAAACCAACAATCCTTACAGAGGGGGAAGGAAGAGTGATCCTCGGAGATCCTTCATCCATCACCGCAGCTAGTGCAGCCCAAAGAAGGGGACGCATAGGGCGCAATCCTGCACAGGTGGGTGATGAGTACTGTTACGGAGGACACACCAATGAGGATGACTCAAATTCAGCCCATTGGACGGAGGCCCGCATCATGCTAGATAACATCAACATGCCTAATGGACTGGTTGCTCAGCTTTATGAGCCTGAAAGACAAAAGGTATTCTCGATGGACGGAGAGTACAGGCTCCGGGGTGAGGAAAGAAAGAACTTTCTGGAGCTGCTCAGAACAGCTGACCTGCCTGTCTGGCTTTCCTACAAGGTGGCAGCAGCAGGGATCTCCTACCATGACAGAAAGTGGTGCTTTGATGGCCCAAAAGTCAACACAGTTCTGGAAGACAACAATGAAGTGGAGGTGATAACAAAACTTGGAGAGAGGAAGATTCTCAGGCCGCGTTGGACAGACGCCCGGGTGTACTCTGACCATCAAGCTCTGAAGGCATTCAAGGACTTTGCATCAGGGAAGCGCTCACAAGTGGGAGTGATAGAAGTTCTCGGGAGAATGCCTGAGCACTTCATGACTAAGACCATGGAGGCTTTCGACACCATGTATGTGGTAGCGACTGCCGAAAAAGGTGGAAGAGCGCACCGGATGGCATTGGAGGAACTGCCAGATGCGTTGCAGACAGTTGTCTTGATAGCGCTGCTGAGCATCATGTCCTTGGGAGTGTTTCTCCTTCTCATGCAAAGGAAAGGCATTGGAAAAATCGGTCTGGGGGGTGTAGTTCTGGGCGCTGCCACGTTCTTCTGCTGGATGTCTGACGTTTCTGGAACTAAGATAGCTGGCATGCTACTCATGTCCCTGCTGCTGATGATAGTGCTGATTCCTGAGCCGGAAAAACAACGATCACAGACAGACAACCAGTTGGCCATCTTCCTGATTTGCATCCTGGCACTGGTCAGCGCAGTGGCGGCCAACGAGTTGGGGTGGTTGGACAGGACCAAGAATGACATCAGCAACCTGTTTGCCCAAGGGGCCGAGAAGAAGGAGAATCTTAACATTGGAGAATTCTTGTTGGACCTGAGACCTGCTACTTCTTGGTCACTGTACGCAGTGAGCACAGCAGTCCTCACTCCTCTCTTAAAACATCTGATAACATCAGATTACATCAACACCTCACTCACTTCCATCAACGTGCAAGCCAGCGCCCTCTTCACTCTAGCCAGAGGATTTCCATTCGTGGATGTCGGGGTTTCTGCGTTTCTCTTGGCAGTGGGTTGTTGGGGCCAAGTCACACTCACCGTCACAGTGACAACAGCCACGCTGCTTTTCTGCCATTACGCATACATGGTGCCAGGATGGCAAGCTGAAGCGATGCGATCGGCACAGCGCAGAACAGCCGCCGGAATCATGAAGAATGCAGTGGTGGATGGAATGGTGGCCACGGACGTACCAGAGCTGGAGAGAACCACGCCCATCATGCAGAAGAAAGTAGGGCAAGTGATCCTGATACTGGTGTCCATTGCAGCATTGATAGTCAATCCATCAGTCAGGACTGTGAGGGAGGCAGGAATTCTAATCTCCTCGGCTGCTGTTACACTCTGGGAGAACGGCGCCAGTTCAGTTTGGAATGCCACGACGGCAATTGGACTCTGCCACATCATGCGGGGAGGATGGTTATCATGCCTTTCTGTCACGTGGACTCTTGTCAAGAACCTGGAGAAACCTGGACTGAAACGTGGGGGTGCCAAGGGACGCACCTTAGGAGAATTTTGGAAGGAAAAGCTCAACCAGATGACTAGGGAGGAATTCAACAGGTACCGCAAGGAGGCCATAGTTGAAGTTGACCGCCTGGCAGCGAAACATGCCAGACGAGAAGGGAATGTCACCGGTGGACATCCAGTTTCCAGAGGCACAGCAAAATTGAGATGGCTAGTGGAAAGAAGGTTCCTAGAACCTATCGGCAAAGTCATAGATCTCGGATGTGGAAGGGGAGGTTGGTGTTACTACATGGCCACTCAAAAAAGAGTCCAAGAAGTCCGAGGCTATACAAAAGGAGGACCCGGCCACGAGGAGCCTCAACTCGTCCAGAGTTATGGATGGAACATCGTGACCATGAAGAGCAAAGTGGATGTCTTCTACAAACCTTCAGAAAGCTGTGACACCCTTTTGTGCGACATTGGAGAGTCGTCTTCAAGTCCGGAAATCGAGGAACACCGAACCCTCAAGGTTTTGGAAATGGTTGAGGATTGGCTACACCGAGGACCAAAAGAATTCTGCATTAAAGTTCTTTGCCCTTACATGCCCAAGGTAATTGAAAGAATGGAAGTGCTCCAAAGGCGCTACGGAGGTGGCTTGGTTCGCAACCCCCTGTCACGCAACTCAACTCATGAGATGTATTGGGTTAGTAGAGCATCAGGTAACATCGTCCACGCTGTGAGCATGACCAGCCAAGTGCTGCTCGGAAGGATGGAGAAGAAGACTTGGAAAGGACCGCAGTATGAGGAAGATGTTAACCTGGGCAGTGGAACTAGGGCCGTTGGGAAACCTTTGCTCAATAATGACACTAGCAAGATTAAAAGGAGAATCGAGAAACTCAAGCAAGAGTACAGCTCAACCTGGCATCTCGACCCCAACCACCCCTACAGAACCTGGAATTATCATGGGAGTTATGAGGTTAAGCCAACTGGCTCAGCAAGTTCACTTGTCAACGGAGTAGTCCGACTGTTGTCCAAGCCTTGGGACACAATTACCAATGTGACCACGATGGCAATGACAGACACGACTCCATTTGGCCAGCAGAGAGTGTTCAAAGAAAAGGTGGACACGAAAGCGCCTGAACCACCAGAAGGGGTGAAGAAAGTTCTGGACGAAACCACTGACTGGTTATGGAATTTTTTGAAAAGAGAAAAGAAACCCAGGATGTGCACCAGAGAAGAGTTCATCAGCAAAGTCAACAGCAATGCTGCATTGGGAGCCATGTTTGAGGAGCAGAACCAGTGGAGTAGTGCAAGGGAAGCAGTTGAGGATCCAAAGTTCTGGGAAATGGTGGAGCAAGAAAGAGAAGCGCATTTGCGCGGAGAGTGCCACACCTGCATCTACAACATGATGGGCAAGCGAGAGAAAAAACCCGGAGAATTCGGAAAAGCGAAAGGTAGCCGCGCTATTTGGTTCATGTGGCTAGGGGCTCGCTTCCTTGAATTTGAAGCTTTGGGATTCCTCAATGAGGATCACTGGCTAGGGAGAAAGAACTCAGGAGGAGGAGTTGAAGGCTTGGGTCTGCAAAAACTTGGCTATGTTCTTAGGGAGGTAGGAGGAAAACCAGGAGGCAAGATCTATGCAGATGACACCGCTGGTTGGGATACACGGATAACCAAAGCGGATCTGGAAAATGAAGGCAAAGTCTTGAGATTCCTTGAGGGAGAGCACCGCTTACTGGCCCGAGCAATCATTGAGCTTACATACCGCCATAAGGTGGTGAAAGTCATGAGACCTGCAGCCAATGGCAAGACCGTGATGGACGTGATCTCCAGGGAAGACCAGCGAGGCAGCGGACAGGTAGTCACGTACGCCCTAAACACATTCACCAATCTGGCCGTGCAACTTGTGCGGATGATGGAAGGTGAGGGAGTTGTGGGACCTGAAGACGTTGAAAAGCTGGGAAAAGGAAAAGAAGCCAGGGTTAAGTCCTGGTTATCTGAGAATGGAGAAGAAAGGCTTGGTCGCATGGCAGTAAGCGGAGATGACTGCGTGGTGAAGCCGTTGGATGACAGGTTCGCTACCTCCCTCCACTTCTTGAATGCAATGTCAAAGGTCCGGAAAGACATCCAGGAATGGAAACCTTCTGCTGGATGGCACGACTGGCAGTATGTCCCCTTTTGCTCAAACCACTTTGCAGAACTGATTATGAAAGATGGTAGGACCCTGGTCGTCCCGTGCAGGGGGCAGGACGAGCTCATTGGCCGTGCCAGAATCTCGCCTGGTGCTGGATGGAACGTGAAGGAGACCGCCTGCTTGGCTAAGTCCTACGCCCAAATGTGGTTGCTTCTCTACTTCCACAGGAGAGACCTACGTCTCATGGCCAATGCCATCTGTTCTGCAGTTCCCATGAACTGGGTACCCACAGGAAGGACAACGTGGTCCATCCATGCAAAAGGAGAGTGGATGACAACGGAGGACATGCTGGCAGTCTGGAACAGAGTCTGGATTGAGGACAATGAGTGGATGGAGGACAAAACACCCGTTGAAAGATGGAGTGATGTTCCTTACTCAGGGAAAAGAGAAGACATCTGGTGTGGAAGCCTAATCGGAACTCGGCCAAGAGCTACCTGGGCAGAAAATATCCATGCTGCCATAAATCAAGTAAGAGCCATAATTGGGGATGAAAAATATATAGATTACATGAGTACTTTAAGGAGATATGAAGATGCCAATGTAGTGGAGGATTCAGTTTTGTAA
>KY703855|Senegal|1993
ATGTCTAAAAAACCAGGAGGGCCCGGTAAAAACCGGGCTGTCAATATGCTAAAACGCGGAATGCCCCGCGTACCGTCCTTGATTGGACTAAAGAGGGCAATGCTGAGCCTGATTGATGGCAAAGGACCGATACGATTTGTGCTGGCCCTGCTGGCATTTTTCAGGTTCACAGCAATCGCTCCTACCAAAGCGGTTCTGGACAGATGGAGAAAAGTTAACAAACAAACAGCAATGAAACACCTTTTGAGTTTCAAAAAGGAACTAGGAACCTTGACCAGTGCCATCAATCGGAGGAGCACAAAACAGAAGAAAAGAGGAGGGACGACTGGACTCGCCTGCATACTAGGGATGCTTGCCACTGCTGGAGCGGTCACATTCTCAAGCTTTCAAGGAAGAGTGATGATGACAGTGAATGCCACTGAGGTGGCAGATGTCATTTCCATTCCCATCGCCTCTGGGAAGAACCAATGCACAGTAAGAGCAATAGATGTTGGCTACATGTGTGAAGACACAATAACCTATGAATGCCCAGTCTTGAGCCCCGGCAACGATCCTGAAGACATTGACTGCTGGTGCGACAAGATGGCTATCTATGTGCGTTATGGAAGATGCATCAGAGGGAAGAACCCAAGGCGTAGCCGTCGTTCTTTAACAGTCCAGACACATGGGGAAAGCACTCTAGCAAACAAGAAAGGAGCATGGCTTGACAGCACCAAAGCAACACGCTACTTGGTAAAAACTGAATCTTGGATCCTGCGGAACCCAGGTTACGCCCTCGTAGCAGCAGTGCTCGGGTGGATGCTTGGAGGAAACACAACGCAACGGGTGGTTTTTGCCATACTGCTGCTGCTGGTAGCACCTGCCTACAGCTTCAACTGCCTAGGAATGAGTAACAGGGACTTCTTAGAAGGAGTCTCCGGGGCTACTTGGGTTGACATTGTCCTTGAAGGAGACAGTTGCATCACAATCATGTCCAAAGACAAACCAACCATTGACATCAAGATGTTGAGTATGAGTGCAACCAACTTGGCGGAAGTTCGTAGCTACTGCTACCTCGCTGCCATTAGTGACCTTTCGACCAAGGCAGCATGTCCAACAATGGGAGAGGCCCACAACGACAAGCGCGCGGATTCAGCGTATGTTTGCAAACAGGGAGTGGTGGACAGAGGTTGGGGAAATGGATGTGGTCTTTTTGGAAAGGGAAGCATTGACACATGTGCCAAGTTTACTTGCTCAACACAAGCCGTGGGGAAGATCATACAGAAAGAGAACATCAAGTACGAAGTTTCAATCTTTGTGCATGGCCCAACTACCCTGGAGTCACATGGAAATTTTTCAACCCAAAGAACAGCAACACAAGCCGGCACCATCAGCGTCAGCCCATCTGCTCCTTCTTCAACACTGAAACTGGGTGATTACGGCGAAGTCACCATTGACTGTGAACCCCGGTCAGGAGTGGATACGAGTGCATACTACGTGATGACAGTTGGTAGCAAGTCATTCCTCGTGCATCGCGAATGGTTCATGGACCTGAACCTTCCCTGGGCTAGTCCTGGAGCTTCCACCTGGAGGAATAGAGAGACTCTACTGGAGTTTGAAGAACCTCATGCGACAAAGCAATCTGTGGTGGCATTGGGATCTCAGGAGGGAGCGTTGCACCAAGCCTTGGCTGGGGCTATCCCAGTTGAATTCAGCAACAACAATGTGAAGCTCACATCAGGACACTTGAAGTGTCGGGTCAAAATGGAAAAGCTTCAACTAAAAGGGACCACTTACGGAGTGTGCTCGAAAGCCTTCCAATTCCATGGACATCCAGCGGATACTGGGCATGGTACTGTCGTTCTAGAACTTAAATACACAGGAACAGACGGACCCTGCAAGGTGCCAATATCATCTGTGGCCTCCTTGAATGACCTCACCCCAGTGGGAAGGCTGGTGACCGTGAATCCTTATGTGGCTTCTTCAGCGGCAAATGCCATCGTCCTGATCGAACTCGAACCTCCATTCGGAGACTCCTACATTGTGGTCGGAAGAGGGGATCAGCAGATAAACCATCACTGGCATAAGTCAGGAAGTAGCATAGGGAAAGCCTTCACGGCCACAGTGAAAGGAGCGCAGAGACTAGCCGCGCTGGGAGATACAGCTTGGGACTTTGGCTCAGTAGGAGGAATCTTCACCTCTCTAGGGAAGGCAGTGCACCAGGTGTTTGGTGGGGCTTTTAGGTCACTCTTTGGAGGCATGTCTTGGATCACACAAGGGTTGCTGGGAATTCTCTTGCTCTGGATGGGGATCAACGCTCGAGACAAGTCTATTGCCCTGACCTTTTTGGCGGTGGGAGGAGTTTTGCTCTTCCTTTCTGTCAATGTTCATGCTGACACCGGATGCGCCATTGACATCACCAGACAAGAGTTGAGGTGTGGAAGCGGAGTGTTTATACACAATGATGTGGAAGCCTGGGTGGATAGATACAAATTCCATCCTGAAACACCTCAGGGGCTGGCCAAAATAGTCCAGACAGCACATGCAGAAGGTATATGTGGCATCAGGTCCGTCTCTAGATTGGAACATCAAATGTGGGAATCCATCAAAGATGAACTGAACACACTCCTTAAAGAAACAGGAGTCGACTTGAGTGTAGTTGTGGAAAAGCATGAAGGAATGTACAAGTCCGCTCCGAAGAGACTACCATCAACCACTGAGAAGCTGGAAATGGGATGGAAAGCTTGGGGAAAGAGCATTATCTTTGCTCCAGAACTGGCAAACAACACGTTCGTCGTTGACGGACCAGAGACCAAGGAATGCCCCACGTCAAGACGAGCCTGGAATAGCATGGAAGTCGAAGACTTTGGCTTTGGATTGACAAGCACAAGGATGTTCATGAAAGTGAGGGAAATCAACACCACAGAATGTGATTCCAAAATTATTGGCACGGCTGTAAAAAACAACCAAGCCGTGCACAGTGATTTGTCCTACTGGATAGAGAGTGGATTAAATGACACCTGGAAGCTTGAGCGTGCGGTTCTTGGCGATGTCAAGTCCTGCACATGGCCAGAAACACACACACTCTGGGGTGAAAGTGTCCTAGAGAGTGAGCTCATCATTCCCATCACCTTGGCCGGACCCAAAAGCAATCATAACAGGCGGCCCGGGTACATGACACAGAACCAAGGACCGTGGGATGAAGGCCGAGTTGAGTTGGACTTTGATTACTGCCCTGGCACCAAAGTGACTGTGAGTGCACTCTGTGGAAGAAGAGGCCCTGCTACCCGCACAACCACAGAGAGTGGAAAGCTTATAACAGACTGGTGTTGCCGAACTTGCACACTTCCTCCCCTGAGGTATCAGACGGAAAGTGGATGCTGGTATGGAATGGAGATAAGACCAACGAGACATGATGAGAGAACGCTGGTGCAGTCTAAAGTGGAAGCTTACAATGCTGACATGATTGACCCTTTTCAGCTGGGCCTTCTGGTAGTGTTCTTGGCCACCCAGGAGGTCCTTCGCAAGAGGTGGACGGCCAAGATCAGCGTCCCAGCGATAATGGTGGCCCTGTTGACTCTGGTGTTCGGGGGAATAACATACACTGATTTGGTAAGATACATCATCCTTGTCGGAGCGGCTTTTGCTGAAGCCAACTCGGGGGGGGACGTGGTTCACTTGCCCCGTATGGCAACATTCAAGATCCAGCCAGTGTTCATGGCAGCGTCCTTCTTAAGATCTAGATGGACCAACCAAGAAAACATTCTTCTGATGTTGGCCGCAGCTTTCTTCCAAATGGCCTATCAGGACTGTCACCACCTGATCACCTGGGAGATTCCTGACGTCCTTAACTCGTTGGCCGTAGCATGGATGATTCTCCGAGCTATCAGCTTCACAACTACCTCGAATGTGGTTGTTCCCATGTTGGCGATGCTGACTCCGGGATTGAAATGCCTCAACCTAGATGTGTACAGAATACTCCTGCTCATGATAGGTGTGGGGAGCCTGCTCAGGGAAAGAAGAAATTCTGCAGCTAAGAAGAAAAGTGCCAGTCTTTTGTGCCTTGCCCTGGCCTCAACTGGAGCTTTCAACCCACTGATCTTGGCAGCAGGCCTCTTGGCTTGCGACCCAAATCGAAAGCGGGGTTGGCCTGCTACAGAGGTGATGACAGCTGTGGGTTTGATGTTTGCCATCGTTGGAGGGCTGGCTGAACTGGATGTGGACTCAATGGCAATCCCCATGACAATTGCCGGCCTCATGTTTGCAGCTTTTGTGATTTCAGGCAAATCCACAGACATGTGGATAGAAAGGACTGCTAACATAACATGGGAAAATGATGCAGAGATCACTGGCTCCAGCGAGAGGATTGACGTGCGTTTGGATGATGATGGAAACTACCAACTCATGAATGACCCGGGAGCACCTTGGAAAATCTGGATACTTAGAATGGTCTGTTTGGCTGTCAGTGCTTACACACCTTGGGCCATTCTCCCCTCAGTAATTGGGTTCTGGATAACCTTACAGTATACCAAGCGAGGAGGAGTCTTGTGGGACACACCATCCCCCAAGGAGTACAAGAAAGGTGACACCACTTCAGGAGTGTACAGAATTATGACAAGAGGGCTGCTGGGTAATTACCAAGCAGGAGCCGGTGTCATGGTGGAGGGGGTCTTTCACACCTTGTGGCATACCACGAAGGGAGCAGCTCTAATGAGCGGTGAAGGCCGCCTTGATCCGTATTGGGGAAGTGTTAAGGAGGACAGACTTTGCTATGGAGGCCCTTGGAAACTGCAGCAGAAATGGAACGGAGTGGATGAAGTACAGATGATTGTGGTAGAACCGGGGAAGAACGTCAAGAACATACAGACAAAGCCAGGCATTTTCAAAACCCTTGAAGGAGAAATTGGGGCAGTCACTCTTGATTTTCCGACTGGAACGTCGGTCTCACCGATAGTTGACAAAAACGGAGATGTCATAGGACTTTATGGCAATGGAGTCGTGATGCCCAACGGATCCTATGTCAGTGCAATTGTGCAAGGTGAGAGAATGGAAGAGCCTGCCCCCGTGGGATTTGAACCAGAGATGTTAAGGAAAAAACAGATCACTGTTCTTGACTTGCACCCTGGAGCAGGAAAGACCAGGAAGATTCTGCCACAGATAATAAAGGAAGCTATCAACAAGAGACTCAGGACTGTGGTGTTGGCTCCAACTAGGGTCGTAGCAGCTGAAATGGCTGAGGCCTTGCGGGGTTTGCCAATCAGATACCAGACCTCTGCTGTCACGAGGGAGCACAGTGGCAACGAGATCGTGGATGTGATGTGCCACGCCACTCTCACCCACCGCCTGATGTCATCACATAGAGTGCCTAACTATAACCTTTTTGTGATGGATGAAGCACATTTCACTGACCCGGCTAGTATAGCTGCGAGAGGGTACATCTCAACCAAAGTCAGTCTGGGTGAAGCAGCAGCCATATTTATGACAGCCACACCGCCCGGAAGCTCAGAACCCTTCCCAGAATCCAATGCTCCTATTTCTGACATCCAAACTGAAATACCGGATCGAGCCTGGAACACAGGTTACGAATGGATCACGGAATATGTGGGCAGAACAGTGTGGTTTGTTCCCAGCGTCAAGCTTGGCAATGAGATAGCTCTCTGCTTGCAGAGGGCTGGAAAGAGAGTTATCCAACTCAACAGAAAGTCCTATGAGACTGAGTATCCAAAATGCAAGAATGATGACTGGGATTTCGTCATCACAACTGACATTTCAGAAATGGGAGCTAACTTCAAGGCTAGCAGAGTTATAGACAGCAGAAAGAGTGTCAAACCAACAATCCTCACAGAGGGGGAAGGAAGAGTGATCCTCGGAGATCCTTCATCCATCACCGCGGCCAGTGCAGCCCAAAGAAGGGGACGCATAGGGCGCAACCCTGCACAGGTGGGTGATGAGTACTGTTACGGAGGACACACCAATGAGGATGACTCAAACTCAGCCCATTGGACGGAGGCCCGCATCATGCTAGATAACATCAACATGCCTAATGGATTGGTTGCTCAGCTTTATGAGCCTGAAAGACAAAAGGTGTTCTCGATGGACGGAGAGTACAGGCTCCGGGGTGAAGAAAGAAAGAACTTCCTGGAGCTACTCAGAACAGCTGATCTGCCTGTCTGGCTGTCCTACAAGGTTGCAGCAGCAGGGATCTCCTACCATGACAGAAAGTGGTGTTTTGATGGCCCAAAAGTCAACACAGTTCTGGAAGACAACAATGAAGTGGAGGTGATGACAAAACTCGGAGAGAGGAAGATTCTCAGGCCGCGCTGGACAGACGCTCGGGTGTATTCTGACCATCAAGCTCTGAAGGCATTCAAGGATTTTGCATCGGGGAAGCGCTCACAAGTGGGAGTGATAGAAGTTCTCGGGAGAATGCCTGAGCACTTCATGACTAAGACCATGGAGGCCTTCGACACCATGTATGTGGTAGCGACGGCTGAAAAAGGCGGAAGAGCGCACCGAATGGCATTGGAGGAACTGCCAGATGCGTTACAGACAGTTGTCCTGATAGCGCTGCTGAGCATCATGTCCCTTGGAGTGTTTCTCCTTCTCATGCAAAGGAAAGGTATTGGCAAAATCGGTCTGGGGGGTGTAGTCCTGGGCGCTGCCACGTTTTTCTGCTGGATGTCTGACGTCTCTGGAACTAAGATAGCTGGCATGCTGCTCATGTCCCTACTGTTGATGATAGTGTTGATTCCTGAGCCGGAAAAACAACGCTCACAGACAGACAATCAGTTGGCCATCTTCCTGATCTGCATCCTGGCATTGGTCAGCGCAGTGGCCGCCAACGAGCTGGGGTGGTTGGACAGGACCAAGAATGACATCAGCAATCTGTTTGCCCAGGGAGCCGAGAAGAAGGAGAATCTTAACATTGGAGAATTCTTACTGGATTTGAGGCCTGCGACTTCTTGGTCACTGTACGCAGTGAGCACAGCAGTCCTCACCCCTCTCTTAAAACATTTGATAACATCAGATTACATCAACACCTCACTCACTTCCATCAACGTGCAAGCCAGCGCCCTTTTTACTCTAGCCAGAGGATTTCCATTCGTGGATGTCGGGGTTTCTGCGTTTCTCTTGGCAGTGGGTTGTTGGGGCCAAGTCACACTCACCGTCACAGTGACAACGGCTACGCTGCTTTTCTGCCACTACGCATACATGGTGCCAGGATGGCAAGCTGAAGCGATGCGATCGGCACAGCGCAGAACAGCCGCCGGAATCATGAAGAATGCAGTGGTGGATGGAATGGTGGCCACGGACGTACCAGAGCTGGAAAGAACCACGCCCATCATGCAGAAGAAAGTAGGGCAAGTGATCCTGATACTGGTGTCCATCGCAGCATTGATAGTCAATCCATCAGTCAGGACTGTGAGGGAGGCAGGAATTCTAATTTCCTCGGCTGCTGTCACACTCTGGGAGAACGGTGCCAGCTCAGTTTGGAATGCCACGACGGCAATTGGACTCTGTCACATCATGCGGGGAGGATGGTTATCATGTCTCTCTGTCACGTGGACTCTTGTCAAGAACTTGGAGAAACCTGGATTGAAACGTGGAGGTGCCAAGGGACGCACCTTAGGAGAATTTTGGAAGGAAAAGCTCAACCAGATGACTAGGGAAGAATTCAACAGGTACCGCAAAGAGGCCATAGTTGAAGTTGACCGCTTGGCAGCGAAACATGCCAGACGAGAAGGGAACGTCACCGGTGGACATCCAGTTTCCAGAGGCACAGCAAAATTGAGATGGCTAGTGGAAAGAAGGTTCCTAGAACCCATCGGCAAAGTCATAGACCTTCGATGCGGAAGGGGAGGTTGGTGTTACTACATGGCCATCAAAAAAAGAGTCCAGGAAGTCCGAGGCTATACAAAAGGAGGACCCGGTCACGAGGAGCCTCAGCTCGTCCAGAGTTATGGATGGAACATCGTGACCATGAAGAGCAAAGTGGATGTCTTTTACAAACCTTCAGAAAGCTGTGACACCCTTTTGTGCGACATTGGAGAGTCGTCTTCAAGTCCGGAAATCGAGGAACACCGGACCCTCAAGGTTTTGGAAATGGTTGAGGATTGGCTGCACCGAGGACCAAAGGAATTCTGCATTAAAGTTCTCTGCCCTTACATGCCCAAGGTAATTGAAAGGATGGAAGTGCTCCAAAGGCGCTATGGAGGTGGCTTGGTTCGCAACCCCCTGTCACGCAACTCAACTCATGAGATGTATTGGGTCAGTAGAGCATCAGGTAACATCGTCCACGCTGTGAGCATGACCAGCCAAGTGCTGCTCGGAAGAATGGAGAAGAAAACTTGGAAAGGGCCGCAGTATGAGGAAGATGTTAACCTGGGCAGTGGAACTAGGGCCGTTGGGAAGCCTTTGCTCAATAATGACACTAGCAAGATTAAAAGGAGAATCGAGAGACTCAAGCAAGAGTACAGCTCAACTTGGCACCTCGACCCCAACCACCCTTACAGAACCTGGAATTATCATGGGAGTTATGAGGTCAAGCCAACTGGCTCAGCAAGTTCCCTCGTGAACGGAGTGGTCCGACTGTTGTCCAAGCCTTGGGACACAATTACCAACGTGACCACGATGGCAATGACAGACACGACTCCATTTGGCCAGCAGAGAGTGTTCAAAGAAAAGGTGGACACGAAGGCACCTGAACCACCAGAAGGGGTGAGAAAAGTTTTGGATGAAACCACTGATTGGTTGTGGGAATTTCTGAAAAGAGAAAAGAAACCCAGGATGTGCACCAGAGAAGAGTTCATCAGCAAAGTCAACAGCAATGCCGCACTGGGAGCCATGTTTGAGGAGCAGAACCAGTGGAGCAGTGCAAGGGAGGCAGTTGAAGATCCAAAGTTCTGGGAAATGGTGGAGCAAGAAAGAGAAGCGCACCTGCGCGGAGAATGCCACACCTGCATCTACAACATGATGGGCAAGCGAGAGAAAAAACCCGGAGAATTCGGAAAAGCAAAAGGTAGTCGCGCCATTTGGTTCATGTGGCTAGGAGCCCGCTTCCTTGAATTTGAAGCCTTAGGATTCCTCAATGAGGATCATTGGCTAGGGAGAAAGAACTCAGGAGGAGGAGTTGAAGGCTTGGGTCTGCAAAAACTTGGCTATGTTCTCAGGGAGGTAGGAGGAAAACCAGGAGGCAAGATTTACGCAGATGACACCGCTGGATGGGATACACGGATAACCAAAGCGGATCTGGAAAATGAAGGCAAAGTCTTGAGATTCCTCGAGGGAGAGCACCGCTTACTGGCCCGAGCAATCATTGAACTCACATACCGCCACAAGGTGGTGAAAGTCATGAGGCCTGCAGCTAATGGCAAGACTGTGATGGACGTGATCTCCAGGGAAGACCAGCGAGGCAGCGGACAGGTAGTCACGTACGCCTTGAACACATTCACCAATCTGGCCGTGCAACTTGTGCGGATGATGGAAGGTGAGGGAGTTATTGGACCTGAAGACGTTGAAAAGCTGGGAAAGGGAAAAGACGCCAGGGTTAAGTCCTGGTTATCTGAAAATGGAGAAGAAAGGCTTGGCCGCATGGCAGTAAGCGGAGATGACTGCGTGGTGAAGCCGTTGGATGACAGGTTCGCTACCTCCCTCCACTTCTTGAATGCAATGTCAAAGGTCCGGAAGGATATCCAGGAATGGAAACCTTCTGCTGGATGGCATGACTGGCAGTATGTCCCCTTCTGCTCAAACCACTTTGCAGAATTGATTATGAAAGATGGTAGGACCCTGGTCGTCCCATGCAGGGGGCAGGATGAGCTCATTGGCCGTGCCAGAATCTCGCCTGGTGCTGGATGGAACGTGAAGGAGACCGCCTGCTTGGCCAAGTCCTACGCCCAAATGTGGTTGCTTCTCTACTTCCATAGGAGAGACCTACGTCTCATGGCCAATGCCATCTGTTCTGCAGTTCCCATGAATTGGGTACCCACAGGGAGGACAACATGGTCCATCCATGCAAAAGGAGAGTGGATGACAACGGAGGACATGCTGGCAGTCTGGAACAGAGTCTGGATTGAGGACAATGAGTGGATGGAAGACAAGACACCCGTTGAAAGATGGAGTGATGTTCCCTACTCAGGGAAAAGAGAAGACATCTGGTGTGGAAGCCTAATCGGAACCCGGCCAAGAGCTACCTGGGCAGAAAACATCCACGCCGCCATAAATCAAGTAAGAGCCATAATTGGTGATGAAAAATACATAGATTATATGAGTACTTTAAGGAGATATGAAGATGCCAGTGTAGTGGAGGATTCAGTTTTGTAA
>AY765264|Czech_Republic|1997
ATGTCTAGGAAACCAGGAGGGCCCGGAGATAACCGGGCTGTCAATATGCAAAAACGCGGTAAGCCCCGCGGAGGATCCCTGATGGGATTGAAGAGGGCTATTTTGAGCTTGATAGATGGTAGGGGTCCAATACGATTCGTATTGGCCCTATTGGCATTCTTCAAGTTCACAGCAATCGCTCCGACTCGAGCAGTGTTGGAAAGATGGAGAGGTGTCAACAAACAAACAGCGATGAAACATCTCACCAGTTTCAAGAAAGAACTGGGAATACTCACCAACGCCATCAGTAGAAGGAGCGAAAAGAAAAAGAAAAGAGGAGGCTCGATAGGAGTTGCCATCCTTATTGGTTTGATGACTGGTGCCGGAGCCGTCGTCTTGTCGAACTTCCAGGGGAAGTTGATGATGACGGTGAACGCCACAGATATTACCAATGTGATCACCATTCCAATTGCCTCCGGAAAAAATTTGTGCACAGTGCGAGCTATAGATGTTGGCTTCCTGTGTGATGATACCATCACATATGAATGTCCAGTGCTTGCCGCAGGAAATGACCCAGAGGATATAGATTGCTGGTGTACAAAACTGGCCATGTATGTTCGATATGGAAGGTGCACAAAGACTCGCCAGTCACGTCGCAGCAGACGTTCTCTTACGGTTCAGACTCATGGAGAAAGCACTCTTGCCAACAAAAAAGGAGCCTGGATGGACAGCACCAAAGCGACAAGGTACTTGGTCAAAACGGAATCGTGGATCTTGAGAAACCCTGGGTATGCTCTAGTGGCCGCGGTCATCGGTTGGATGCTCGGAAGCAACACAACTCAGAGGGTTGTGTTCATGGTCTTACTCCTGCTTGTAGCTCCAGCCTACAGCTTCAATTGCCTGGGAATGAGTAACAGAGACTTTTTGGAAGGAGTGTCTGGAGCCACCTGGGTTGATTTGGTGCTTGAAGGAGATAGCTGCGTAACCATTATGTCTAAGGATAAACCCACAATTGATGTTAAGATGATGAACATGGAAGCTACCAGCTTGGCAGGAGTCCGTGACTATTGCTATTTGGCTGCAGTAAGTGATTTGTCAACAAAGGCAGCTTGCCCCACGATGGGTGAAGCACATAATGAAAAGCGAGCAGATCCAGCGTACTTCTGCAAGCAAGGTGTTGTGGACAGAGGATGGGGAAACGGTTGTGGTCTCTTCGGTAAAGGGAGCATAGACACGTGTGCTAAATTCGCATGCACAAGCAAAGCAACCGGGTGGATCATACAGAAGGAAAACATCAAGTATGAGGTGGCCATTTTTGTCCATGGACCTACGACAGTGGATTCCCACGGCAATTACTCCACGCAAATGGGAGCTACCCAAGCTGGAAGATTCACAGTGTCCCCTTCAGCCCCCACGTACACAATGAAGTTGGGGGAGTATGGTGAAGTGACCGTTGATTGTGAGCCTCGATCAGGTATCGATACAAACGCATACTACGTCATGTCAGTTGGCTCCAAGTCATTTTTGGTCCATAGGGAATGGTTCATGGATTTGAACATGCCCTGGAGCAGCGCGGCTGGCACGGCTTGGAGGAACAGAGAAACGTTGATGGAATTTGAAGAACCACATGCCACGAAGCAATCGGTGGTCGCCTTAGGTTCTCAGGAAGGAGCACTTCATCAGGCTCTGGCTGGAGCAATTCCAGTGTCGTTCACGAGTAACACTGTGAAATTGACTTCAGGACACCTGAAATGTAGAGTGAAGATGGGAAAGTTGAAGCTCAAAGGAACGACCTATGGAGTATGCGCAAAAGCCTTCAAGTTTTCTGGGAATCCAGCTGACACAGGGCATGGCACCGTGGTCTTAGAGTTGCAATACACCGGAACCGATGGTCCTTGTAAGGTGCCTGTCTCTTCCGTGGCTTCACTCAACGACCTAACTCCCGTTGGGAGACTGGTGACAGTGAATCCCTTTGTTGCTGCAGCTACTGCTAATTCAAAGGTTCTGATAGAACTGGAACCTCCATTCGGTGACTCATACATTGTGGTAGGTAGAGGAGAACACCAGATAAACCACCATTGGCACAAGTCTGGAAGCAGTATTGGAAAGGCGTTTACGACGACCCTGAAGGGAGCGCAAAGGTTGGCAGCTCTTGGAGACACCGCCTGGGATTTTGGATCCGTGGGAGGAATTTTCACGTCCTTTGGGAAAGCCGTACACCAAGTGTTTGGAGGAGCGTTCCGGTCATTGTTTGGTGGAATGTCCTGGATCACTCAGGGGCTTATGGGAGCCCTCCTCGTGTGGATGGGGATAAACGCCAGAGACAAGTCCATTGCACTTACGTTCCTGGCGGTGGGAGGAATCCTACTATTCCTATCAGCCAACGTCCATGCAGACACTGGCTGTGCCATTGACATCGGAAGGCAAGAACTGAGATGCGGGAGTGGGGTGTTCATTCACAATGACGTGGAGGCCTGGACGGACCGATATAAGTTCCATCCAGAAACCCCCCAGGGGCTGGCCAGAGTGATTCAAAAGGCTCACGAAAGTGGAACTTGTGGTATCCGGTCGGTGTCCCGCTTGGAGCATCAGATGTGGGACTCCGTCAAAGATGAACTCAACACTCTGTTTAGAGAGAATGGGATTGACTTAAGCATGGTGGTTGAGAAGCAGAGTGGCGTATATAAATCAGCCCCGAAACGCTTGGCCGCTACCAGTGAAAAACTGGAAATCGGATGGAAGGCATGGGGGAAGAGTATAATGTTCGCCTCAGAACTGGCCAATCACACCTTCGTGGTAGACGGACCCGAGACTAAGGAATGTCCCACCGTGAGCAGAGCGTGGAACAGCATGGAAGTGGAGGATTTTGGATTCGGCCTCATGACCACTCGCATGTTCTTGAAAGTAAGGGAGGGCAACACCACTGAATGTGATTCAAAGATCATAGGTACCGCCGTCAAGAATAACTTGGCGGTGCATAGCGACCTGTCTTATTGGATTGAAAGTGGTCTTGATGAAACCTGGAAACTTGAACGCGCAGTGCTTGGTGAGGTAAAGTCCTGCACCTGGCCAGAGACCCACACGTTGTGGGGTGATGGAGTGATCGAGAGTGAGCTCATTATCCCAGTTACTTTGGCCGGTCCAAAGAGCAATCACAACAAGAGGCCAGGCTATAAGACACAGAACCAGGGACCATGGGATGAAGGTCGAATTGAGATTGATTTTGACTATTGCCCAGGAACGACCGTTACCATCAGTGAAAACTGTGGCCATCGTGGTCCATCCGCGCGCACCACCACAGAGAGTGGGAAGTTGATCACGGATTGGTGCTGCAGAAGCTGCACGCTCCCCCCACTACGGTATCAAACTGATAGTGGATGTTGGTATGGAATGGAAATCAGACCTTTGAAGCATGATGAGAAGACGTTGGTTCAATCTAGGGTGAGCGCCTACAAATCTGATATGATTGATCCTTTTCAGCTGGGCCTTCTGGTAGTGTTCTTGGCCACCCAGGAGGTCCTCCGCAAGAGGTGGACAGCCAAGATCAGCATTCCTGCTATTCTGGTCGCTCTTGCAGTCCTAGTGCTTGGGGGCATCACTTACACTGATGTTCTGAGATACATCATTCTTGTGGGTGCGGCCTTTATGGAAGCCAACTCAGGTGGAGATGTGGTGCATCTTGCTCTGATGGCCACATTCAGAATTCAACCAGTCTTTATGGTAGCTTCGTTTCTAAAGGCAAGATGGACAAACCAGGAAAATATTTTGTTGATGTTGGCTGCTGCTTTCTTTCAGATGGCGTATTATGATGCACGGCTCATGCTCGGTTGGGAAATCCCTGATGTTCTCAATTCATTGGCGGTGGCTTGGATGGTGCTTCGAGCTATAAGCTTTACTTCTACTTCTAACGTGGTGGTTCCCGCACTGGCCTTTCTCACGCCGGGATTGAAATGCTTGAACTTGGATGTGTACAGAATTTTGTTGCTCATGGTGGGAATAGGGAGTTTGATCAAGGAGAAGCGGAGTGCGGCAGCAAAAAAGAAGGGAGCCAGCCTCATATGCCTAGCCCTAGTGTCAACTGGCATTTTCAGTCCAATAACGCTAGCTGCAGGACTAATGGCCTGTGACCCAAACCGGAAGAGGGGGTGGCCTGCTACCGAAGTGATGACAGCTGTTGGCCTCATGTTTGCCATTGTTGGAGGGCTCGCTGAGCTGGATATTGATTCCATGGCGGTTCCTATGACTATCGCAGGGCTCATGTTCGCGGCTTTTGTCATCTCGGGAAAGTCCACAGATATGTGGATTGAAAGAACTGCTGACATCACGTGGGAGAGTGACGCGGAGATCACAGGATCTAGTGATAGGGTGGACGTCAAGCTTGATGATGATGGAAACTTCCAGCTGATCAATGATCCAGGAGCTCCGTGGAAAATCTGGATGCTCCGAATGGTCTGCCTAGCCATTAGTGCCTACACTCCGTGGGCAATCTTGCCATCAGTTGTTGGGTTCTGGATCACTCTCCAATATACTAAGAGAGGGGGCGTTCTATGGGACACTCCATCCCCTAAGGAATACAGGAAAGGTGACACGGCCACCGGTGTTTATAGGATCATGACTCGTGGACTACTAGGTAACTATCAAGCCGGAGTAGGAGTCATGGTGGAGGGAGTGTTCCACACTCTATGGCATACGACCAAGGGGGCTGCCTTGATGAGCGGTGAAGGCCGTCTCGACCCCTACTGGGGTAGTGTGAAAGAGGACCGCCTATGTTATGGAGGGCCATGGAAGCTTGGGCATCGGTGGAATGGGATGGATGAAGTCCAAATGATTGTGGTTGAACCTGGGAAAAATGTAAAAAATGTGCAAACAAAGCCTGGTGTGTTTAAGACCCCTGATGGGGAAATAGGGGCTGTCACCCTCGACTACCCAACTGGAACCTCTGGCTCACCTATCGTTGACAAAAATGGAGATGTAATTGGACTGTATGGTAATGGAGTCATCATGCCCAGTGGATCTTACATCAGCGCCATTGTGCAGGGAGAGAGGATGGAAGAACCCGTACCTTCGGGGTTTGAACCGGACATGCTTCGCAAGAAGCAAATCACCGTCCTTGACCTCCATCCAGGAGCCGGCAAGACTCGGAAGATCTTACCTCAGATCATAAAGGAAGCTATCAGCAAAAGACTACGGACAGCCATTCTTGCTCCCACTAGGGTTGTAGCTGCAGAGATGGCAGATGCCCTGCGTGGGCTTCCGATACGATACCAAACTTCGGCCGTTAACAGGGAGCATAGTGGAAACGAGATAGTGGATGTTATGTGCCATGCGACTTTGACGCACAGACTGATGTCTCCCCACAGAGTTCCGAACTACAACCTGTTCGTGATGGATGAGGCCCATTTTACGGATCCGGCTAGTATAGCTGCTAGGGGGTACATCTCAACAAGAGTAGAACTGGGAGATGCCGCGGCAATCTTTATGACTGCCACCCCGCCAGGTTCATCCGACCCTTTCCCAGAATCAAACGCTCCCATTTCAGACATTCAAACTGAAATCCCGGACAGGGCATGGAACGCAGGGTATGAATGGATCACTGAGTTCGTTGGGAAGACGGTCTGGTTCGTGCCAAGCGTGAGAATGAGTAATGAAATGGCCCAGTGCCTCCAACGTGCTGGCAAACGGGTCATTCAACTTAACAGGAAATCATATGAGACTGAGTACCCCAAATGCAAGAATGATGATTGGGACTTCGTCATAACAACGGACATCTCAGAGATGGGAGCAAACTTCCGTGCCAGCCGAGTCATAGACAGCCGCAAAAGTGTGAAACCAATTATCATCACTGAAGGAGAAGGACGAGTGATACTAGGGGAACCCTCTGCCATTACGGCTGCTAGTGCAGCCCAAAGGAGAGGACGCATTGGAAGAAACCCAACGCAAGTCGGAGACGAATACTGCTACGGAGGGCACACCAACGAGGATGACTCTAACTTCGCCCATTGGACTGAAGCCCGGATCATGCTTGACAACATCAACATGCCGAATGGCCTGATAGCCCAACTGTACCAACCAGAGAGAGAAAAGGTGTACACGATGGATGGAGAGTATAGGCTCAGGGGAGAAGAGCGGAAGAACTTTCTGGAATTGTTGAGAACGGCTGACCTTCCCGTTTGGCTGGCTTATAAGGTAGCAGCCGCTGGAGTATCCTATCATGACCGGAAGTGGTGCTTCGACGGGCCCAGAACCAACACGGTCCTAGAGGACAACAATGAAGTGGAAGTGATAACCAAAGTGGGTGAAAGAAAGATTCTCAGGCCACGGTGGGCTGATGCCCGAGTATACTCTGATCACCAAGCGTTGAAGTCTTTCAAAGATTTTGCTGCAGGAAAGCGCTCACAGATAGGACTGGTTGAAGTTCTTGGAAGAATGCCGGAGCATTTCATGGGAAAGACCTGGGAAGCCTTGGACACAATGTATGTGGTAGCCACAGCTGAGCGAGGAGGTCGGGCCCATAGATCGGCTCTTGAAGAACTGCCTGATGCTCTTCAAACCATCATCCTGATAACCTTGCTGAGTGTGATGACCATGGGAATCTTCTTTCTGCTTATGCAGAGGAAGGGTATCGGGAAGATTGGCCTGGGAGGCACAGTTCTCGGGGCAGCAACGTTCTTCTGTTGGATGGCTGATGTGCCTGGGACGAAAATCGCTGGTATGTTGTTACTATCCCTTCTGCTAATGATTGTTCTGATACCTGAACCAGAAAAGCAGCGATCTCAAACAGACAACCAGCTGGCGGTGTTCCTAATATGTGTCCTCACGTTTATCAGCGCCGTTGCAGCCAATGAGATGGGCTGGTTGGACAAAACCAAAAATGACATGAGCAACTTGCTGGGGCAAAAGCCTGGGACAACGGAGAGTCTCGGAATGGCTGATCTATTGCTTGACCTAAAACCGGCTACGGCCTGGTCACTTTACGCAATTTCAACCGCGTTCATGACACCATTGCTGAAACATTTGATAACATCGGACTATATCAACACGTCTTTGACGTCTATTAATGTTCAAGCCAGCGCCTTATTTACTTTGGCTCGAGGATTTCCTTTCGTTGACGTGGGTATATCTTCCTTGTTACTAGCAGTTGGGTGTTGGGGTCAGGTGACTTTGACTGTAGCCGTCACGACGGCTGCTCTGTTGTTCTGTCACTACGCTTATATGGTGCCTGGATGGCAAGCTGAAGCTATGCGCTCAGCTCAACGGCGGACGGCTGCTGGCATCATGAAGAATGCCGTTGTTGACGGAATAGTCGCCACGGATGTGCCCGAGTTAGAACGCACGACTCCAATCATGCAGAAGAAAGTCGGCCAGATCATGCTGATCTTGGTGTCCCTAGCGGCAGTGGTGGTCAACCCATCCGTGAAAACAGCCCGTGAGGCCGGAATACTCATCACCTCGGCTTCCGTTACGCTGTGGGAGAACGGAGCAAGTTCAGTCTGGAACGCCACAACAGCCATTGGCCTCTGCCATGTTATGCGAGGTGGTTGGTTGTCTTGTTTGTCCATCACTTGGACCCTTGTGAAAAACATGGAGAAACCCGGGTTGAAGAGAGGAGGCGCGAAGGGACGCACATTGGGTGAGGCGTGGAAGGAGAGACTTAACCAGTTAACCAAGGAGGAGTTCACCAGGTACCGAAAGGAGGCCATCACCGAGGTGGATCGAGCACCAGCCAAGTATGCCAGAAAGGAAGGTAATGTCACAGGTGGCCACTCGGTGTCAAGAGGCACTGCCAAACTTCGGTGGCTTGTTGAAAGGCGGTTCCTTGAGCCAATTGGAAAGGTCATAGACCTAGGCTGTGGAAGAGGAGGCTGGTGCTACTACATGGCGACTCAAAAAAGAGTGCAGGAAGTCAGAGGTTATACAAAAGGGGGGCCTGGTCATGAAGAGCCCCAATTGGTCCAGAGTTATGGGTGGAACATCGTCACCATGAAGAGTAAGGTAGATGTGTTCTACCGGACCTCAGAAGCCAGTGATACCCTGCTTTGTGACATTGGGGAGTCATCGTCAAGTGCAGAAGTTGAGGAACATAGGACAGTGCGCGTCTTGGAAATGGTGGAAGATTGGCTGCACCGCGGACCACGCGAGTTTTGTGTGAAGGTGCTGTGTCCTTATATGCCAAAGGTGATTGAAAAGATGGAGGTTCTTCAGCGTCGGTATGGAGGTGGCCTTGTTAGAAACCCGCTATCACGCAATTCCACACATGAGATGTACTGGGTCAGTCATGCGTCGGGCAACATAGTGCACGCCGTAAACATGACCAGTCAGGTCTTGCTCGGTAGAATGGAAAAGAAAACGTGGAAAGGCCCACATTATGAGGAAGACGTAAATTTGGGAAGTGGCACACGAGCAGTTGGAAAACCCCTACTCAACTCAGATACCAGTAAGATCAAGAGCAGAATTGAGAGACTGAAGAAAGAATACAGTTCAACGTGGCATCAAGACAGCAACCATCCCTATAGGACTTGGAACTATCATGGGAGCTATGAGGTGAAGCCCACTGGCTCAGCCAGCTCTCTAGTGAACGGAGTTGTGCGACTCCTATCCAAGCCTTGGGACACCATCATGAATGTCACCACCATGGCTATGACGGATACCACACCCTTTGGACAGCAGCGCGTGTTTAAGGAGAAGGTTGACACCAAGGCTCCAGAACCACCTGAGGGGGTAAAGTGCGTGCTTAATGAGACCACCAACTGGTTGTGGTCGCACCTCGAGCGTGAAAAGCGTCCCAGGATGTGCTCCCGAGAGGAGTTTATTCGCAAAGTGAACAGCAATGCAGCGCTAGGAGCTATGTTTGAGGAACAGAACCAGTGGAAAAGCGCTAGAGAAGCTGTCGAGGACTCCACGTTTTGGGAGATGGTTGATGAAGAACGCGAAGCTCACCTGCGTGGAGAATGCAACACCTGCATCTACAACATGATGGGGAAAAGAGAGAAAAAACCAGGAGAGTTCGGAAAAGCCAGGGGCAGCCGAGCTATTTGGTTTATGTGGCTGGGGGCCCGGTTTCTGGAATTTGAGGCTCTAGGATTCTTGAATGAAGACCACTGGCTTGGCAGAGAAAATTCAGGAGGTGGAGTGGAAGGCTTGGGCTTGCAGAAGCTGGGGTACGTCCTTAGAGAAGTCGGATTGAAGCCTGGTGGAAAGATGTACGCCGACGACACCGCTGGATGGGACACCCGGATCACGAAAGCTGATTTGGAGAACGAGGCAAAAGTTCTTGAGCTGTTGGATGGAGAGCACCGACGGCTTGCGCGTTCTATCATTGAACTCACCTATAGGCACAAAGTCGTGAAGGTCATGAGACCAGCAGCGGACGGAAAAACCGTGATGGACATCATATCCAGGGAAGATCAGCGGGGGAGCGGACAAGTGGTAACCTACGCGCTAAACACGTTCACCAACCTGGCCGTGCAACTGGTCAGGATGATGGAAGGTGAAGGTGTCATCGGGCCAGATGACATTGAGAAGTTAGGCAAAGGTAAAGGACCAAAGGTAAGAACCTGGCTGTTTGAAAACGGGAAGGAGCGCCTTGGTAGGATGGCAGTTAGCGGTGACGATTGCGTGGTCAAACCACTGGATGATCGATTCGCCACTTCTCTTCACTTCCTCAATGCCATGTCAAAAGTGAGGAAAGATATCCAAGAGTGGAAGCCTTCCACTGGCTGGTACGACTGGCAGCAGGTGCCCTTCTGTTCAAACCACTTTACTGAACTGATCATGAAGGATGGTAGGACTCTGGTGGTGCCATGTCGAGGTCAGGATGAATTAGTGGGCAGAGCCAGAATCTCCCCAGGGGCAGGTTGGAATGTTCGCGATACAGCTTGTCTTGCAAAATCATACGCTCAAATGTGGCTGCTGCTATATTTCCATCGAAGAGACCTCAGGCTAATGGCTAACGCCATCTGCTCGGCAGTCCCCGTGGACTGGGTCCCGACCGGTAGGACGACCTGGTCAATTCATGCTAAGGGTGAGTGGATGACCACTGCTGACATGCTGGGAGTGTGGAACAAGGTATGGATAGAAGAGAATGAGTGGATGGAAGACAAGACTCCGGTCGAACGTTGGAGCGACATTCCATATTCCGGAAAACGGGAAGACATCTGGTGTGGAAGCTTGATTGGAACCCGGACCCGCGCCACATGGGCAGAAAACATCCAAGTTGCCATTGGTCAGGTCCGTTCGATAATCGGAGAAGAAAAATACGTCGACTACATGAGTTCGCTCAAGAGGTATGAAGACGTCACGGTGATGGAAGATTCCGTGCTGTGA
>KY703856|Senegal|1992
ATGTCTAAGAAACCAGGAGGGCCCGGCAAGAGCCGGGCTGTCAATATGCTAAAACGCTGTATGCCCCGCGTGTTGTCCTTGATAGGACTAAAGAGGGCTATGTTGAGTCTGATTGATGGCAAAGGACCAATTCGTTTTGTTTTGGCCCTGTTGGCCTTCTTCAGATTCACAGCAATTGCTCCGACTCGAGCTGTGTTGGAAAGATGGAAGAGAGTAAACAAACAAACGGCCATGAAGCATCTCTTGAGTTTCAAGAGAGAGCTGGGAGCTCTGACCAACACTATCAATCGACGGAGCGCTAAACAGAAGAAAAGAGGAGGAACAGCTGGGTTGGCTATCCTGCTTGGGTTCATCACTTGTTGTGGGGCTGTGATTCTCTCAAACTTTCAAGGGAAGGTTATGATGACAGTCAATGTCACAGACATAGCAGACATCATCACGATTCCGACTCCGGCTGGGAAAAACCAGTGTGTTGTGAGAGCATTGGACGTGGGGTACCTCTGTGACGACATGATCACATACGAGTGTCCAGTACTTGCAGCTGGCAACGATCCAGAGGACATTGACTGTTGGTGCTCAAAAACAGCCGTCTATGTCAGGTACGGAAGGTGCACAAAGACCCGACACTCACGCCGCAGCAGACGTTCTTTAACGGTGCAAACCCATGGTGAGAGCACCTTGGCAAACAAGAAAGGAGCTTGGCTTGACGGCACCAAAGCGACGCGATATCTGGTGAAAACTGAATCATGGATCCTTAGAAATCCCGGATACGCTCTGGTGGCTGCAATCCTGGGGTGGATGCTAGGAAGCAACAGCATGCAAAGGATAGTGTTTGCAATTCTGTTGTTGCTGGTGGCCCCGGCTTACAGCTTTAACTGCTTAGGAATGAGCAACAGAGATTTTTTGGAAGGTGTGTCTGGAGCCACATGGGTGGATCTAGTCCTGGAAGGTGATAGCTGCGTCACCATCATGTCAAAAGATAAACCAACGCTCGACGTCAAGATGATGAACATGGAGGCCACTAATTTGGCAGAAGTGAGGAGTTACTGTTACGTGGCTTCCGTTAGTGATCTGTCAACAAAGGCGGCCTGTCCCACTATGGGAGAGGCTCACAATGATAAACGGGCTGACTCCGCATACGTCTGCAAACAAGGAGTGGTGGACCGAGGATGGGGGAATGGATGCGGCCTATTTGGAAAGGGCAGCATTGACACATGCGCGAAATTCACCTGCACAACCAAAGCCATTGGAAGAACCATATTGAAAGAAAATATCAAGTATGAAGTGGCCATCTTTGTTCATGGCCCAACCAATGTGGAATCTCACGGAAATTACTCTATGCAGACTGGCGCCACGCAAGCCGGAAGGTTCAGCGTTTCCCCGGCGGCACCTTCCTACACTTTGAAGCTAGGAGAATACGGAGAAGTTACAGTGGACTGTGAGCCTCGCTCGGGAATAGACACCAGCGCTTACTATGTGATGACTGTCGGTGCCAAGTCGTTTTTGGTGCACAGAGAGTGGTTCATGGACTTGAACCTTCCTTGGAGTGTGGCTGAGGGTGTAGCCTGGCGGAACAGAGAAACTCTCATGGAGTTTGAAGAACCGCATGCAACGAAGCAATCAGTAGTCGCTTTAGGCTCCCAGGAAGGAGCTCTGCACCAAGCTCTAGCCGGTGCCATACCTGTTGATTATTCGAGCAACACTGTTAAGCTTACTTCAGGACATCTGAAATGCAGAGTGAAAATGGATAAGTTGCAGCTGAAAGGAACGACATATGGAGTGTGCTCTAAAGCCTTCAAATTCGTTGGCAGTCCTGCTGACACAGGACATGGAACAGTGGTTTTGGAGCTGCAATACACAGGAACAGATGGACCTTGCAAGGTTCCCATCTCCACAGTAGCATCCTTGAACGATCTCACCCCTGTTGGGAGATTGGTCACCGTAAATCCCTTCGTTTCGGAAAGCACTGCCAATTCAAAGGTTCTCATTGAACTAGAACCTCCGTTTGGAGATTCTTACATTGTGGTTGGAAGAGGAAGCCAACAGATTAACCACCATTGGCACAAATCAGGTAGTAGCATTGGGAAGGCCTTTACGACCACGTTGAAAGGAGCGCAACGGCTAGCTGCCCTGGGGGACACGGCTTGGGACTTTGGCTCAGTGGGGGGAGTTTTCACCTCTGTTGGAAAGGCTGTGCACCAACTGTTCGGAGGAGCCTTCAGGTCATTGTTTGGAGGAATGTCATGGATCTCGCAAGGAATGCTGGGTGCACTCCTGTTGTGGATGGGAATAAACGCGCGTGACAAATCAATAGCACTGACCTTCTTGGCAGTTGGAGGTGTTCTCTTGTTTCTGTCAGTCAACGTCCATGCCGACACAGGCTGTGCCATTGACATGAGTAGACAAGAATTGCGGTGTGGCAGCGGGGTGTTCATCCATAATGACGTGGAAACTTGGATAGACAGATACAAATTTCATCCTGAGACTCCGCAGGGCCTAGCAAAGATCATACAAAAGGCCCACAAAGAAGGTGTGTGCGGAATACGGTCGGTATCGCGCTTGGAACACCAAATGTGGGCGTCCATTAAAGATGAGTTGAACACCCTATTCAGAGAGAACGGAGTGGACCTGAGCGTTGTGGTTGAAAAACAGAACGGGATGTACAAAGCTGCACCAAAGCGGCTAACTGCCACGACTGAAAAGCTGGAAATGGGATGGAAAGCCTGGGGGAAGAGCATCATCTTCGCACCTGAGTTAGCCAACAACACGTTTGTGGTAGATGGCACTGAAACAAAGGAGTGCCCCACGGCACAGCGAGCTTGGAATAGCATGGAAGTTGAAGACTTTGGCTTTGGACTGACAAGCACGCGAATATTTTTAAAGGTGAGAGAGTCTAACACCACCGAGTGTGACGCGAAAATCATAGGCACAGCAGTAAAAAATAACATGGCTGTGCACAGCGATTTGTCTTACTGGATAGAAAGTGGATTGAATGGAACCTGGAAACTGGAACGTGCTGTGCTAGGAGAAGTCAAGTCATGCACATGGCCTGAGACGCACACCCTATGGGGTGATGGAGTCCTGGAGAGTGACCTCATCATTCCCGTGGCCTTGGCAGGACCCAGAAGCAATCATAACAGAAGACCAGGATACAAAACCCAGAACCAAGGTCCTTGGGACGAGGGGCGTGTTGAAATTGATTTCGATTACTGCCCGGGAACGACCGTCACCATCAGCGCCAGCTGTGGACATAGAGGACCTTCCGTGCGAACCACGACCGAGAGCGGTAAGCTGATCACGGATTGGTGCTGCCGTAGTTGTACCCTCCCCCCTTTGCGTTACCAAACTGAAGGTGGTTGCTGGTACGGAATGGAAATCAGACCACTGAAACATGATGAAAAAACGCTCGTCCAATCTAGAGTCACCGCGTACAATGCTGACATGATTGATCCTTTTCAATTGGGCCTCCTGGTAGTGTTCTTGGCCACCCAGGAGGTCTTGCGCAAGAGGTGGACGGCCATGCTCAGCATCCCAGCCGTGGTGCTCGCGATGCTCGTGTTGATTTTTGGAGGAATAACGTATACTGACGTCTTGAGATACATCATCTTAGTTGGAGCTGCTTTCTCTGAAGCGAACTCAGGAGGAGACGTGATACACCTAGCACTCATGGCAACGTTCAGAATACAACCAATCTTCACCGTGGCTTCTTTTTTAAAAGCTAAATGGACCAATCAGGAGAACATCTTGCTCATGTTGGCTGCAGCATTTTTCCAAATGGCTTATTATGATGCCAGGCACATCCTCGGCTGGGGAATTCCGGATGTGATGAATTCTCTGGCCATTGCGTGGATGATTTTGAGAGCTGTGAGTTTTACTAACACGTCAAACGTCGTGGTTCCATTGTTGGCCCTCCTAACACCGGGACTGAGAGCCTTGAATCTGGATGTGTACAGAATCCTGCTCCTGATGATCGGAGTGGGTAGCTTGATAAGAGAGAAGAGAAGTGCAGCAGCGAAGAAGAAAGGAGCTAGTCTTATGTGTCTCGCCCTAGCTTCTACAGGACTGTTCAATCCCATGATATTGGCTGCAGGTCTCATGCTCTGCAATCCCAATAGAAAGAGGGGCTGGCCTGCCACTGAAGTCATGACCGCGGTTGGATTGATGTTCGCGATAGTTGGAGGCCTAGCCGAGCTAGACATTGACTCAATGGCGATTCCCATGACCATAGCTGGACTCATGTTTGCGGCTTTCGTTATATCTGGGAAATCAACGGATATGTGGATAGAGAGATCAGCCGATATAACTTGGGAAAGTGACGCAGAGATAACTGGGTCCAGTGAAAGAGTGGACGTTCGGTTGGATGATGATGGGAACTTTCAGCTCATGAATGACCCTGGGGCGCCATGGAAGATATGGACGCTTAGAATGGTATGTTTGGCAGTTAGTGCGTATACACCTTGGGCCATTCTTCCATCAATAGTCGGATTTTGGATCACTTTACAGTACACGAAGAGAGGAGGAGTGTTGTGGGACACACCTTCTCCAAAAGAGTACAAGAAGGGAGACACAACCACCGGAGTCTACAGAATCATGGCGCGAGGATTGCTTGGTAGCTACCAGGCTGGATCTGGAGTGATGGTCGAAGGAGTTTTCCACACACTGTGGCATACCACGAAGGGGGCAGCCCTGATGAGTGGTGAGGGACGTCTCGATCCGTACTGGGGGAGTGTTAAGGAGGATCGCCTATGTTATGGAGGACCTTGGAAATTGCAACACAAGTGGAATGGGCACGATGAAGTTCAGATGATCGTTGTTGAACCAGGGAAGAATGTGAGGAATGTCCAGACAAAACCGGGCATTTTCAAAACTCCTGAGGGAGAGATAGGAGCGGTCACATTGGACTTTCCAACCGGAACTTCTGGATCACCAATCATTGATAAGAATGGAGATGTAATCGGATTGTACGGCAACGGAGTGATCATGCCAAATGGCTCGTACATCAGTGCCATAGTTCAGGGAGAAAGGATGGAGGAGCCAGCGCCAGCTGGCTTTGAGCCAGAAATGCTCAGGAAGAAGCAAATAACCGTTCTTGACCTCCATCCAGGGGCTGGAAAGACACGCAAGATCCTTCCTCAGATCATAAGGGAAGCCATTAACAAGAGATTGCGGACAGCTGTACTGGCCCCCACACGGGTGGTGGCTGCTGAGATGGCCGAAGCCCTTCGTGGACTGCCCATTCGGTATCAAACCTCGGCGGTCAGCAGAGAACACAGCGGGAATGAGATCGTTGACGTCATGTGTCATGCCACACTAACTCACAGACTCATGTCTCCCCACAGAGTGCCTAACTACAACCTGTTCGTGATGGATGAAGCACATTTCACCGATCCAGCCAGCATAGCGGCCAGGGGGTACATTTCAACTAGAGTGGAACTAGGTGAGGCCGCTGCTATCTTCATGACAGCTACTCCTCCCGGTACCTCTGACCCATTTCCGGAATCCAACTCCCCCATATCTGATATCCAAACTGAGATTCCAGACAGAGCCTGGAATTCTGGTTATGAATGGATAACAGAATATGTTGGAAAGACGGTGTGGTTTGTGCCAAGTGTGAAAATGGGAAACGAAATAGCGTTATGTCTGCAGCGCGCAGGGAAAAGGGTCATTCAACTGAATAGGAAGTCATACGAGACCGAATACCCCAAATGTAAGAATGATGACTGGGACTTTGTGATCACCACAGATATTTCTGAAATGGGCGCGAACTTCAAAGCCAGTAGGGTGATAGACAGCCGGAAGAGTGTGAAACCAACCATCATCGCTGATGGGGAAGGCAGAGTCATCCTTGGCGAGCCCTCAGCGATGACAGCCGCTAGCGCTGCTCAACGGCGCGGGCGCATTGGCAGAAATCCAGCGCAAGTAGGAGACGAATACTGTTATGGAGGACACACAAATGAAGATGACACCAACTCTGCTCATTGGACTGAAGCTCGCATCATGCTGGACAACATAAACATGCCCAATGGTCTCATAGCTCAGCTCTACCAACCTGAGAGAGAAAAGGTTTTTACCATGGATGGAGAGTACAGGCTGAGAGGGGAAGAACGCAAGAATTTTCTCGAGTTGCTCAGGACAGCCGACTTACCGGTATGGCTGGCTTACAAAGTAGCCGCCGCAGGGATATCTTACCATGATAGGAAATGGTGTTTTGACGGACCCAGAACCAACACCATATTGGAAGACAACAATGAAGTAGAAGTTGTAACAAAACTTGGTGAAAGAAAGATCCTTAGACCACGCTGGGCTGACGCGAGGGTGTACTCGGACCATCAAGCCTTGAAGGCTTTCAAGGACTTCGCTTCTGGTAAGCGTTCACATGTGGAATGGATCGAGGTGTTAGGGCGGATGCGTGAGCACTTTGTGGGCAAAACATGGGAAGCGTTGGACACCATGTATGTGGTGGCCACAGCGGAGAAAGGGGGTCGAGCGCACAGAACGGCTCTGGAGGAGCTTCCCGACGCGCTCCAGACTGTAACACTGATTGCTTTGCTAGGCGTGATGTCATTGGGAGTATTTTTTTTACTCATGCAGAGGAAGGGGATCGGGAAAATCGGACTAGGAGGGACAGTTCTGGGAGCTGCCACATTCTTTTGTTGGATGGCTGACGTCTCAGGGACTAAAATAGCAGGAATGCTGCTCCTTTCCCTACTTTTGATGATCGTCTTGATTCCTGAGTCTGAGAAGCAGCGCTCCCAAACAGACAATCAACTAGCTGTGTTTCTGATTTGTGTGCTGTCGCTGGTAGGAGCCGTGGCAGCCAATGAAATGGGGTGGCTGGAAAAAACTAAAGGTGACATCAGCAGTCTACTGGGGACGAGAATGGAAAACAAAGAAAGTTTTGGAATTGAAAAGGTTCTGCTCGACCTGAAACCAGCAACATCTTGGTCTCTCTACGCTGTGGCAACCACAGTGCTGACTCCCTTGTTGAAGCACCTAATCACATCTGATTACATCAACACGTCGCTAACATCAATAAATGTACAAGCTAGTGCGCTGTTCACGCTAGCTAGAGGCTTTCCCTTTGTGGATGTCGGAATTTCAGCTCTTCTCCTAGCTGTTGGCTGTTGGGGCCAGGTCACCTTGACTGTGACTGTTACAGCCGCAACGCTGCTCTTTTGTCACTATGCGTACATGGTGCCAGGGTGGCAGGCTGAGGCAATGCGTTCAGCACAACGGCGGACCGCTGCAGGAATCATGAAAAACGCGGTTGTTGACGGCATAGTGGCAACTGACGTTCCGGAATTGGAGCGTACCACACCAATAATGCAGAAGAAGGTTGGCCAAGTGCTGCTGATTCTCGTGTCCTTGGCTTCCGTGGTCGTCAACCCATCAGTGAGGACAGTGCGGGAAGCAGGAATCTTGACAACGGCAGCGGCGGTGACGTTATGGGAGAATGGAGCCAGTTCTGTATGGAACGCGACCACCTCGATAGGTCTTTGCCACATCATGCGAGGAGGGTGGTTGTCATGCCTCTCCATAACGTGGACTTTGGTCAAAAACATGGAAAAGCCTGGCTTGAAAAGAGGGGGAGCGAAAGGACGTACCTTGGGAGAAGTCTGGAAAGAAAGGCTCAACCGCCTAAGCAAGGAGGAGTTTTCAAGGTATCGAAAAGAGGCCATAACTGAAGTGGATCGTTCTGCAGCACAAAGGGCAAGAAGAGAAGGGAACATTACAGGTGGTCACCCAGTCTCAAGGGGTACAGCCAAACTGAGGTGGTTGGTTGAAAGAAGATTCCTGGAACCGCTAGGCAAAGTGATTGACTTGGGCTGTGGAAGGGGTGGCTGGTGTTATTATATGGCCACTCAGAAGAGAGTTCAGGAGGTCAGAGGATACACGAAAGGAGGACCTGGACATGAAGAACCGCAACTAGTTCAAAGCTACGGATGGAACATAATTACAATGAAGAGCGGGGTCGACGTGTTTTACCGACCTTCCGAAACGAGTGACACGCTGTTGTGTGACATAGGTGAATCAGCTTCAAGCCCGGAGGTGGAAGAACACCGCACATTGCGAGTTTTGGAGATGGTTGAAGACTGGCTACAGCGAGGACCAAAGGAATTTTGCATAAAAGTGTTGTGCCCCTACATGCCAAAAGTAATTGAGAGAATGGAAGTGTTACAACGCCGCTTTGGTGGAGGCCTTGTTCGAAACCCTCTTTCGCGCAACTCGACGCATGAGATGTATTGGGTCAGTCGAGCTTCTGGCAACATTGTGCACTCAGTCAGCATGACAAGCCAAGTGTTGCTGGGAAGAATGGAAAAAAGGACCTGGAAGGGACCACAGTATGAAGAGGATGTTAACTTGGGGAGTGGCACACGAGCGGTGGGGAGACCCCTACTCAATTCTGACACAAGTAAAATTAGGAATCGAGTTGAAAGACTAAAACAGGAATATGGATCGACGTGGCACCACGATGAGAACCATCCTTATAGAACCTGGAACTATCACGGAAGTTATGAAGTTCAACCAACAGGCTCGGCCAGCTCATTGGTGAATGGAGTGGTTAGGCTTCTTTCAAAACCATGGGATACGATCACGAATGTGACTACAATGGCCATGACTGACACCACTCCTTTTGGGCAACAACGTGTGTTTAAGGAGAAGGTAGACACGAAAGCCCCAGAGCCTCCGGAGGGAGTGAAATATGTGATGAATGAGGTGACCAACTGGCTGTGGGCGTTTCTGGCTCGCGAGAAAAGACCCAGGCTGTGCACACGAGAAGAGTTCATCAGGAAAGTCAACAGCAACGCTGCACTTGGAGCTATGTTTGAAGAACAGAATCAATGGAAGAGTGCCAGGGAAGCAGTAGAAGACCCAAAGTTTTGGGAATTGGTGGATGAAGAACGCGAACTCACTTTGCGTGGAGAGTGCCACACCTGCATCTATAACATGATGGGAAAGAGAGAAAAGAAGCCAGGAGAATTTGGAAAGGCCAAGGCAGTCCGGGCTATTTGGTTCATGTGGTTGGGAGCTAGATTCCTCGAGTTTGAAGCCCTAGGCTTTCTCAACGAAGATCACTGGCTTGGAAGGAAGAACTCTGGAGGTGGTGTGGAAGGCCTCGGCTTACAAAAACTGGGATACATCCTGCGAGAAGTTGGAAGGAAATCTGGCGGTAGAATGTACGCAGATGACACTGCTGGATGGGATACGAGGATAACCAAGGCCGATTTGGAAAATGAGGCGAAGGTGCTGGAACTATTGGAAGGTGAACATCGACGCTTAGCCCGTTCCATCATAGAGCTGACGTACAGGCACAAGGTTGTGAAAGTCATGCGCCCAGCTGCTGGAGGCAAGACTGTAATGGATGTCCTGTCGCGGGAAGACCAACGAGGCAGCGGGCAGGTGGTCACTTATGCTCTGAACACCTTCACCAATCTTGCAGTTCAGCTGGTGAGGATGATGGAAGGAGAGGGGGTTATAGGACCAGAAGACCTGGAGAAGTTGGGAAAAGGAAAAGGCGCAAGGGTCAGGATGTGGCTTTTTGAAAACGGAGAGGAACGGCTGGGACGCATGGCTGTCAGCGGTGATGATTGCGTCGTCAAGCCTTTGGATGACCGGTTTGCCACGTCGCTCCACTTTCTCAATGCTATGTCGAAAGTGCGAAAAGACATACAAGAGTGGAAACCTTCAGTGGGGTGGCACGACTGGCAGCAAGTGCCATTCTGTTCCAACCACTTCACTGAGCTCATCATGAAAGATGGAAGGACCTTAGTGGTCCCATGCCGTGGGCAGGACGAACTGGTGGGCCGCGCCCGAATCTCTCCTGGGGCAGGATGGAACGTTCGCGACACTGCTTGCCTCGCGAAGTCTTACGCGCAGATGTGGCTCTTGATGTATTTCCATCGTAGAGATTTGAGGCTCATGGCCAACGCCATCTGCTCAGCGGTACCAGTGGACTGGGTTCCAACAGGACGCACTACGTGGTCTATCCACGCTAAAGGGGAGTGGATGACGACAGAGGACATGCTAAGAGTGTGGAACAGGGTATGGATAGAAGAAAATGAGTGGATGGAAGATAAAACCCCAGTAGAAAGATGGAGTGATGTTCCCTACTCAGGTAAGAGAGAGGACATCTGGTGTGGGAGCTTGATAGGCACACGAAATCGAGCCACGTGGGCGGAAAACATCCAGGTTGCCATCAACCAGGTTCGGTCTATCATAGGAGATGAAAAATATTTTGATTACATGAACACGCTCCGGAGGTTAGAGGAGACCGTGGTTGTTGAGGATTCTGTTTTGTAA
>KU978767|Madagascar|1988_02_12
ATGTCTAAGAAACCAGGAGGGCCCGGTAAAAACCGGGCTGTCAATATGCTAAAACGCGGTATGCCCCGCGGATTGTCCTTGATCGGACTAAAGAGGGCTATGCTGAGTCTAATTGACGGGAAAGGCCCAATACGTTTCGTGTTGGCTCTTTTGGCGTTCTTTAGATTCACTGCAATCGCTCCGACTCGTGCGGTGCTGGACAGATGGAGAGGTGTCAACAAACAAACAGCGATGAAACATCTCTTGAGTTTCAAGAAAGAACTAGGAACCTTGACCAGTGCCATCAACCGCCGGAGCACAAAACAAAAGAAAAGAGGAGGCACAGCGGGCTTTACTATTCTGCTTGGGCTGATCGCCTGTGCTGGAGCTGTGACCCTCTCGAACTTCCAGGGCAAAGTGATGATGACTGTCAATGCAACCGATGTCACTGACGTGATTACCATTCCAACAGCTGCCGGGAAAAACCTGTGCATCGTGAGGGCTATGGACGTAGGATATCTTTGTGAAGACACTATCACTTATGAATGTCCAGTCCTAGCTGCCGGAAATGACCCTGAAGACATTGACTGCTGGTGCACGAAATCATCCGTTTATGTGCGCTACGGAAGATGCACAAAAACTCGGCATTCTCGTCGAAGCAGAAGGTCTCTGACAGTCCAGACACATGGAGAAAGTACACTGGCCAACAAGAAAGGAGCCTGGTTGGATAGCACAAAAGCCACGAGATACCTGGTGAAGACAGAATCATGGATACTGAGAAACCCAGGCTACGCCGTCGTTGCAGCTGTCATTGGATGGATGCTAGGAAGCAACACAATGCAACGCGTCGTGTTTGCCATCCTATTGCTTCTAGTGGCTCCAGCATACAGCTTTAACTGCTTAGGAATGAGCAACAGAGACTTCCTGGAGGGAGTATCTGGAGCTACATGGGTTGATCTGGTACTGGAAGGCGACAGTTGTGTAACCATAATGTCAAAAGACAAGCCAACCATTGATGTCAAAATGATGAACATGGAGGCAGCCAACCTTGCAGATGTACGCAGTTATTGCTATCTAGCTTCGGTCAGTGATTTGTCAACAAAAGCAGCGTGTCCAACCATGGGTGAAGCCCACAACGAGAAAAGAGCCGACCCCGCCTTCGTCTGCAAGCAAGGTGTTGTAGACAGAGGATGGGGAAATGGATGTGGACTGTTTGGAAAGGGGAGCATCGACACATGTGCAAAGTTCGCCTGCACAACCAAGGCAACTGGTTGGATCATCCAGAAGGAAAATATCAAGTACGAGGTTGCCATATTTGTGCATGGCCCGACGACTGTTGAATCTCATGGCAATTATTCAACACAGGTTGGGGCCACCCAGGCTGGAAGATTCAGCATAACTCCATCGGCACCATCTTACACGCTAAAATTGGGTGATTATGGTGAGGTCACGGTTGACTGTGAGCCACGGTCAGGAATAGACACTAGCGCCTACTATGTCATGTCAGTTGGGGCGAAGTCCTTCTTGGTCCACCGAGAATGGTTTATGGACCTGAACTTGCCATGGAGCAGTGCTGGAAGCACTACGTGGAGGAACCGGGAAACACTGATGGAGTTTGAAGAACCTCATGCCACCAAACAATCTGTCGTGGCTCTGGGGTCGCAGGAAGGTGCTTTGCACCAAGCTTTAGCCGGAGCGATCCCTGTTGAGTTCTCAAGTAACACTGTGAAGTTGACATCAGGACATTTGAAGTGTAGGGTGAAGATGGAGAAGCTGCAGCTGAAGGGAACAACATACGGTGTATGTTCAAAAGCGTTCAAATTCGCTGGGACTCCTGCTGACACTGGCCATGGAACGGTGGTGCTGGAACTGCAGTATACCGGAAAAGATGGTCCCTGCAAAGTGCCTATTTCTTCCGTGGCTTCCCTGAATGACCTCACACCTGTTGGAAGGTTGGTGACCGTGAATCCATTTGTGTCTGTGGCCACGGCTAACTCGAAGGTCCTGATTGAGCTTGAACCCCCGTTTGGTGACTCTTACATCGTAGTGGGTAGAGGAGAACAGCAGATAAACCACCACTGGCACAAATCTGGGAGCAGTATTGGGAAGGCCTTCACTACCACACTCAGAGGAGCCCAACGACTTGCAGCTCTTGGAGATACTGCCTGGGATTTCGGATCAGTTGGAGGGGTTTTCACATCAGTGGGAAAAGCTATACACCAAGTCTTCGGAGGAGCTTTTAGATCACTTTTTGGAGGGATGTCCTGGATCACACAGGGACTTCTGGGAGCTCTTCTGCTGTGGATGGGAATCAACGCCCGTGACAGGTCAATTGCTATGACGTTCCTTGCGATTGGAGGAGTTTTGCTCTTCCTTTCGGTCAACGTCCACGCTGACACAGGTTGTGCCATTGATATTGGTAGGCAGGAGCTCCGGTGTGGAAGTGGAGTGTTTATCCACAACGATGTGGAAGCCTGGATGGATCGGTACAAGTTCTACCCGGAAACGCCACAGGGCCTAGCAAAGATTATCCAAAAAGCACATGCAGAAGGAGTTTGTGGCCTGCGTTCCGTTTCCAGACTCGAACATCAAATGTGGGAAGCCATTAAGGATGAGCTGAACACCCTGCTGAAAGAGAATGGGGTTGACCTGAGTGTCGTAGTGGAAAAACAGAATGGGATGTACAAAGCAGCACCAAGACGCTTAGCTGCCACCACCGAAAAATTGGAGATGGGTTGGAAGGCTTGGGGCAAGAGCATCATCTTTGCTCCAGAACTAGCTAACAACACCTTTGTCATCGACGGTCCTGAGACTGAAGAATGCCCAACGGTCAACCGAGCCTGGAACAGTATGGAGGTGGAGGATTTTGGGTTTGGACTGACAAGCACTCGCATGTTCCTAAAGATTCGGGAAACTAACACGACGGAGTGTGATTCGAAGATCATCGGAACTGCCATCAAAAACAACATGGCCGTACATAGTGACCTGTCATACTGGATAGAAAGTGGACTCAATGACACCTGGAAGCTTGAGAGAGCGGTTCTAGGAGAAGTCAAATCATGCACCTGGCCAGAAACTCATACTCTGTGGGGTGATGGAGTTTTGGAAAGTGATCTCATCATACCCATCACCTTGGCAGGACCCAGAAGTAACCACAACAGGAGACCAGGGTACAAAACACAGAACCAAGGTCCATGGGATGAGGGGCGTGTTGAGATTGACTTTGACTACTGCCCGGGAACAACAGTAACTATAAGTGACAGCTGTGGACACCGTGGCCCTGCAGCACGCACGACCACCGAGAGTGGGAAGCTCATTACAGACTGGTGCTGCAGAAGCTGCACCCTCCCTCCACTGCGTTTCCAGACTGAGAACGGCTGTTGGTATGGAATGGAAATTCGGCCCCTGCGGCACGACGAAAAGACTCTTGTGCAGTCGCGAGTGAACGCGTACAACGCCGACATGATTGATCCTTTTCAGTTGGGCCTTCTGGTAGTGTTCTTGGCCACCCAGGAGGTCCTTCGCAAGAGGTGGACAGCCAAGATCAGCATTCCGGCTATCATGCTTGCACTCCTGGTCCTAGTGCTTGGGGGTATTACGTACACTGATGTTCTGCGATATGTCATTCTTGTCGGCGCCGCGTTTGCTGAAGCAAACTCAGGAGGAGATGTTGTGCACTTGGCACTTATGGCTACATTCAAGATTCAACCAGTCTTTTTGGTAGCTTCTTTTTTAAAAGCAAGGTGGACTAACCAAGAGAGTATTTTGCTCATGCTTGCGGCTGCTTTTTTCCAAATGGCCTACTATGACGCCAAGAATGTCTTGTTATGGGAAGTGCCTGATGTATTGAACTCTCTTTCTGTTGCGTGGATGATTCTCAGGGCTATAAGCTTCACCAACACTTCAAATGTGGTGGTGCCGCTGTTAGCCCTTTTGACACCTGGATTGAAATGCTTAAACCTGGATGTGTACAGAATTTTGCTGCTTATGGTTGGAGTTGGAAGCCTTATCAAAGAAAAAAGGAGCTCCGCAGCAAAGAAGAAAGGAGCTTGCCTCATCTGCCTAGCACTGGCGTCCACAGGAGTGTTCAACCCAATGATACTTGCAGCTGGGCTAATGGCTTGCGACCCCAATCGCAAGCGCGGCTGGCCTGCCACAGAGGTGATGACTGCAGTTGGACTCATGTTTGCTATTGTCGGGGGTCTGGCAGAACTTGACATAGATTCTATGGCTATCCCCATGACCATTGCCGGGCTTATGTTTGTGGCATTTGTCATTTCTGGAAAATCAACAGATATGTGGATTGAGAGGACGGCTGACATCACTTGGGAGAGTGATGCTGAGATCACAGGCTCTAGTGAGAGAGTAGATGTTAGGCTGGATGATGATGGAAATTTCCAACTGATGAATGACCCCGGGGCGCCATGGAAGATTTGGATGCTTAGGATGGCCTGCCTGGCAATAAGTGCCTATACACCTTGGGCCATTCTTCCCTCGGTCATTGGATTCTGGATAACCCTCCAGTATACAAAGAGAGGAGGTGTTCTTTGGGACACACCATCACCCAAGGAGTACAAGAAGGGTGATACCACCACCGGCGTTTACAGAATCATGACTCGAGGTTTGCTTGGCAGTTACCAAGCTGGAGCCGGAGTGATGGTAGAGGGAGTGTTCCACACACTATGGCACACCACCAAAGGAGCTGCTCTTATGAGTGGTGAAGGACGTCTGGACCCCTATTGGGGGAGCGTGAAAGAGGACCGACTCTGCTATGGGGGGCCATGGAAACTCCAACATAAATGGAATGGACATGATGAGGTCCAGATGATTGTTGTGGAGCCAGGGAAAAACGTGAAAAATGTCCAGACCAAGCCTGGAGTGTTCAAGACACCAGAAGGAGAAATTGGGGCAGTCACGCTAGATTATCCCACCGGAACGTCAGGTTCCCCCATTGTGGACAAGAATGGAGACGTGATTGGACTGTATGGAAACGGCGTCATCATGCCCAACGGTGCGTACATAAGTGCCATTGTGCAAGGAGAGAGAATGGAAGAGCCAGCGCCAGCTGGTTTTGAACCTGAAATGCTGAGGAAAAAACAGATCACTGTTCTTGATCTGCACCCCGGAGCAGGAAAGACACGCAAGATACTTCCCCAAATCATCAAGGAGGCCATCAACAAAAGATTGAGAACGGCTGTGCTGGCACCCACCAGGGTCGTTGCTGCTGAGATGTCTGAGGCCTTGAGAGGACTTCCCATCCGGTACCAAACCTCAGCGGTGCACAGAGAGCACAGTGGAAATGAGATTGTTGATGTCATGTGCCATGCTACACTCACACACAGGCTGATGTCTCCACACAGAGTCCCCAACTACAATCTGTTCATAATGGATGAAGCCCATTTCACGGATCCAGCGAGCATCGCAGCTAGAGGATACATAGCAACTAAGGTTGAATTGGGCGAAGCCGCAGCGATTTTCATGACGGCCACACCACCCGGGACTTCGGACCCCTTTCCAGAGTCTAATGCTCCTATCTCGGACATGCAGACAGAAATCCCAGATAGAGCCTGGAACACTGGATATGAGTGGATAACTGAGTATGTTGGAAAGACCGTTTGGTTTGTCCCAAGTGTGAAAATGGGAAATGAGATTGCCCTCTGCCTGCAACGGGCGGGGAAGAAGGTTGTCCAGCTGAACAGAAAGTCCTATGAAACAGAGTACCCCAAATGCAAAAACGATGATTGGGATTTTGTCATCACCACAGACATATCAGAAATGGGAGCCAACTTTAAGGCAAACAGAGTGATCGACAGCCGCAAAAGTGTGAAACCCACCATTATTGAGGAAGGCGATGGAAGAGTCATACTGGGGGAACCCTCAGCCATCACGGCTGCCAGTGCTGCTCAGCGGAGAGGACGCATAGGAAGAAACCCATCACAAGTTGGTGATGAGTATTGCTATGGAGGGCATACAAATGAGGATGATTCCAATTTTGCTCACTGGACAGAGGCTCGCATCATGCTAGACAACATCAACATGCCAAATGGTCTAGTGGCTCAACTATATCAGCCTGAGCGAGAGAAGGTGTACACCATGGATGGGGAATACAGGCTCAGAGGGGAAGAACGCAAGAATTTCCTTGAGTTCCTAAGGACAGCTGATCTACCAGTCTGGCTTGCTTACAAAGTGGCAGCAGCAGGAATATCATATTATGACCGGAAATGGTGCTTTGACGGGCCTCGAACCAACACGATTCTTGAAGATAACAATGAAGTTGAAGTCATCACGAAGTTGGGTGAGAGAAAGATCCTAAGACCCAGGTGGGCAGATGCTAGAGTGTACTCAGACCATCAGGCTCTAAAGTCCTTCAAAGATTTTGCATCGGGGAAACGATCACAAATCGGGCTTGTTGAGGTGCTCGGGAGAATGCCTGAGCACTTTATGGGGAAAACCTGGGAGGCATTGGACACGATGTATGTGGTGGCAACCGCTGAGAAAGGGGGTCGAGCTCACAGGATGGCCCTTGAAGAGCTCCCGGACGCCCTCCAGACAATAGCTCTGATTGCACTATTGAGTGTGATGTCTCTAGGCGTGTTTTTTCTACTTATGCAAAGGAAAGGCATTGGCAAGATTGGCTTGGGGGGAGTAATCTTAGGAGCTGCCACATTCTTTTGCTGGATGGCTGAAGTTCCAGGGACGAAGATAGCGGGCATGCTTTTGCTTTCCCTGCTGCTTATGATTGTTTTGATTCCGGAGCCGGAAAAGCAGCGCTCACAGACTGACAACCAGCTCGCTGTGTTCTTGATCTGTGTGCTCACACTGGTCAGCGCCGTGGCTGCCAATGAAATGGGCTGGCTGGACAAAACCAAAAATGACATTAGTAGCCTGCTAGGGTATAAGCTAGAAGCTAGAGAGACTCTGGGAGTTGAGAGCTTCTTGCTTGATCTACGGCCGGCTACGGCATGGTCCCTCTATGCTGTAACAACAGCCGCTCTTACCCCTTTGCTGAAGCACCTAATTACGTCAGATTACATCAACACCTCGCTGACCTCAATAAACGTCCAAGCCAGCGCGTTGTTTACCCTGGCCAGAGGTTTCCCTTTTGTGGACGTTGGTGTATCAGCTCTCCTGCTGGCAGCTGGATGCTGGGGCCAGGTGACCCTGACTGTGACTGTGACTGCAGCTGCTCTGCTTTTTTGCCATTATGCGTACATGGTGCCAGGCTGGCAAGCTGAAGCCATGCGATCTGCCCAGCGGCGGACTGCTGCTGGCATCATGAAAAATGCAGTGGTGGATGGGATCGTGGCCACTGATGTGCCTGAACTTGAGCGAACAACTCCAGTCATGCAGAAAAAAGTTGGACAGATCATGTTGATCTTGGTGTCAATGGCCGCGGTGGTTGTCAATCCATCAGTGAGGACTGTTAGAGAGGCTGGAATTCTGGCCACAGCAGCAGCGGTCACCCTATGGGAGAATGGCGCTAGTTCAGTGTGGAATGCAACAACAGCTATTGGCCTTTGTCACATCATGCGAGGAGGATGGGTTTCGTGTTTCTCCATCACGTGGACTCTCATTAAAAACATGGAGAAGCCTGGCCTCAAGAGGGGTGGAGCCAAAGGACGCACGCTGGGGGAATTTTGGAAGGAGAGACTCAATCACATGACGAAGGAAGAATTCACCAGATACAGAAAAGAAGCCATCACTGAAGTTGACCGCTCCGCGGCAAAACATGCTAGGAGAGAGGGAAACATCACTGGAGGCCACCCAGTCTCACGGGGAACCGCGAAATTGCGGTGGCTGGTGGAAAGGCGCTTCCTTGAACCAGTGGGAAAGGTTGTAGATCTTGGCTGTGGTAGAGGCGGCTGGTGTTACTACATGGCTACCCAGAAGAGGGTACAGGAAGTGAAAGGGTACACAAAAGGAGGACCCGGTCATGAGGAACCACAACTGGTGCAGAGCTATGGTTGGAACATCGTTACCATGAAGAGTGGGGTCGATGTCTTCTACAGACCGTCAGAAGCGAGCGACACACTGCTCTGTGACATTGGAGAGTCATCGTCAAGTGCCGAGGTAGAAGAACACCGCACCGTCCGTGTCTTGGAGATGGTGGAAGACTGGCTGCATAGGGGACCGAAGGAATTTTGCATCAAAGTGCTATGCCCTTACATGCCCAAAGTGATTGAGAAGATGGAAACACTTCAAAGGCGATATGGAGGTGGCCTTGTGAGAAACCCCCTCTCACGCAACTCTACCCATGAGATGTACTGGGTGAGCCACGCTTCAGGAAACATTGTCCATTCCGTCAACATGACAAGCCAGGTGCTCCTGGGGAGGATGGAAAAGAAAACATGGAAGGGGCCCCAGTATGAGGAAGATGTCAACTTGGGAAGTGGAACACGGGCAGTGGGGAAGCCTCTTCTCAATTCTGACACTAGCAAGATCAAGAACCGAATTGAGAGACTGAAGAAAGAATACAGCTCCACATGGCACCAGGATGTGAACCACCCTTACAGAACCTGGAACTATCATGGAAGCTACGAGGTGAAGCCAACCGGCTCAGCCAGCTCTCTTGTGAATGGGGTAGTCAGATTGCTTTCAAAACCATGGGACACTATCACCAATGTGACAACTATGGCCATGACAGACACCACCCCCTTTGGCCAACAGCGAGTGTTCAAGGAAAAGGTTGACACAAAGGCTCCAGAGCCTCCAGAAGGAGTCAAATACGTCCTCAATGAGACCACAAACTGGCTGTGGGCCTTTTTAGCCCGCGACAAGAAACCCAGAATGTGCTCCCGGGAGGAATTCATTGGAAAAGTCAACAGTAATGCCGCCCTAGGAGCGATGTTTGAGGAGCAGAACCAATGGAAGAACGCCCGAGAAGCTGTAGAGGACCCAAAGTTTTGGGAAATGGTGGATGAGGAGCGTGAAGCGCATCTCCGTGGAGAGTGCAACACCTGCATTTACAACATGATGGGAAAGAGAGAGAAAAAGCCTGGAGAGTTTGGTAAAGCTAAAGGCAGCAGAGCCATCTGGTTTATGTGGCTGGGGGCCCGCTTCCTGGAGTTCGAAGCTCTCGGATTCCTCAATGAAGACCACTGGCTGGGTAGGAAGAACTCAGGAGGAGGAGTTGAAGGCTTAGGACTGCAGAAGCTTGGGTATATCTTGAAGGAAGTCGGGACAAAGTCTGGAGGGAAGATCTACGCTGATGACACTGCAGGCTGGGACACACGCATCACTAAAGCTGACCTTGAGAATGAGGCGAAGGTTCTTGAACTGTTGGATGGAGAACATCGACGGTTAGCGCGTTCCATCATTGAGCTCACATACCGACACAAAGTCGTGAAAGTGATGAGGCCAGCGGCTGACGGGAAAACTGTGATGGACGTCATCTCCAGGGAAGATCAGAGAGGAAGCGGTCAGGTGGTGACCTACGCCCTGAATACTTTCACCAATCTAGCAGTTCAGCTGGTCAGAATGATGGAGGGGGAGGGGGTCATTGGACCCGATGACGTTGAAAAATTGGGAAAAGGAAAAGGCCCTAAAGTCAGAACCTGGCTGTTTGAGAATGGTGAAGAGCGTCTCAGTCGCATGGCCGTCAGTGGTGATGACTGCGTGGTGAAACCTCTGGATGACCGCTTTGCTACATCACTACACTTCCTAAATGCCATGTCAAAGGTCCGCAAAGACATCCAGGAATGGAAACCCTCAACGGGATGGTATGACTGGCAGCAGGTTCCATTTTGTTCAAACCATTTCACGGAACTGATCATGAAGGATGGCAGGACGCTGGTGGTCCCGTGTCGTGGACAAGACGAGTTGATTGGGCGCGCCAGGATCTCTCCAGGAGCTGGATGGAATGTGCGCGACACCGCCTGCCTGGCGAAGTCATACGCGCAGATGTGGCTGCTGCTCTACTTTCACCGCAGAGATCTGAGGTTGATGGCCAACGCCATCTGTTCCGCAGTGCCCGTCAACTGGGTTCCCACAGGGCGCACCACTTGGTCGATCCATGCAAAAGGAGAATGGATGACGACGGAAGACATGCTCGCAGTCTGGAACAGAGTGTGGATTGAGGAGAATGAGTGGATGGAAGACAAAACACCAATTGAGAAGTGGAGTGACGTTCCATATTCTGGAAAGAGAGAAGACATCTGGTGTGGCAGTTTGATTGGCACACGAACCCGGGCCACTTGGGCTGAAAACATCCATGTGGCAATCAATCAGGTCCGTTCGGTGATTGGGGAAGAGAAGTATGTAGACTACATGAGCTCCTTGAGGAGGTATGAAGATACCACCGTAGTGGAGGACACTGTTTTGTAA
>HM147823|Madagascar|1988
ATGTCTAAGAAACCAGGAGGGCCCGGTAAAAACCGGGCTGTCAATATGCTAAAACGCGGTATGCCCCGCGGATTGTCCTTGATCGGACTAAAGAGGGCTATGCTGAGTCTAATTGACGGGAAAGGCCCAATACGTTTCGTGTTGGCTCTTTTGGCGTTCTTTAGATTCACTGCAATCGCTCCGACTCGTGCGGTGCTGGACAGATGGAGAGGTGTCAACAAACAAACAGCGATGAAACATCTCTTGAGTTTCAAGAAAGAACTAGGAACCTTGACCAGTGCCATCAACCGCCGGAGCACAAAACAAAAGAAAAGAGGAGGCACAGCGGGCTTTACTATTCTGCTTGGGCTGATCGCCTGTGCTGGAGCTGTGACCCTCTCGAACTTCCAGGGCAAAGTGATGATGACTGTCAATGCAACCGATGTCACTGACGTGATTACCATTCCAACAGCTGCCGGGAAAAACCTGTGCATCGTGAGGGCTATGGACGTAGGATATCTTTGTGAAGACACTATCACTTATGAATGTCCAGTCCTAGCTGCCGGAAATGACCCTGAAGACATTGACTGCTGGTGCACGAAATCATCCGTTTATGTGCGCTACGGAAGATGCACAAAAACTCGGCATTCTCGTCGAAGCAGAAGGTCTCTGACAGTCCAGACACATGGAGAAAGTACACTGGCCAACAAGAAAGGAGCCTGGTTGGATAGCACAAAAGCCACGAGATACCTGGTGAAGACAGAATCATGGATACTGAGAAACCCAGGCTACGCCGTCGTTGCAGCTGTCATTGGATGGATGCTAGGAAGCAACACAATGCAACGCGTCGTGTTTGCCATCCTATTGCTTCTAGTGGCTCCAGCATACAGCTTTAACTGCTTAGGAATGAGCAACAGAGACTTCCTGGAGGGAGTATCTGGAGCTACATGGGTTGATCTGGTACTGGAAGGCGACAGTTGTGTAACCATAATGTCAAAAGACAAGCCAACCATTGATGTCAAAATGATGAACATGGAGGCAGCCAACCTTGCAGATGTACGCAGTTATTGCTATCTAGCTTCGGTCAGTGATTTGTCAACAAAAGCAGCGTGTCCAACCATGGGTGAAGCCCACAACGAGAAAAGAGCCGACCCCGCCTTCGTCTGCAAGCAAGGTGTTGTAGACAGAGGATGGGGAAATGGATGTGGACTGTTTGGAAAGGGGAGCATCGACACATGTGCAAAGTTCGCCTGCACAACCAAGGCAACTGGTTGGATCATCCAGAAGGAAAATATCAAGTACGAGGTTGCCATATTTGTGCATGGCCCGACGACTGTTGAATCTCATGGCAATTATTCAACACAGGTTGGGGCCACCCAGGCTGGAAGATTCAGCATAACTCCATCGGCACCATCTTACACGCTAAAATTGGGTGATTATGGTGAGGTCACGGTTGACTGTGAGCCACGGTCAGGAATAGACACTAGCGCCTACTATGTCATGTCAGTTGGGGCGAAGTCCTTCTTGGTCCACCGAGAATGGTTTATGGACCTGAACTTGCCATGGAGCAGTGCTGGAAGCACTACGTGGAGGAACCGGGAAACACTGATGGAGTTTGAAGAACCTCATGCCACCAAACAATCTGTCGTGGCTCTGGGGTCGCAGGAAGGTGCTTTGCACCAAGCTTTAGCCGGAGCGATCCCTGTTGAGTTCTCAAGTAACACTGTGAAGTTGACATCAGGACATTTGAAGTGTAGGGTGAAGATGGAGAAGCTGCAGCTGAAGGGAACAACATACGGTGTATGTTCAAAAGCGTTCAAATTCGCTGGGACTCCTGCTGACACTGGCCATGGAACGGTGGTGCTGGAACTGCAGTATACCGGAAAAGATGGTCCCTGCAAAGTGCCTATTTCTTCCGTGGCTTCCCTGAATGACCTCACACCTGTTGGAAGGTTGGTGACCGTGAATCCATTTGTGTCTGTGGCCACGGCTAACTCGAAGGTCCTGATTGAGCTTGAACCCCCGTTTGGTGACTCTTACATCGTAGTGGGTAGAGGAGAACAGCAGATAAACCACCACTGGCACAAATCTGGGAGCAGTATTGGGAAGGCCTTCACTACCACACTCAGAGGAGCCCAACGACTTGCAGCTCTTGGAGATACTGCCTGGGATTTCGGATCAGTTGGAGGGGTTTTCACATCAGTGGGAAAAGCTATACACCAAGTCTTCGGAGGAGCTTTTAGATCACTTTTTGGAGGGATGTCCTGGATCACACAGGGACTTCTGGGAGCTCTTCTGCTGTGGATGGGAATCAACGCCCGTGACAGGTCAATTGCTATGACGTTCCTTGCGATTGGAGGAGTTTTGCTCTTCCTTTCGGTCAACGTCCACGCTGACACAGGTTGTGCCATTGATATTGGTAGGCAGGAGCTCCGGTGTGGAAGTGGAGTGTTTATCCACAACGATGTGGAAGCCTGGATGGATCGGTACAAGTTCTACCCGGAAACGCCACAGGGCCTAGCAAAGATTATCCAAAAAGCACATGCAGAAGGAGTTTGTGGCCTGCGTTCCGTTTCCAGACTCGAACATCAAATGTGGGAAGCCATTAAGGATGAGCTGAACACCCTGCTGAAAGAGAATGGGGTTGACCTGAGTGTCGTAGTGGAAAAACAGAATGGGATGTACAAAGCAGCACCAAGACGCTTAGCTGCCACCACCGAAAAATTGGAGATGGGTTGGAAGGCTTGGGGCAAGAGCATCATCTTTGCTCCAGAACTAGCTAACAACACCTTTGTCATCGACGGTCCTGAGACTGAAGAATGCCCAACGGTCAACCGAGCCTGGAACAGTATGGAGGTGGAGGATTTTGGGTTTGGACTGACAAGCACTCGCATGTTCCTAAAGATTCGGGAAACTAACACGACGGAGTGTGATTCGAAGATCATCGGAACTGCCATCAAAAACAACATGGCCGTACATAGTGACCTGTCATACTGGATAGAAAGTGGACTCAATGACACCTGGAAGCTTGAGAGAGCGGTTCTAGGAGAAGTCAAATCATGCACCTGGCCAGAAACTCATACTCTGTGGGGTGATGGAGTTTTGGAAAGTGATCTCATCATACCCATCACCTTGGCAGGACCCAGAAGTAACCACAACAGGAGACCAGGGTACAAAACACAGAACCAAGGTCCATGGGATGAGGGGCGTGTTGAGATTGACTTTGACTACTGCCCGGGAACAACAGTAACTATAAGTGACAGCTGTGGACACCGTGGCCCTGCAGCACGCACGACCACCGAGAGTGGGAAGCTCATTACAGACTGGTGCTGCAGAAGCTGCACCCTCCCTCCACTGCGTTTCCAGACTGAGAACGGCTGTTGGTATGGAATGGAAATTCGGCCCCTGCGGCACGACGAAAAGACTCTTGTGCAGTCGCGAGTGAACGCGTACAACGCCGACATGATTGATCCTTTTCAGTTGGGCCTTCTGGTAGTGTTCTTGGCCACCCAGGAGGTCCTTCGCAAGAGGTGGACAGCCAAGATCAGCATTCCGGCTATCATGCTTGCACTCCTGGTCCTAGTGCTTGGGGGTATTACGTACACTGATGTTCTGCGATATGTCATTCTTGTCGGCGCCGCGTTTGCTGAAGCAAACTCAGGAGGAGATGTTGTGCACTTGGCACTTATGGCTACATTCAAGATTCAACCAGTCTTTTTGGTAGCTTCTTTTTTAAAAGCAAGGTGGACTAACCAAGAGAGTATTTTGCTCATGCTTGCGGCTGCTTTTTTCCAAATGGCCTACTATGACGCCAAGAATGTCTTGTTATGGGAAGTGCCTGATGTATTGAACTCTCTTTCTGTTGCGTGGATGATTCTCAGGGCTATAAGCTTCACCAACACTTCAAATGTGGTGGTGCCGCTGTTAGCCCTTTTGACACCTGGATTGAAATGCTTAAACCTGGATGTGTACAGAATTTTGCTGCTTATGGTTGGAGTTGGAAGCCTTATCAAAGAAAAAAGGAGCTCCGCAGCAAAGAAGAAAGGAGCTTGCCTCATCTGCCTAGCACTGGCGTCCACAGGAGTGTTCAACCCAATGATACTTGCAGCTGGGCTAATGGCTTGCGACCCCAATCGCAAGCGCGGCTGGCCTGCCACAGAGGTGATGACTGCAGTTGGACTCATGTTTGCTATTGTCGGGGGTCTGGCAGAACTTGACATAGATTCTATGGCTATCCCCATGACCATTGCCGGGCTTATGTTTGTGGCATTTGTCATTTCTGGAAAATCAACAGATATGTGGATTGAGAGGACGGCTGACATCACTTGGGAGAGTGATGCTGAGATCACAGGCTCTAGTGAGAGAGTAGATGTTAGGCTGGATGATGATGGAAATTTCCAACTGATGAATGACCCCGGGGCGCCATGGAAGATTTGGATGCTTAGGATGGCCTGCCTGGCAATAAGTGCCTATACACCTTGGGCCATTCTTCCCTCGGTCATTGGATTCTGGATAACCCTCCAGTATACAAAGAGAGGAGGTGTTCTTTGGGACACACCATCACCCAAGGAGTACAAGAAGGGTGATACCACCACCGGCGTTTACAGAATCATGACTCGAGGTTTGCTTGGCAGTTACCAAGCTGGAGCCGGAGTGATGGTAGAGGGAGTGTTCCACACACTATGGCACACCACCAAAGGAGCTGCTCTTATGAGTGGTGAAGGACGTCTGGACCCCTATTGGGGGAGCGTGAAAGAGGACCGACTCTGCTATGGGGGGCCATGGAAACTCCAACATAAATGGAATGGACATGATGAGGTCCAGATGATTGTTGTGGAGCCAGGGAAAAACGTGAAAAATGTCCAGACCAAGCCTGGAGTGTTCAAGACACCAGAAGGAGAAATTGGGGCAGTCACGCTAGATTATCCCACCGGAACGTCAGGTTCCCCCATTGTGGACAAGAATGGAGACGTGATTGGACTGTATGGAAACGGCGTCATCATGCCCAACGGTGCGTACATAAGTGCCATTGTGCAAGGAGAGAGAATGGAAGAGCCAGCGCCAGCTGGTTTTGAACCTGAAATGCTGAGGAAAAAACAGATCACTGTTCTTGATCTGCACCCCGGAGCAGGAAAGACACGCAAGATACTTCCCCAAATCATCAAGGAGGCCATCAACAAAAGATTGAGAACGGCTGTGCTGGCACCCACCAGGGTCGTTGCTGCTGAGATGTCTGAGGCCTTGAGAGGACTTCCCATCCGGTACCAAACCTCAGCGGTGCACAGAGAGCACAGTGGAAATGAGATTGTTGATGTCATGTGCCATGCTACACTCACACACAGGCTGATGTCTCCACACAGAGTCCCCAACTACAATCTGTTCATAATGGATGAAGCCCATTTCACGGATCCAGCGAGCATCGCAGCTAGAGGATACATAGCAACTAAGGTTGAATTGGGCGAAGCCGCAGCGATTTTCATGACGGCCACACCACCCGGGACTTCGGACCCCTTTCCAGAGTCTAATGCTCCTATCTCGGACATGCAGACAGAAATCCCAGATAGAGCCTGGAACACTGGATATGAGTGGATAACTGAGTATGTTGGAAAGACCGTTTGGTTTGTCCCAAGTGTGAAAATGGGAAATGAGATTGCCCTCTGCCTGCAACGGGCGGGGAAGAAGGTTGTCCAGCTGAACAGAAAGTCCTATGAAACAGAGTACCCCAAATGCAAAAACGATGATTGGGATTTTGTCATCACCACAGACATATCAGAAATGGGAGCCAACTTTAAGGCAAACAGAGTGATCGACAGCCGCAAAAGTGTGAAACCCACCATTATTGAGGAAGGCGATGGAAGAGTCATACTGGGGGAACCCTCAGCCATCACGGCTGCCAGTGCTGCTCAGCGGAGAGGACGCATAGGAAGAAACCCATCACAAGTTGGTGATGAGTATTGCTATGGAGGGCATACAAATGAGGATGATTCCAATTTTGCTCACTGGACAGAGGCTCGCATCATGCTAGACAACATCAACATGCCAAATGGTCTAGTGGCTCAACTATATCAGCCTGAGCGAGAGAAGGTGTACACCATGGATGGGGAATACAGGCTCAGAGGGGAAGAACGCAAGAATTTCCTTGAGTTCCTAAGGACAGCTGATCTACCAGTCTGGCTTGCTTACAAAGTGGCAGCAGCAGGAATATCATATTATGACCGGAAATGGTGCTTTGACGGGCCTCGAACCAACACGATTCTTGAAGATAACAATGAAGTTGAAGTCATCACGAAGTTGGGTGAGAGAAAGATCCTAAGACCCAGGTGGGCAGATGCTAGAGTGTACTCAGACCATCAGGCTCTAAAGTCCTTCAAAGATTTTGCATCGGGGAAACGATCACAAATCGGGCTTGTTGAGGTGCTCGGGAGAATGCCTGAGCACTTTATGGGGAAAACCTGGGAGGCATTGGACACGATGTATGTGGTGGCAACCGCTGAGAAAGGGGGTCGAGCTCACAGGATGGCCCTTGAAGAGCTCCCGGACGCCCTCCAGACAATAGCTCTGATTGCACTATTGAGTGTGATGTCTCTAGGCGTGTTTTTTCTACTTATGCAAAGGAAAGGCATTGGCAAGATTGGCTTGGGGGGAGTAATCTTAGGAGCTGCCACATTCTTTTGCTGGATGGCTGAAGTTCCAGGGACGAAGATAGCGGGCATGCTTTTGCTTTCCCTGCTGCTTATGATTGTTTTGATTCCGGAGCCGGAAAAGCAGCGCTCACAGACTGACAACCAGCTCGCTGTGTTCTTGATCTGTGTGCTCACACTGGTCAGCGCCGTGGCTGCCAATGAAATGGGCTGGCTGGACAAAACCAAAAATGACATTAGTAGCCTGCTAGGGTATAAGCTAGAAGCTAGAGAGACTCTGGGAGTTGAGAGCTTCTTGCTTGATCTACGGCCGGCTACGGCATGGTCCCTCTATGCTGTAACAACAGCCGCTCTTACCCCTTTGCTGAAGCACCTAATTACGTCAGATTACATCAACACCTCGCTGACCTCAATAAACGTCCAAGCCAGCGCGTTGTTTACCCTGGCCAGAGGTTTCCCTTTTGTGGACGTTGGTGTATCAGCTCTCCTGCTGGCAGCTGGATGCTGGGGCCAGGTGACCCTGACTGTGACTGTGACTGCAGCTGCTCTGCTTTTTTGCCATTATGCGTACATGGTGCCAGGCTGGCAAGCTGAAGCCATGCGATCTGCCCAGCGGCGGACTGCTGCTGGCATCATGAAAAATGCAGTGGTGGATGGGATCGTGGCCACTGATGTGCCTGAACTTGAGCGAACAACTCCAGTCATGCAGAAAAAAGTTGGACAGATCATGTTGATCTTGGTGTCAATGGCCGCGGTGGTTGTCAATCCATCAGTGAGGACTGTTAGAGAGGCTGGAATTCTGGCCACAGCAGCAGCGGTCACCCTATGGGAGAATGGCGCTAGTTCAGTGTGGAATGCAACAACAGCTATTGGCCTTTGTCACATCATGCGAGGAGGATGGGTTTCGTGTTTCTCCATCACGTGGACTCTCATTAAAAACATGGAGAAGCCTGGCCTCAAGAGGGGTGGAGCCAAAGGACGCACGCTGGGGGAATTTTGGAAGGAGAGACTCAATCACATGACGAAGGAAGAATTCACCAGATACAGAAAAGAAGCCATCACTGAAGTTGACCGCTCCGCGGCAAAACATGCTAGGAGAGAGGGAAACATCACTGGAGGCCACCCAGTCTCACGGGGAACCGCGAAATTGCGGTGGCTGGTGGAAAGGCGCTTCCTTGAACCAGTGGGAAAGGTTGTAGATCTTGGCTGTGGTAGAGGCGGCTGGTGTTACTACATGGCTACCCAGAAGAGGGTACAGGAAGTGAAAGGGTACACAAAAGGAGGACCCGGTCATGAGGAACCACAACTGGTGCAGAGCTATGGTTGGAACATCGTTACCATGAAGAGTGGGGTCGATGTCTTCTACAGACCGTCAGAAGCGAGCGACACACTGCTCTGTGACATTGGAGAGTCATCGTCAAGTGCCGAGGTAGAAGAACACCGCACCGTCCGTGTCTTGGAGATGGTGGAAGACTGGCTGCATAGGGGACCGAAGGAATTTTGCATCAAAGTGCTATGCCCTTACATGCCCAAAGTGATTGAGAAGATGGAAACACTTCAAAGGCGATATGGAGGTGGCCTTGTGAGAAACCCCCTCTCACGCAACTCTACCCATGAGATGTACTGGGTGAGCCACGCTTCAGGAAACATTGTCCATTCCGTCAACATGACAAGCCAGGTGCTCCTGGGGAGGATGGAAAAGAAAACATGGAAGGGGCCCCAGTATGAGGAAGATGTCAACTTGGGAAGTGGAACACGGGCAGTGGGGAAGCCTCTTCTCAATTCTGACACTAGCAAGATCAAGAACCGAATTGAGAGACTGAAGAAAGAATACAGCTCCACATGGCACCAGGATGTGAACCACCCTTACAGAACCTGGAACTATCATGGAAGCTACGAGGTGAAGCCAACCGGCTCAGCCAGCTCTCTTGTGAATGGGGTAGTCAGATTGCTTTCAAAACCATGGGACACTATCACCAATGTGACAACTATGGCCATGACAGACACCACCCCCTTTGGCCAACAGCGAGTGTTCAAGGAAAAGGTTGACACAAAGGCTCCAGAGCCTCCAGAAGGAGTCAAATACGTCCTCAATGAGACCACAAACTGGCTGTGGGCCTTTTTAGCCCGCGACAAGAAACCCAGAATGTGCTCCCGGGAGGAATTCATTGGAAAAGTCAACAGTAATGCCGCCCTAGGAGCGATGTTTGAGGAGCAGAACCAATGGAAGAACGCCCGAGAAGCTGTAGAGGACCCAAAGTTTTGGGAAATGGTGGATGAGGAGCGTGAAGCGCATCTCCGTGGAGAGTGCAACACCTGCATTTACAACATGATGGGAAAGAGAGAGAAAAAGCCTGGAGAGTTTGGTAAAGCTAAAGGCAGCAGAGCCATCTGGTTTATGTGGCTGGGGGCCCGCTTCCTGGAGTTCGAAGCTCTCGGATTCCTCAATGAAGACCACTGGCTGGGTAGGAAGAACTCAGGAGGAGGAGTTGAAGGCTTAGGACTGCAGAAGCTTGGGTATATCTTGAAGGAAGTCGGGACAAAGTCTGGAGGGAAGATCTACGCTGATGACACTGCAGGCTGGGACACACGCATCACTAAAGCTGACCTTGAGAATGAGGCGAAGGTTCTTGAACTGTTGGATGGAGAACATCGACGGTTAGCGCGTTCCATCATTGAGCTCACATACCGACACAAAGTCGTGAAAGTGATGAGGCCAGCGGCTGACGGGAAAACTGTGATGGACGTCATCTCCAGGGAAGATCAGAGAGGAAGCGGTCAGGTGGTGACCTACGCCCTGAATACTTTCACCAATCTAGCAGTTCAGCTGGTCAGAATGATGGAGGGGGAGGGGGTCATTGGACCCGATGACGTTGAAAAATTGGGAAAAGGAAAAGGCCCTAAAGTCAGAACCTGGCTGTTTGAGAATGGTGAAGAGCGTCTCAGTCGCATGGCCGTCAGTGGTGATGACTGCGTGGTGAAACCTCTGGATGACCGCTTTGCTACATCACTACACTTCCTAAATGCCATGTCAAAGGTCCGCAAAGACATCCAGGAATGGAAACCCTCAACGGGGTGGTATGACTGGCAGCAGGTTCCATTTTGTTCAAACCATTTCACGGAACTGATCATGAAGGATGGCAGGACGCTGGTGGTCCCGTGTCGTGGACAAGACGAGTTGATTGGGCGCGCCAGGATCTCTCCAGGAGCTGGATGGAATGTGCGCGACACCGCCTGCCTGGCGAAGTCATACGCGCAGATGTGGCTGCTGCTCTACTTTCACCGCAGAGATCTGAGGTTGATGGCCAACGCCATCTGTTCCGCAGTGCCCGTCAACTGGGTTCCCACAGGGCGCACCACTTGGTCGATCCATGCAAAAGGAGAATGGATGACGACGGAAGACATGCTCGCAGTCTGGAACAGAGTGTGGATTGAGGAGAATGAGTGGATGGAAGACAAAACACCAATTGAGAAGTGGAGTGACGTTCCATATTCTGGAAAGAGAGAAGACATCTGGTGTGGCAGTTTGATTGGCACACGAACCCGGGCCACTTGGGCTGAAAACATCCATGTGGCAATCAATCAGGTCCGTTCGGTGATTGGGGAAGAGAAGTATGTAGACTACATGAGCTCCTTGAGGAGGTATGAAGATACCACCGTAGTGGAGGACACTGTTTTGTAA
>KJ934710|Romania|2013_08_27
ATGTCTAAGAAACCAGGAGGGCCCGGTAAAAACCGGGCTGTCAATATGCTAAAACGCGGTATGCCCCGCGGATTGTCCTTGATAGGACTAAAGAGGGCTATGCTGAGTCTGATTGACGGGAAGGGCCCAATACGTTTCGTGTTGGCTCTTTTGGCGTTTTTCAGATTCACTGCGATCGCTCCGACTCGTGCGGTGCTGGACAGATGGAGAGGCGTCAATAAACAAACAGCGATGAAGCATCTCTTGAGTTTCAAGAAAGAACTAGGAACCCTGACCAGTGCCATCAACCGCCGGAGCACAAAACAAAAGAAAAGAGGAGGCATAGCGGGCTTTACTATCTTGCTTGGGCTGATCGCCTGTGCTGGAGCTGTGACCCTCTCGAACTTCCAGGGCAAAGTGATGATGACTGTCAATGCAACCGATGTCACTGACGTGATTACCATTCCAACAGCTGCCGGGAAAAACCTGTGCATCGTGAGAGCTATGGACGTAGGATACCTTTGTGAGGATACTATCACTTACGAATGTCCGGTCCTAGCTGCTGGAAATGACCCTGAAGACATTGACTGCTGGTGCACGAAATCACCTGTTTACGTGCGCTATGGGAGATGCACAAAAACCCGGCATTCCCGTCGAAGCAGAAGGTCTCTGACAGTCCAGACGCATGGAGAAAGTACACTGGCCAACAAGAAAGGAGCTTGGTTGGACAGCACAAAAGCCACGAGATATCTGGTGAAGACAGAATCATGGATACTGAGAAACCCGGGCTACGCCCTTGTTGCAGCTGTCATTGGATGGATGCTAGGAAGCAACACAATGCAACGCGTCGTGTTTGCCATCCTATTGCTCCTGGTAGCACCAGCATACAGTTTCAACTGCTTAGGAATGAGCAACAGAGACTTCCTGGAGGGAGTGTCTGGAGCTACATGGGTTGATCTGGTACTGGAAGGCGACAGTTGTGTGACCATAATGTCAAAAGACAAGCCAACCATTGACGTCAAAATGATGAACATGGAAGCAGCCAATCTCGCAGATGTGCGCAGTTACTGTTATCTAGCTTCGGTTAGTGACTTGTCAACAAAAGCCGCGTGTCCAACCATGGGTGAAGCTCACAACGAGAAAAGAGCTGACCCCGCCTTCGTTTGCAAGCAAGGCGTTGTGGACAGAGGATGGGGAAATGGATGCGGACTGTTTGGAAAGGGGAGCATTGACACATGTGCGAAGTTCGCCTGTACAACCAAAGCAACTGGCTGGATCATTCAGAAGGAAAACATCAAGTATGAGGTTGCCATATTTGTGCATGGCCCGACGACCGTTGAATCCCATGGCAATTATTCAACACAAATGGGGGCCACTCAGGCTGGAAGATTCAGCATAACTCCATCGGCGCCATCTTACACGCTAAAGTTGGGTGAGTATGGTGAGGTCACGGTTGATTGTGAGCCACGGTCAGGAATAGACACTGGCGCCTACTACGTTATGTCAGTTGGCGCGAAGTCCTTCCTGGTCCACCGAGAATGGTTTATGGATCTGAACCTGCCATGGAGCAGTGCTGGAAGCACCACGTGGAGGAACCGGGAAACACTGATGGAGTTTGAAGAACCCCATGCCACCAAACAATCTGTTGTGGCTCTAGGGTCGCAGGAAGGTGCTTTGCACCAAGCTCTGGCCGGAGCGATTCCTGTTGAATTCTCAAGCAACACTGTGAAGTTGACATCAGGACATCTGAAGTGTAGGGTGAAGATGGAGAAGTTGCAGCTGAAGGGAACAACATATGGAGTATGTTCAAAAGCGTTCAAGTTCGCTGGGACTCCCGCTGACACTGGCCATGGAACGGTGGTGTTGGAACTGCAATATACCGGAACGGACGGTCCCTGCAAAGTGCCCATTTCTTCCGTAGCTTCCCTGAATGACCTCACACCTGTTGGAAGACTGGTGACAGTGAATCCATTTGTGTCTGTGGCCACGGCCAACTCGAAGGTTTTGATTGAACTCGAACCCCCGTTTGGTGACTCTTATATCGTGGTGGGAAGAGGAGAACAGCAGATAAACCATCACTGGCACAAATCTGGGAGCAGCATCGGGAAGGCCTTTACCACCACACTCAGAGGAGCTCAACGACTCGCAGCTCTTGGAGACACTGCTTGGGATTTTGGATCAGTTGGAGGGGTTTTTACCTCGGTAGGGAAAGCCATACACCAAGTCTTTGGAGGAGCTTTTAGATCACTTTTTGGAGGGATGTCCTGGATCACACAGGGGCTTCTGGGAGCTCTTCTATTGTGGATGGGAATCAATGCTCGTGACAGGTCAATTGCTATGACGTTCCTTGCAGTTGGAGGAGTTTTGCTCTTTCTCTCGGTCAACGTCCATGCTGACACAGGCTGTGCCATTGATATTGGCAGGCAAGAGCTCCGGTGCGGAAGTGGAGTGTTTATCCACAACGATGTGGAAGCCTGGATGGATCGTTACAAGTTCTACCCGGAGACGCCACAGGGCCTAGCAAAAATTATCCAGAAAGCACATGCAGAGGGAGTCTGCGGCTTGCGTTCCGTTTCCAGACTCGAGCACCAAATGTGGGAAGCCATTAAGGATGAGCTGAACACCCTGTTGAAAGAGAATGGGGTAGACTTGAGTGTCGTGGTGGAAAAACAGAATGGGATGTACAAAGCAGCACCAAAACGTTTGGCTGCCACCACCGAAAAACTGGAGATGGGTTGGAAGGCTTGGGGCAAGAGTATCATCTTTGCGCCAGAGCTAGCTAACAACACCTTTGTCATTGACGGTCCTGAGACCGAAGAATGCCCAACTGCCAACCGAGCATGGAATAGTATGGAGGTAGAGGACTTTGGATTTGGACTGACAAGCACTCGCATGTTCCTGAGGATCCGGGAAACGAACACAACGGAATGTGACTCGAAGATCATAGGAACCGCCGTCAAGAACAACATGGCTGTGCATAGTGATCTGTCCTACTGGATAGAGAGCGGACTCAACGACACCTGGAAGCTTGAGAGGGCAGTTCTGGGAGAAGTCAAATCATGCACCTGGCCAGAAACCCACACTCTGTGGGGTGATGGAGTTTTGGAAAGTGATCTTATCATACCCATCACCTTGGCAGGACCCAGAAGCAATCACAACAGGAGACCAGGGTACAAAACTCAGAACCAAGGTCCATGGGATGAGGGGCGTGTCGAGATTGATTTTGACTATTGCCCAGGAACAACAGTAACCATAAGTGACAGCTGCGGACACCGAGGACCTGCGGCACGCACAACCACTGAGAGTGGGAAGCTCATCACAGACTGGTGCTGCAGGAGTTGCACCCTCCCTCCACTGCGCTTCCAGACTGAGAATGGCTGTTGGTATGGAATGGAAATTCGACCTACGCGGCACGACGAAAAGACCCTCGTGCAATCGAGAGTGAATGCATACAACGCCGACATGATTGATCCTTTTCAGCTGGGCCTTCTGGTCGTGTTCTTGGCCACCCAGGAGGTCCTTCGCAAGAGGTGGACGGCCAAGATCAGCATTCCAGCTATCATGCTGGCACTCCTAGTCCTAGTGTTTGGGGGTGTTACGTACACTGACGTCCTGCGGTATGTCATTCTCGTCGGCGCTGCGTTTGCTGAAGCAAACTCAGGAGGAGACGTTGTGCACTTGGCACTTATGGCTACATTCAAGATTCAACCAGTCTTTCTGGTGGCTTCCTTTTTGAAGGCAAGGTGGACCAACCAAGAGAGTATTCTGCTCATGCTTGCAGCTGCTTTCTTCCAAATGGCTTACTATGACGCCAAGAATGTTCTGTCATGGGAAGTGCCTGACGTTTTGAATTCTCTCTCGGTTGCGTGGATGATTCTCAGAGCTATAAGCTTCACCAACACTTCAAATGTGGTGGTGCCGCTGCTGGCCCTTTTGACACCTGGATTAAAATGCTTAAACCTTGATGTGTACAGAATTTTGCTACTCATGGTTGGAGTTGGAAGCCTCATCAAAGAAAAAAGGAGCTCTGCAGCAAAAAAGAAAGGAGCTTGCCTCATCTGCCTAGCGCTGGCGTCTACAGGAGTGTTCAATCCAATGATACTTGCCGCTGGGCTAATGGCTTGCGACCCCAACCGCAAGCGGGGCTGGCCTGCTACAGAAGTGATGACTGCAGTTGGACTCATGTTTGCCATCGTTGGAGGTCTGGCAGAACTTGACATAGATTCTATGGCTATCCCCATGACCATCGCCGGACTCATGTTCGTGGCATTTGTCATCTCTGGAAAGTCAACAGACATGTGGATTGAGAGGACAGCTGACATCACTTGGGAGAGTGATGCTGAGATCACAGGCTCTAGCGAAAGAGTAGATGTTAGGCTGGATGATGACGGAAATTTCCAACTGATGAATGACCCCGGGGCGCCATGGAAAATCTGGATGCTTAGGATGGCCTGCCTGGCAATAAGTGCCTACACACCTTGGGCAATTCTCCCCTCGGTCATTGGATTCTGGATAACCCTTCAGTACACAAAGAGAGGAGGTGTTCTTTGGGACACACCATCACCCAAGGAGTACAAGAAGGGTGACACCACCACCGGTGTTTACAGAATCATGACTCGAGGTCTGCTTGGCAGCTACCAAGCTGGAGCCGGGGTGATGGTAGAGGGAGTGTTCCACACACTGTGGCACACCACTAAGGGAGCCGCTCTCATGAGTGGTGAAGGACGTTTGGATCCCTACTGGGGGAGCGTGAAAGAAGACCGACTCTGCTATGGGGGGCCATGGAAACTCCAACACAAATGGAATGGACATGATGAGGTCCAAATGATTGTTGTGGAGCCAGGGAAAAATGTGAAAAACGTCCAGACCAAGCCCGGAGTGTTTAAGACACCAGAAGGAGAAATTGGGGCAGTCACGCTAGACTATCCCACCGGAACGTCAGGTTCCCCCATCGTAGACAAAAATGGAGATGTGATTGGATTGTATGGGAACGGCGTCATCATGCCTAATGGTTCATACATAAGCGCTATTGTGCAAGGAGAGAGAATGGAAGAACCGGCGCCAGCTGGCTTCGAACCTGAGATGTTGAGGAAGAAACAGATCACCGTCCTTGATCTGCACCCCGGAGCAGGAAAAACACGCAAGATACTTCCCCAAATCATCAAGGAGGCCATCAACAAAAGATTGAGGACGGCTGTGCTGGCACCCACCAGGGTCGTTGCTGCTGAGATGTCTGAGGCCCTTAGAGGACTTCCCATTCGGTACCAAACCTCAGCGGTGCACAGAGAGCACAGTGGAAATGAGATCGTTGATGTCATGTGCCATGCCACCCTCACACATAGGCTGATGTCTCCACACAGAGTCCCCAACTACAACCTGTTCATAATGGATGAAGCTCATTTCACGGATCCAGCGAGCATTGCAGCCAGAGGATATATAGCAACCAAGGTTGAATTAGGCGAAGCCGCCGCGATTTTCATGACGGCAACGCCACCCGGGACTTCTGACCCCTTTCCAGAGTCTAATGCTCCTATCACGGACATGCAAACAGAGATCCCAGACAGAGCCTGGAACACTGGATATGAATGGATAACTGAGTATGTTGGAAAGACCGTTTGGTTCGTTCCAAGCGTGAAAATGGGAAATGAAATTGCCCTCTGTCTGCAACGGGCGGGGAAGAAGGTTATCCAGCTGAACAGAAAGTCCTATGAGACAGAGTACCCTAAGTGTAAGAACGATGATTGGGATTTTGTCATCACCACAGATATATCAGAAATGGGAGCCAACTTCAAGGCAAGCAGAGTGATCGACAGCCGCAAAAGCGTGAAACCCACCATCATTGAGGAAGGTGATGGAAGAGTCATTCTGGGGGAACCCTCAGCCATCACGGCTGCCAGCGCTGCTCAGCGGAGAGGACGCATAGGAAGAAACCCATCACAAGTTGGTGATGAGTATTGCTATGGAGGACACACAAATGAGGATGATTCCAACTTTGCTCATTGGACAGAGGCTCGCATCATGCTAGACAACATCAACATGCCAAATGGTTTGGTGGCTCAACTATATCAGCCTGAGCGCGAGAAGGTGTACACCATGGACGGGGAATACAGGCTCAGAGGGGAAGAACGGAAGAACTTCCTTGAATTCCTGAGAACAGCTGACTTACCTGTCTGGCTCGCTTACAAAGTTGCAGCAGCAGGAATATCATACCATGACCGCAAATGGTGTTTTGATGGACCTCGAACCAACACGATTCTTGAAGACAACAATGAAGTTGAAGTCATCACGAAGTTGGGTGAGAGAAAGATCTTAAGACCCAGGTGGGCAGATGCTAGAGTGTACTCAGACCATCAAGCTCTAAAGTCCTTTAAAGATTTTGCATCGGGGAAACGATCACAAATCGGGCTCGTTGAGGTGCTCGGGAGAATGCCTGAACACTTCATGGGGAAAACTTGGGAGGCATTGGACACGATGTATGTGGTGGCGACTGCTGAAAAAGGAGGCCGGGCTCACAGGATGGCTCTTGAGGAGCTACCGGACGCCCTTCAGACAATAGCTTTGATTGCACTACTGAGTGTGATGTCTCTAGGTGTGTTCTTTCTACTCATGCAAAGGAAAGGCATTGGTAAGATTGGCTTGGGAGGAGTAATCTTAGGAGCTGCCACATTCTTTTGTTGGATGGCTGAAGTCCCAGGAACGAAAATAGCAGGCATGCTCCTGCTTTCCCTGTTGCTCATGATTGTTTTGATTCCAGAGCCGGAAAAGCAGCGCTCACAGACTGACAACCAGCTCGCTGTGTTCTTGATCTGTGTGCTCACACTGGTCAGCGCCGTGGCTGCCAATGAAATGGGCTGGCTGGACAAAACCAAGAATGACATTAGCAGCCTGCTAGGACACAAGCCAGAAGCTAGAGAGACCCTGGGAGTTGAGAGCTTCTTACTTGATCTGCGGCCGGCCACGGCATGGTCGCTCTATGCCGTAACGACAGCCGTTCTCACCCCTTTGTTGAAACATCTAATCACGTCAGACTACATCAATACCTCGTTGACCTCAATAAACGTCCAAGCCAGCGCATTGTTCACCTTAGCCAGAGGCTTCCCTTTTGTGGACGTTGGTGTGTCAGCTCTCTTGCTGGCTGCCGGGTGCTGGGGCCAGGTGACTCTGACCGTGACTGTGACTGCAGCTGCTCTGCTCTTTTGCCACTATGCTTACATGGTGCCAGGCTGGCAAGCGGAAGCTATGCGCTCTGCCCAGCGGCGGACAGCTGCTGGCATCATGAAAAATGCAGTGGTGGATGGGATCGTGGCCACTGATGTACCTGAACTTGAACGAACAACTCCAGTCATGCAGAAAAAAGTTGGACAGATCATGTTGATCTTGGTGTCAATGGCCGCGGTGGTCGTCAACCCATCAGTGAGAACCGTTAGAGAGGCCGGAATTCTGACTACAGCAGCAGCAGTCACCCTATGGGAGAATGGTGCTAGTTCAGTGTGGAATGCAACGACGGCTATTGGCCTTTGTCACATCATGCGAGGAGGATGGCTCTCGTGTCTCTCCATTACGTGGACTCTCATCAAAAACATGGAGAAGCCAGGCCTCAAGAGGGGTGGAGCCAAAGGACGCACGCTAGGGGAAGTTTGGAAGGAGAGACTCAACCACATGACGAAGGAAGAATTTACCAGATACAGAAAAGAGGCCATTACTGAAGTTGACCGATCCGCAGCAAAACATGCTAGGAGAGAGGGAAACATCACTGGAGGCCACCCAGTCTCACGGGGAACCGCGAAATTACGGTGGTTAGTGGAAAGGCGTTTCCTCGAGCCAGTGGGAAAGGTTGTGGATCTCGGGTGTGGTAGAGGCGGCTGGTGCTATTACATGGCTACCCAGAAGAGGGTACAGGAAGTGAAAGGGTACACGAAAGGAGGACCTGGCCATGAAGAACCACAACTGGTGCAGAGCTATGGTTGGAACATTGTCACCATGAAGAGTGGAGTCGATGTTTTCTACAGACCATCAGAAGCGAGCGACACACTGCTCTGTGACATTGGAGAGTCATCGTCAAGTGCCGAGGTAGAAGAACACCGCACCGTCCGTGTCTTGGAGATGGTGGAAGACTGGCTGCACAGAGGACCGAAGGAATTCTGCATTAAAGTGCTATGCCCTTACATGCCTAAAGTAATTGAGAAGATGGAAACACTCCAAAGGCGGTATGGAGGTGGCCTTGTAAGAAACCCCCTTTCACGCAATTCTACCCACGAGATGTACTGGGTGAGCCACGCTTCAGGCAACATCGTCCACTCTGTCAATATGACAAGCCAGGTGCTCCTGGGGAGGATGGAAAAGAAAACATGGAAGGGACCCCAGTTTGAGGAAGATGTCAACTTGGGAAGTGGAACGCGGGCAGTAGGGAAGCCTCTCCTCAATTCTGATACTAGCAAGATCAAGAATCGAATTGAGAGGCTGAAAAAAGAATACAGCTCCACATGGCACCAGGATGCGAATCACCCTTACAGGACCTGGAACTACCACGGAAGCTATGAAGTGAAACCAACCGGCTCAGCCAGCTCCCTTGTGAATGGGGTAGTCAGATTGCTCTCAAAACCATGGGACACCATCACCAATGTGACCACAATGGCCATGACAGACACCACTCCTTTCGGTCAACAACGAGTGTTCAAGGAAAAGGTGGACACAAAGGCTCCAGAGCCTCCAGAAGGAGTCAAATACGTCCTCAATGAGACCACGAATTGGCTGTGGGCTTTTTTAGCCCGCGATAAGAAACCCAGGATGTGCTCCCGGGAGGAATTCATTAGAAAAGTCAACAGCAATGCCGCCCTAGGAGCGATGTTTGAAGAGCAGAACCAATGGAAGAACGCCCGGGAAGCTGTAGAGGATCCAAAGTTTTGGGAGATGGTGGATGAGGAGCGTGAAGCGCATCTCCGTGGAGAATGCAACACCTGCATCTACAACATGATGGGAAAGAGAGAGAAGAAGCCAGGAGAGTTTGGCAAGGCCAAAGGTAGCAGAGCCATCTGGTTCATGTGGCTGGGGGCCCGTTTCCTGGAGTTTGAAGCTCTCGGATTCCTCAATGAAGACCACTGGCTGGGTAGGAAGAACTCAGGGGGAGGAGTTGAAGGCTTAGGACTGCAGAAGCTTGGGTACATCTTGAAGGAAGTTGGGACAAAGCCTGGAGGAAAAATCTACGCTGATGATACCGCAGGCTGGGACACACGCATCACCAAAGCTGACCTCGAGAATGAAGCGAAGGTTCTTGAACTGCTGGATGGAGAACATCGACGCTTAGCGCGGTCCATCATTGAGCTCACATACCGACACAAAGTCGTGAAAGTGATGAGGCCAGCGGCCGACGGGAAAACTGTGATGGACGTCATCTCTAGAGAGGATCAGAGAGGAAGCGGTCAGGTAGTGACCTATGCCCTGAACACCTTCACCAATCTAGCAGTTCAGCTGGTTAGAATGATGGAGGGGGAGGGGGTCATTGGACCCGATGACGTTGAAAAACTGGGAAAAGGAAAAGGCCCTAAGGTCAGAACCTGGCTGTTTGAGAATGGCGAGGAGCGTCTCAGTCGCATGGCCGTCAGCGGTGATGACTGCGTGGTGAAACCTTTGGACGACCGCTTCGCCACATCACTACACTTCCTAAATGCCATGTCAAAGGTCCGCAAAGACATCCAGGAATGGAAACCCTCGACGGGGTGGTATGACTGGCAGCAGGTCCCATTCTGTTCAAACCATTTTACGGAACTGATCATGAAGGACGGCAGGACGCTGGTGGTCCCGTGTCGTGGACAAGACGAGTTGATTGGACGTGCCAGGATCTCTCCAGGGGCTGGATGGAATGTGCGCGACACCGCCTGCCTGGCGAAGTCATACGCGCAGATGTGGCTGCTGCTTTATTTTCACCGTAGAGACCTGAGATTGATGGCCAACGCCATCTGTTCCGCTGTGCCTGTCAACTGGGTTCCCACAGGGCGCACCACCTGGTCGATCCACGCGAAAGGAGAATGGATGACGACGGAAGACATGCTCGCGGTTTGGAACAGGGTGTGGATTGAGGAGAATGAGTGGATGGAAGACAAAACACCAGTTGAGAAGTGGAGTGATGTTCCATACTCTGGGAAAAGAGAAGACATTTGGTGTGGCAGTTTGATCGGCACACGAACCCGCGCCACTTGGGCTGAAAATATCCATGTAGCAATCAATCAGGTCCGTTCGGTGATTGGAGAAGAGAAGTATGTGGATTACATGAGCTCTTTGAGGAGGTATGAAGACACCATTGTAGTGGAGGACACTGTTTTGTAA
>FJ425721|Russia|2007
ATGTCTAAGAAACCAGGAGGGCCCGGTAAAAACCGGGCTGTCAATATGCTAAAACGCGGTATGCCCCGCGGATTGTCCTTGATAGGACTAAAGAGGGCTATGCTGAGTCTGATTGACGGGAAGGGCCCAATACGTTTCGTGTTGGCTCTTTTGGCGTTTTTCAGATTCACTGCGATCGCTCCGACTCGTGCGGTGCTGGACAGATGGAGAGGTGTCAATAAACAAACAGCGATGAAGCATCTCTTGAGTTTCAAGAAAGAACTAGGAACCCTGACCAGTGCCATCAACCGCCGGAGCACAAAACAAAAGAAAAGAGGAGGCACAGCGGGCTTTACTATCTTGCTTGGGCTGATCGCCTGTGCTGGAGCTGTGACCCTCTCGAACTTCCAGGGCAAAGTGATGATGACTGTCAATGCAACCGATGTCACTGACGTGATTACCATTCCAACAGCTGCCGGGAAAAACCTGTGCATCGTGAGAGCTATGGACGTAGGATACCTTTGTGAGGATACTATCACTTACGAATGTCCGGTCCTAGCTGCTGGAAATGACCCTGAAGACATTGACTGCTGGTGCACGAAATCACCTGTTTACGTGCGCTATGGGAGATGCACAAAAACCCGGCATTCCCGTCGAAGCAGAAGGTCTCTGACAGTCCAGACGCATGGAGAAAGTACACTGGCCAACAAGAAAGGAGCTTGGTTGGACAGCACAAAAGCCACGAGATATCTGGTGAAGACAGAATCATGGATACTGAGAAACCCGGGCTACGCCCTTGTTGCAGCTGTCATTGGATGGATGCTAGGAAGCAACACGATGCAACGCGTCGTGTTTGCCATCCTATTGCTCCTGGTAGCACCAGCATACAGTTTCAACTGCTTAGGAATGAGCAACAGAGACTTCCTGGAGGGAGTGTCTGGAGCTACATGGGTTGATCTGGTACTGGAAGGCGACAGTTGTGTGACCATAATGTCAAAAGACAAGCCAACCATTGACGTCAAAATGATGAACATGGAAGCAGCCAATCTTGCAGATGTGCGCAGTTACTGTTATCTAGCTTCGGTTAGTGACTTGTCAACAAAAGCCGCGTGTCCAACCATGGGTGAAGCTCACAACGAGAAAAGAGCTGACCCCGCCTTCGTTTGCAAGCAAGGCGTTGTGGACAGAGGATGGGGAAATGGATGCGGACTGTTTGGAAAGGGGAGCATTGACACATGTGCGAAGTTCGCCTGTACAACCAAAGCAACTGGCTGGATCATTCAGAAGGAAAACATCAAGTATGAGGTTGCCATATTTGTACATGGCCCGACGACCGTTGAATCCCATGGCAATTATTCAACACAAATGGGGGCCACTCAGGCTGGAAGATTCAGCATAACTCCATCGGCGCCATCTTACACGCTAAAGTTGGGTGAGTATGGTGAGGTCACGGTTGATTGTGAGCCACGGTCAGGAATAGACACTAGCGCCTACTACGTTATGTCAGTTGGCGCGAAGTCCTTCCTGGTCCACCGAGAATGGTTTATGGACCTGAACCTGCCATGGAGCAGTGCTGGAAGCACCACGTGGAGGAACCGGGAAACACTGATGGAGTTTGAAGAACCCCATGCCACCAAACAATCTGTTGTGGCTCTAGGGTCGCAGGAAGGTGCTTTGCACCAAGCTCTGGCCGGAGCGATTCCTGTTGAATTCTCAAGCAACACTGTGAAATTGACATCAGGACATCTGAAGTGTAGGGTGAAGATGGAGAAGTTGCAGCTGAAGGGAACAACATATGGAGTATGTTCAAAAGCGTTTAAATTCGCTGGGACTCCCGCTGACACTGGCCATGGAACGGTGGTGTTGGAACTGCAATACACCGGAACGGACGGTCCCTGCAAAGTGCCCATTTCTTCCGTAGCTTCCCTGAATGACCTCACACCTGTTGGAAGACTGGTGACAGTGAATCCATTTGTGTCTGTGGCCACGGCCAACTCGAAGGTTTTGATTGAACTCGAACCCCCGTTTGGTGACTCTTACATCGTGGTGGGAAGAGGAGAACAGCAGATAAACCATCACTGGCACAAATCTGGGAGCAGCATCGGGAAGGCCTTTACCACCACACTCAGAGGAGCTCAACGACTCGCAGCTCTTGGAGACACTGCTTGGGATTTTGGATCAGTTGGAGGGGTTTTCACCTCGGTAGGGAAAGCCATACACCAAGTCTTTGGAGGAGCTTTTAGATCACTTTTTGGAGGGATGTCCTGGATCACACAGGGACTTCTGGGAGCTCTTCTATTGTGGATGGGAATCAATGCTCGTGACAGGTCAATTGCTATGACGTTCCTTGCAGTTGGAGGAGTTTTGCTCTTTCTCTCGGTCAACGTCCATGCTGACACAGGCTGTGCCATTGATATTGGCAGGCAAGAGCTCCGGTGCGGAAGTGGAGTGTTTATCCACAACGATGTGGAAGCCTGGATGGATCGTTACAAGTTCTACCCGGAGACGCCACAGGGCCTAGCAAAAATTATCCAGAAAGCACATGCAGAGGGAGTCTGCGGCTTGCGTTCCGTTTCCAGACTCGAGCACCAAATGTGGGAAGCCATTAAGGATGAGCTGAACACCCTGTTGAAAGAGAATGGGGTAGACTTGAGTGTCGTGGTGGAAAAACAGAATGGGATGTACAAAGCAGCACCAAAACGTTTGGCTGCTACCACCGAAAAACTGGAGATGGGTTGGAAGGCTTGGGGCAAGAGTATTATCTTTGCGCCAGAGCTAGCTAACAACACCTTTGTCATTGACGGTCCTGAGACCGAAGAATGCCCAACTGCCAACCGAGCATGGAATAGTATGGAGGTAGAGGACTTTGGATTTGGACTGACAAGCACTCGCATGTTCCTGAGGATCCGGGAAACGAACACAACGGAATGTGACTCGAAGATCATAGGAACCGCCGTCAAGAACAACATGGCTGTGCATAGTGATCTGTCATACTGGATAGAGAGCGGACTCAACGACACTTGGAAGCTTGAGAGGGCAGTTCTAGGAGAAGTCAAATCATGCACCTGGCCAGAAACCCACACTCTGTGGGGTGATGGAGTTTTGGAAAGTGATCTTATCATACCCATCACCTTGGCAGGACCCAGAAGCAATCACAACAGGAGACCAGGGTACAAAACTCAGAACCAAGGTCCATGGGATGAGGGGCGTGTCGAGATTGATTTTGACTATTGCCCAGGAACAACAGTAACCATAAGTGACAGCTGCGGACACCGAGGACCTGCGGCACGCACAACCACTGAGAGTGGGAAGCTCATCACAGACTGGTGCTGCAGGAGTTGCACCCTCCCTCCACTGCGCTTCCAGACTGAGAATGGCTGTTGGTATGGAATGGAAATTCGACCTACGCGGCACGACGAAAAGACCCTCGTGCAATCGAGAGTGAATGCATACAACGCCGACATGATTGATCCTTTTCAGCTGGGCCTTCTGGTCGTGTTCTTGGCCACCCAGGAGGTCCTTCGCAAGAGGTGGACGGCCAAGATCAGCATTCCAGCTATCATGCTTGCACTCCTAGTCCTAGTGTTTGGGGGTGTTACGTACACTGACGTCCTGCGGTATGTCATTCTCGTCGGCGCTGCGTTTGCTGAAGCAAACTCAGGAGGAGACGTTGTGCACTTGGCACTTATGGCTACATTCAAGATTCAACCAGTCTTTATGGTGGCTTCCTTTTTGAAGGCAAGGTGGACCAACCAAGAGAGTATTCTGCTCATGCTTGCAGCTGCTTTCTTCCAAATGGCTTACTATGACGCCAAGAATGTTCTGTCATGGGAAGTGCCTGACGTTTTGAATTCTCTCTCGGTTGCGTGGATGATTCTCAGAGCTATAAGCTTCACCAACACTTCAAATGTGGTGGTGCCGCTGCTGGCCCTTTTGACACCTGGATTAAAATGCTTGAACCTTGATGTGTACAGAATTTTGCTACTCATGGTTGGAGTTGGAAGCCTCATCAAAGAAAAAAGGAGCTCTGCAGCAAAAAAGAAAGGAGCTTGCCTCATTTGCCTAGCGCTGGCGTCTACAGGAGTGTTCAATCCAATGATACTTGCCGCTGGGCTAATGGCTTGCGACCCCAACCGCAAGCGGGGCTGGCCTGCTACAGAAGTGATGACTGCGGTTGGACTCATGTTTGCCATCGTTGGAGGTCTGGCAGAACTTGACATAGATTCTATGGCTATCCCCATGACCATCGCCGGACTCATGTTCGTGGCATTTGTCATTTCTGGAAAGTCAACAGACATGTGGATTGAGAGGACAGCTGACATCACTTGGGAGAGTGATGCTGAGATCACAGGCTCTAGCGAAAGAGTAGATGTTAGGCTGGATGATGACGGAAATTTCCAACTGATGAATGACCCCGGGGCGCCATGGAAAATCTGGATGCTTAGGATGGCCTGCCTGGCAATAAGTGCCTACACACCTTGGGCAATTCTCCCCTCGGTCATTGGATTCTGGATAACCCTTCAGTACACAAAGAGAGGAGGTGTTCTTTGGGACACACCATCACCCAAGGAGTACAAGAAGGGTGATACCACCACCGGCGTTTACAGAATCATGACTCGAGGTCTGCTTGGCAGCTACCAAGCTGGAGCCGGGGTGATGGTAGAGGGAGTGTTCCACACACTGTGGCACACCACTAAGGGAGCCGCTCTCATGAGTGGTGAAGGACGTTTGGATCCCTACTGGGGGAGCGTGAAGGAAGACCGACTCTGTTATGGGGGGCCATGGAAACTCCAACACAAATGGAATGGACATGATGAGGTCCAAATGATTGTCGTGGAGCCAGGGAAAAATGTGAAAAACGTCCAGACCAAGCCCGGAGTGTTTAAGACACCAGAAGGAGAAATTGGGGCAGTTACACTAGACTATCCCACCGGAACGTCAGGTTCCCCCATCGTAGACAAAAATGGAGATGTGATTGGATTGTATGGGAACGGCGTCATCATGCCTAATGGTTCATACATAAGCGCCATTGTGCAAGGAGAGAGAATGGAAGAACCGGCGCCAGCTGGCTTCGAACCTGAGATGTTGAGGAAGAAACAGATCACCGTCCTTGATCTGCACCCCGGAGCAGGAAAAACACGCAAGATACTTCCCCAAATCATCAAGGAGGCCATCAACAAAAGATTGAGGACGGCTGTGCTGGCACCCACCAGGGTCGTTGCTGCTGAGATGTCTGAGGCCCTTAGAGGACTTCCCATTCGGTACCAAACCTCAGCGGTGCACAGAGAGCACAGTGGAAATGAGATCGTTGATGTCATGTGCCATGCCACCCTCACACATAGGCTGATGTCTCCACACAGAGTCCCCAACTACAACCTGTTCATAATGGATGAAGCTCATTTCACGGATCCAGCGAGCATTGCAGCCAGAGGATATATAGCAACCAAGGTTGAATTAGGCGAAGCCGCCGCGATTTTCATGACGGCAACGCCACCCGGGACTTCTGACCCCTTTCCAGAGTCCAATGCTCCTATCACGGACATGCAAACAGAGATCCCAGACAGAGCCTGGAACACTGGATATGAATGGATAACTGAGTATGTTGGAAAGACCGTTTGGTTCGTTCCAAGTGTGAAAATGGGAAATGAAATTGCCCTCTGTCTGCAACGGGCGGGGAAGAAGGTTATCCAGCTGAACAGAAAGTCCTATGAGACAGAGTACCCTAAGTGCAAGAACGATGATTGGGATTTTGTCATCACCACAGATATATCAGAAATGGGAGCCAACTTCAAGGCAAGCAGAGTGATCGACAGCCGCAAAAGCGTGAAACCCACCATCATTGAGGAAGGTGATGGAAGAGTCATTCTGGGGGAACCCTCAGCCATCACGGCTGCCAGCGCTGCTCAGCGGAGAGGACGCATAGGAAGAAACCCATCACAAGTTGGCGATGAGTATTGCTATGGAGGACACACAAATGAGGATGATTCCAACTTTGCTCATTGGACAGAGGCTCGCATCATGCTAGACAACATCAACATGCCAAATGGTTTGGTGGCTCAACTATATCAGCCTGAGCGCGAGAAGGTGTACACCATGGACGGGGAATACAGGCTCAGAGGGGAAGAACGGAAGAACTTCCTTGAATTCCTGAGAACAGCTGACTTACCTGTCTGGCTCGCTTACAAAGTTGCAGCAGCAGGAATATCATACCATGACCGCAAATGGTGTTTTGATGGACCTCGAACCAACACGATTCTTGAAGACAACAATGAAGTTGAAGTCATCACGAAGTTGGGTGAGAGAAAGATCTTAAGACCCAGGTGGGCAGATGCTAGAGTGTACTCAGACCATCAAGCTCTAAAGTCCTTCAAAGATTTTGCATCGGGGAAACGATCACAAATCGGGCTCGTTGAGGTGCTCGGGAGAATGCCTGAACACTTCATGGGGAAAACTTGGGAGGCATTGGACACGATGTATGTGGTGGCGACTGCTGAAAAAGGAGGCCGGGCTCACAGGATGGCTCTTGAGGAGCTACCGGACGCCCTTCAGACAATAGCTTTGATTGCACTACTGAGTGTGATGTCCCTAGGTGTGTTCTTTCTACTCATGCAAAGGAAAGGCATTGGTAAGATTGGCTTGGGAGGAGTAATCTTAGGAGCTGCCACATTCTTTTGTTGGATGGCTGAAGTCTCAGGAACGAAAATAGCAGGCATGCTCCTGCTTTCCCTGCTGCTCATGATTGTTTTGATTCCAGAGCCGGAAAAGCAGCGCTCACAGACTGACAACCAGCTCGCTGTGTTCTTGATCTGTGTGCTCACACTGGTCAGCGCCGTGGCTGCCAATGAAATGGGCTGGCTGGACAAAACCAAGAATGACATTAGCAGCCTGCTAGGACACAAGCCAGAAGCTAGAGAGACCCTGGGAGTTGAGAGCTTCTTACTTGATCTGCGGCCGGCCACGGCATGGTCGCTCTATGCCGTAACGACAGCCGTTCTCACCCCTTTGTTGAAACATCTAATCACGTCAGACTACATCAATACCTCGTTGACCTCAATAAACGTCCAAGCCAGCGCATTGTTCACCTTAGCCAGAGGCTTCCCTTTTGTGGACGTTGGTGTGTCAGCTCTCTTGCTGGCTGCCGGGTGCTGGGGCCAGGTGACTCTGACCGTGACTGTGACTGCAGCTGCTCTGCTCTTTTGCCACTATGCTTACATGGTGCCAGGCTGGCAAGCGGAAGCTATGCGATCTGCCCAGCGGCGGACAGCTGCTGGCATCATGAAAAATGCAGTGGTGGATGGGATCGTGGCTACTGATGTACCTGAACTTGAACGAACAACTCCAGTCATGCAGAAAAAAGTTGGACAGATCATGTTGATCTTGGTGTCAATGGCCGCGGTGGTCGTCAACCCATCAGTGAGAACCGTTAGAGAGGCCGGAATTCTGACTACAGCAGCAGCAGTCACCCTATGGGAGAATGGTGCTAGTTCAGTGTGGAATGCAACGACGGCTATTGGCCTTTGTCACATCATGCGAGGAGGATGGCTCTCGTGTCTCTCCATTACGTGGACTCTCATTAAAAACATGGAGAAGCCAGGCCTCAAGAGGGGTGGAGCCAAAGGACGCACGCTAGGGGAAGTTTGGAAGGAGAGACTCAACTACATGACGAAGGAAGAATTTACCAGATACAGAAAAGAGGCCATTACTGAAGTTGACCGATCCGCAGCAAAACATGCTAGGAGAGAGGGAAACATCACTGGAGGCCACCCAGTCTCACGGGGAACCGCGAAATTACGGTGGTTAGTGGAAAGGCGTTTCCTCGAGCCAGTGGGAAAGGTTGTGGATCTCGGGTGTGGTAGAGGCGGCTGGTGCTATTACATGGCTACCCAGAAGAGGGTACAGGAAGTGAAAGGGTACACGAAAGGAGGACCTGGCCATGAAGAACCACAACTGGTGCAGAGCTATGGTTGGAACATTGTCACCATGAAGAGTGGAGTCGACGTTTTCTACAGACCATCAGAAGCGAGCGACACACTGCTCTGTGACATTGGAGAGTCATCGTCAAGTGCCGAGGTAGAAGAACACCGCACCGTCCGTGTCTTGGAGATGGTGGAAGACTGGCTGCACAGAGGACCGAAGGAATTCTGCATTAAAGTGCTATGCCCTTACATGCCTAAAGTAATTGAGAAGATGGAAACACTTCAAAGGCGGTATGGAGGTGGCCTTGTAAGAAACCCCCTTTCACGCAATTCTACCCATGAGATGTACTGGGTGAGCCACGCTTCAGGCAACATCGTCCACTCTGTCAATATGACAAGCCAGGTGCTCCTGGGGAGGATGGAAAAGAAAACATGGAAGGGACCCCAGTTTGAGGAAGATGTCAACTTGGGAAGTGGAACGCGGGCAGTAGGGAAGCCTCTCCTCAATTCTGATACTAGCAAGATCAAGAATCGAATTGAGAGGCTGAAAAAAGAATACAGCTCCACATGGCACCAGGATGCGAACCACCCTTACAGGACCTGGAACTACCACGGAAGCTATGAAGTAAAACCAACCGGCTCAGCCAGCTCCCTTGTGAATGGGGTAGTCAGATTGCTCTCAAAACCATGGGACACCATCACCAATGTGACCACAATGGCCATGACAGACACCACTCCTTTCGGTCAACAACGAGTGTTCAAGGAAAAGGTGGACACAAAGGCTCCAGAGCCTCCAGCAGGAGTCAAATACGTCCTCAATGAGACTACGAATTGGCTGTGGGCTTTTTTAGCCCGCGATAAGAAACCCAGGATGTGCTCCCGGGAGGAATTCATTAGAAAAGTCAACAGTAATGCCGCCCTAGGAGCGATGTTTGAAGAGCAGAACCAATGGAAGAACGCCCGGGAAGCTGTAGAGGATCCAAAGTTTTGGGAGATGGTGGATGAGGAGCGTGAAGCGCATCTCCGTGGAGAATGCAACACCTGCATCTACAACATGATGGGAAAGAGAGAGAAGAAGCCAGGAGAGTTTGGCAAGGCCAAAGGTAGCAGAGCCATCTGGTTCATGTGGCTGGGGGCCCGTTTCCTGGAGTTTGAAGCTCTCGGATTCCTCAATGAAGACCACTGGCTGGGTAGGAAGAACTCAGGGGGAGGAGTTGAAGGCTTAGGACTGCAGAAGCTTGGGTACATCTTGAAGGAAGTTGGGACAAAGCCTGGAGGAAAAATCTACGCTGATGATACCGCAGGCTGGGACACACGCATCACCAAAGCTGACCTCGAGAATGAAGCGAAGGTTCTTGAACTGCTGGATGGAGAACATCGACGCTTAGCGCGGTCCATCATCGAGCTCACATACCGACACAAAGTCGTGAAAGTGATGAGGCCAGCGGCCGACGGGAAAACTGTGATGGACGTCATCTCTAGAGAGGATCAGAGAGGAAGCGGTCAGGTAGTGACCTATGCCCTGAACACCTTCACCAATCTAGCAGTTCAGCTGGTTAGAATGATGGAGGGGGAGGGGGTCATTGGACCCGATGATGTTGAAAAACTGGGAAAAGGAAAAGGCCCTAAGGTCAGAACCTGGCTGTTTGAGAATGGCGAGGAGCGTCTCAGTCGCATGGCCGTCAGCGGTGATGACTGCGTGGTGAAACCTTTGGACGACCGCTTCGCCACATCACTACACTTCCTAAATGCCATGTCAAAGGTCCGCAAAGACATCCAGGAATGGAAACCCTCGACGGGGTGGTATGACTGGCAGCAGGTCCCATTCTGTTCAAACCATTTTACGGAACTGATCATGAAGGACGGCAGGACGCTGGTGGTCCCGTGTCGTGGACAAGACGAGTTGATTGGACGTGCCAGGATCTCTCCAGGGGCTGGATGGAATGTGCGCGACACCGCCTGCCTGGCGAAGTCATACGCGCAGATGTGGCTGCTGCTTTATTTTCACCGTAGAGACCTGAGATTGATGGCCAACGCCATCTGTTCCGCTGTGCCTGTCAACTGGGTTCCCACAGGGCGCACCACCTGGTCGATCCACGCGAAAGGAGAATGGATGACGACGGAAGACATGCTCGCGGTTTGGAACAGGGTGTGGATTGAGGAGAATGAGTGGATGGAAGACAAAACACCAGTTGAGAAGTGGAGTGATGTTCCATACTCTGGGAAAAGAGAAGACATTTGGTGTGGCAGTTTGATCGGCACACGAACCCGCGCCACTTGGGCTGAAAATATCCATGTAGCAATCAATCAGGTCCGTTCGGTGATTGGAGAAGAGAAGTATGTGGATTACATGAGCTCTTTGAGGAGGTATGAAGACACCATTGTAGTGGAGGACACTGTTTTGTAA
>KP780839|Austria|2011_03_14
ACGTCTAAGAAACCAGGAGGGCCCGGTAAAAACCGGGCTGTCAATATGCTAAAACGCGGTATGCCCCGCGGATTGTCCTTGATAGGACTGAAGAGGGCTATGCTGAGTCTGATTGACGGGAAAGGCCCAATACGTTTCGTGTTGGCTCTTTTGGCGTTTTTCAGATTCACTGCAATCGCTCCGGCTCGTGCGGTGCTGGATAGATGGAGAGGCGTCAACAAACAAACAGCGATGAAGCATCTCTTGAGTTTCAAGAAAGAACTAGGAACTCTGACCAGTGCCATCAACTGCCGGAGCACAAAACAAAAGAAAAGAGGAGGCACAGCGGGCTTTACTATCTTGCTTGGGCTGATCGCTTGTGCTGGAGCTGTGACCCTCTCGAACTTCCAGGGCAAAGTGATGATGACAGTCAATGCAACCGATGTTACTGACGTGATTACCATCCCAACAGCTGCTGGGAAAAACCTGTGCATTGTGAGGGCTATGGACGTGGGATACCTTTGTGAGGATACTATCACTTATGAATGTCCGGTCCTAGCTGCTGGAAATGACCCTGAAGACATTGACTGTTGGTGCACGAAATCATCTGTTTACGTGCGCTATGGAAGATGCACAAAAACTCGGCATTCCCGTCGAAGCAGAAGGTCTCTGACTGTCCAGACACATGGAGAAAGTACACTGGCCAACAAGAAAGGAGCTTGGTTGGACAGCACAAAAGCCACGAGATATCTGGTGAAGACAGAATCATGGATACTGAGAAACCCGGGCTACGCCCTCGTTGCAGCGGTTATTGGATGGATGCTAGGAAGCAACACAATGCAACGCGTCGTGTTTGCCATCCTATTGCTCCTGGTGGCACCAGCATACAGCTTCAATTGCTTGGGAATGAGTAACAGAGACTTCCTGGAGGGAGTGTCTGGAGCTACATGGGTTGATCTGGTACTGGAAGGCGATAGTTGTGTGACCATAATGTCAAAGGACAAGCCAACCATTGATGTCAAAATGATGAACATGGAAGCAGCCAACCTCGCAGATGTGCGCAGCTACTGTTACCTAGCTTCGGTCAGTGACTTGTCAACGAGAGCCGCGTGTCCAACCATGGGTGAAGCCCACAACGAGAAAAGAGCTGACCCCGCCTTCGTTTGCAAGCAAGGCGTTGTGGACAGAGGATGGGGAAATGGCTGCGGACTGTTTGGAAAGGGAAGCATTGACACATGCGCGAAGTTTGCCTGTATAACCAAAGCAACTGGATGGATCATCCAGAAGGAGAACATCAAGTATGAGGTCGCCATATTTGTGCATGGCCCGACGACTGTTGAATCTCATGGCAATTATTCAACACAGACAGGGGCCACCCAGGCTGGAAGATTCAGTATAACTCCATCGGCGCCATCTTACACGCTAAAGTTGGGTGAGTATGGTGAGGTCACGGTTGACTGTGAGCCACGGTCAGGAATAGACACTAGCGCCTATTACGTTATGTCAGTTGGTGCAAAGTCCTTCCTGGTTCACCGAGAATGGTTTATGGATCTGAACCTGCCATGGAGCAGTGCTGGAAGCACCACGTGGAGGAATCGGGAAACACTGATGGAGTTTGAAGAACCTCATGCCACCAAACAATCTGTTGTGGCTCTAGGGTCGCAGGAAGGTGCATTGCACCAAGCTCTGGCCGGAGCGATTCCTGTTGAGTTCTCAAGCAATACTGTGAAGTTGACATCAGGACATCTGAAGTGTAGGGTGAAGATGGAGAAGTTGCAGCTTAAGGGAACAACATATGGAGTATGTTCAAAAGCGTTTAAATTCGCTGGGACTCCCGCTGACACTGGCCATGGAACGGTGGTGTTGGAACTGCAATACACCGGAGCAGACGGTCCCTGCAAAGTGCCCATTTCTTCCGTAGCTTCCCTGAATGACCTCACACCTGTTGGAAGACTGGTGACCGTGAATCCATTTGTGTCTGTGGCCACAGCCAACTCGAAGGTCTTGATTGAACTCGAACCCCCGTTTGGTGACTCTTACATCGTGGTGGGAAGAGGAGAACAGCAGATAAACCACCACTGGCACAAATCTGGGAGCAGCATCGGAAAGGCCCTTATCACCACACTCAGAGGAGCTCAACGACTCGCAGCTCTTGGAGACACTGCTTGGGATTTTGGGTCAGTTGGAGGGGTTTTCACCTCAGTGGGGAAAGCCATACACCAAGTCTTTGGAGGAGCTTTTAGATCACTCTTTGGAGGGATGTCCTGGATCACACAGGGACTTCTAGGAGCCCTTCTGTTGTGGATGGGAATTAATGCCCGTGACAGGTTAATTGCCATGACGTTTCTTGCGGTTGGAGGAGTTTTGCTCTTCCTTTCGGTCAACGTCCATGCTGACACAGGCTGTGCCATTGATATTGGCAGGCAAGAGCTCCGGTGTGGAAGTGGAGTGTTTATCCACAACGATGTGGAAGCCTGGATGGATCGTTACAAGTTCTACCCGGAGACACCACAAGGCCTAGCAAGAATTATTCAGAAAGCAYATGCAGAAGGAGTCTGCGGCTTGCGTTCCGTTTCCAGACTCGAGCACCAAATGTGGGAAGCCATTAAGGATGAGCTGAACACCCTGTTGAAAGAGAATGGAGTCGACTTGAGTGTCGTGGTGGAAAAACAAAATGGGATGTATAAAGCAGCACCAAAACGTTTGGCTGCCACCACCGAAAAACTGGAGATGGGTTGGAAGGCTTGGGGCAAGAGCATCATCTTTGCTCCAGAACTAGCTAACAACACCTTTGTCATCGACGGTCCTGAGACTGAGGAATGCCCAACGGCCAACCGAGCATGGAACAGTATGGAGGTAGAAGACTTTGGATTTGGATTGACAAGCACTCGCATGTTCCTGAGGATTCGGGAAACGAACACAACTGAATGCGACTCGAAGATCATAGGAACCGCCGTCAAGAACAACATGGCTGTGCATAGTGATCTGTCGTACTGGATAGAGAGCGGACTCAACGACACCTGGAAGCTTGAGAGGGCGGTTCTAGGAGAAGTCAAATCATGCACCTGGCCAGAAACCCACACTTTGTGGGGTGATGGAGTTCTGGAAAGTGATCTCATCATACCCATCACCTTGGCAGGACCCAGAAGCAATCATAACAGGAGACCAGGGTACAAAACTCAGAACCAAGGTCCATGGGATGAGGGGCGTGTCGAGATTGACTTTGACTATTGCCCAGGAACAACAGTAACTATAAGTGATAGTTGCGGACACCGTGGACCTGCGGCACGCACAACCACTGAGAGTGGGAAGCTCATTACAGACTGGTGCTGCAGAAGCTGCACCCTCCCTCCACTGCGCTTCCAGACTGAGAATGGCTGTTGGTATGGAATGGAAATTCGACCCACGCGGCACGACGAAAAGACCCTCGTGCAATCGAGAGTGAATGCATACAACGCCGACATGATTGATCCTTTTCAGTTGGGCCTTCTGGTCGTGTTCTTGGCCACCCAGGAGGTCCTTCGCAAGAGGTGGACGGCCAAGATCAGCATTCCAGCTATCATGCTTGCACTCCTAGTCCTAGTGTTTGGGGGTATTACGTACACTGATGTCCTGCGATATGTCATTCTCGTCGGCGCCGCGTTTGCTGAAGCAAACTCAGGAGGAGACGTTGTGCACTTGGCACTCATGGCTACATTCAAGATTCAACCAGTCTTTCTGGTGGCTTCCTTTTTGAAGGCAAGGTGGACCAACCAAGAGAGTATTTTGCTCATGCTTGCAGCTGCTTTCTTTCAAATGGCTTACTATGAYGCCAAGAATGTTTTGTCATGGGAAGTGCCTGACGTTTTGAACTCTCTCTCCGTTGCGTGGATGATTCTCAGAGCTATAAGCTTCACCAACACTTCAAATGTGGTGGTGCCGCTGCTGGCCCTTCTGACACCTGGACTAAAATGCCTAAACCTTGATGTGTACAGAATTTTGCTACTCATGGTTGGAGTTGGAAGCCTCATCAAAGAAAAAAGGAGCTCTGCAGCAAAAAAGAAAGGGGCTTGCCTCATCTGCCTAGCGCTGGCGTCTACAGGAGTGTTCAATCCAATGATACTTGCAGCTGGGCTGATGGCTTGCGACCCCAACCGCAAGCGGGGCTGGCCTGCCACAGAAGTGATGACTGCAGTTGGACTCATGTTTGCCATCGTTGGGGGTCTGGCAGAACTTGACATAGACTCTATGGCTATCCCCATGACCATTGCCGGACTCATGTTCGTGGCATTTGTCATCTCTGGAAAGTCAACAGACATGTGGATTGAGAGGACGGCTGATATTACTTGGGAGAGTGACGCTGAAATCACAGGCTCTAGTGAAAGAGTAGATGTTAGGCTGGATGATGATGGAAATTTTCAATTGATAAATGACCCCGGGGCGCCATGGAAAATTTGGATGCTTAGGATGGCCTGCCTGGCAATAAGTGCCTACACACCTTGGGCGATTCTTCCCTCGGTCATTGGATTTTGGATAACCCTTCAGTACACAAAGAGAGGAGGTGTCCTTTGGGACACACCATCACCCAGGGAGTACAAGAAGGGTGATACCACCACTGGCGTTTACAGAATCATGACTCGAGGTCTGCTTGGCAGTTACCAAGCTGGAGCCGGAGTGATGGTAGAGGGAGTGTTCCACACACTATGGCACACCACTAAGGGAGCTGCTCTCATGAGTGGTGAAGGACGTCTGGATCCCTATTGGGGGAGCGTGAAAGAAGACCGGCTTTGCTATGGGGGGCCATGGAAACTCCAACATAAATGGAATGGACATGATGAGGTCCAAATGATTGTCGTGGAGCCAGGAAAAAATGTGAAAAACGTCCAGACTAAGCCCGGAGTGTTTAAGACACCAGAAGGAGAAATTGGGGCAGTTACGCTAGACTATCCCACTGGAACGTCAGGTTCCCCCATTGTGGATAAAAATGGAGATGTGATTGGATTGTATGGGAACGGCGTCATCATGCCTAATGGTTCATACATAAGCGCCATTGTGCAAGGAGAGAGAATGGAAGAACCGGCACCAGCTGGCTTCGAACCTGAAATGTTGAGGAAGAAACAGATCACTGTCCTTGATCTGCACCCCGGAGCAGGAAAGACGCGCAAGATACTTCCCCAAATCATCAAGGAGGCCATCAACAAAAGATTGAGGACGGCTGTACTGGCACCCACCAGGGTCGTTGCTGCTGAGATGTCTGAGGCCCTGAGAGGACTTCCCATCCGGTACCAAACCTCAGCAGTGCACAGAGAGCACAGTGGAAATGAGATCGTTGATGTCATGTGCCATGCCACTCTCACACACAGGCTGATGTCTCCACACAGAGTCCCCAATTACAATCTGTTCATAATGGATGAAGCCCATTTCACGGATCCAGCGAGCATCGCAGCCAGAGGATACATAGCAACCAAGGTTGAATTGGGCGAAGCCGCCGCGATTTTCATGACGGCAACGCCACCCGGGACTTCTGACCCCTTTCCAGAGTCCAATGCTCCTATCTCGGACATGCAAACAGAGATCCCAGACAGAGCCTGGAACACTGGATATGAATGGATAACTGAGTATGTTGGAAAGACCGTTTGGTTTGTTCCAAGTGTGAAAATGGGAAATGAGATTGCCCTCTGTCTGCAACGGGCGGGGAAGAAGGTTATCCAGCTGAACAGAAAGTCCTATGAGACAGAGYACCCCAAGTGCAAGAACGATGATTGGGATTTTGTCATCACCACAGACATATCAGAAATGGGAGCAAACCTCAAGGCAAGCAGAGTGATCGACAGCCGCAAAAGCGTGAAACCCACCATCATTGAGGAAGGTGATGGAAGAGTCATCCTGGGGGAACCCTCAGCCATCACGGCTGCCAGCGCTGCTCAGCGGAGAGGACGCATAGGAAGAAACCCATCACAAGTTGGTGATGAGTATTGCTATGGAGGGCACACAAATGAGGATGATTCCAACTTTGCCCACTGGACAGAGGCTCGCATCATGCTAGACAACATCAACATGCCGAATGGTCTGGTGGCCCAACTATATCAGCCTGAGCGCGAGAAGGTGTACACCATGGACGGGGAATATAGGCTCAGAGGGGAAGAACGGAAGAACTTCCTTGAATTTCTGAGAACAGCTGATTTACCAGTCTGGCTCGCTTACAAAGTGGCAGCAGCAGGAATATCATACCATGACCGGAAGTGGTGCTTTGATGGACCTCGAACCAACACGATTCTTGAAGACAACAATGAAGTTGAAGTCATCACGAAGTTGGGTGAGAGAAAGATCCTAAGACCCAGGTGGGCGGATGCCAGAGTGTACTCAGACCACCAAGCTCTAAAGTCCTTCAAAGATTTTGCATCAGGGAAACGATCACAAATCGGGCTCGTTGAGGTGCTCGGGAAAATGCCTGAGCACTTCATGGGGAAAACTTGGGAGGCGTTGGACACGATGTATGTGGTGGCAACCGCTGAAAAAGGAGGCCGAGCTCACAGGATGGCTCTTGAGGAGCTACCGGACGCCCTTCAGACAATAGCTTTGATTGCACTATTGAGTGTGATGTCCTTAGGTGTGTTTTTTCTACTCATGCAAAGGAAAGGCATTGGTAAGATTGGCTTGGGAGGAGTGATCTTAGGAGCTGCCACATTCTTCTGCTGGATGGCTGAAGTCCCAGGAACGAAAATAGCAGGCATGCTCCTGCTTTCCCTGCTGTTCATGATTGTTTTGATTCCGGAGCCGGAAAAGCAGCGCTCACAGACTGACAACCAGCTTGCCGTGTTCTTGATTTGTGTGCTCACACTGGTCAGCGCCGTGGCTGCCAATGAAATGGGTTGGCTGGACAAGACCAAGAATGACATTAGCAGCCTGTTGGGACACAAGCCAGAAACTAGAGAGACCCTGGGAGTTGAGAACTTCTTGCTTGATCTGCGGCCGGCTACAGCATGGTCGCTCTATGCCGTAACGACAGCCGTTCTTACCCCTTTGCTGAAACATCTAATCACGTCAGACTACATCAACACTTCGCTGACCTCAATAAACGTCCAAGCCAGTGCGTTGTTCATCTTGGCCAGAGGCTTCCCTTTTGTGGACGTTGGTGTGTCAGCTCTCTTGCTGGCGGCCGGGTGCTGGGGCCAAGTGACCCTGACTGTGACTGTGACTGCAGCTGCCCTGCTCTTTTGCCACTATGCTTACATGGTACCAGGCTGGCAAGCGGAAGCCATGCGATCCGCCCAGCGGCGGACAGCTGCTGGCATCATGAAAAATGCAGTGGTGGATGGGATCGTGGCTACTGATGTACCTGAACTTGAGCGAGCAACTCCAGTCATGCAGAAAAAAGTTGGACAGATCATGCTGATCTTGGTGTCAATGGCCGCGGTTGTCGTCAATCCATCAGTGAGAACTGTCAGAGAGGCTGGAATTCTGATTACAGCAGCAGCAGTCACCTTATGGGAGAATGGTGCTAGTTCAGTGTGGAATGCAACGACAGCTATTGGGCTTTGTCACATCATGCGAGGAGGATGGCTCTCGTGTCTCTCCATCACGTGGACTCTCATCAAAAACATGGAGAAACCAGGCCTCAAGAGGGGTGGAGCCAAGGGACGCACACTAGGGGAAGTTTGGAAGGAGAGACTCAACCACATGACGAAGGAAGAATTTACCAGATACAGAAAAGAAGCCATCACTGAAGTCGACCGCTCCGCGGCAAAACATGCCAGGAGAGAGGGAAACATCACTGGAGGCCATCCAGTCTCACGGGGAACCGCGAAATTACGGTGGTTAGTGGAAAGGCGTTTCCTCGAGCCAGTGGGAAAGGTTGTGGATCTCGGATGTGGTAGAGGCGGCTGGTGTTATTACATGGCTACCCAGAAGAGGGTACAGGAAGTGAAAGGGTACACGAAAGGAGGACCTGGCCATGAAGAGCCACAACTGGTGCAGAGCTATGGTTGGAATATTGTTACCATGAAGAGCGGAGTCGACGTCTTCTACAGACCATCAGAAGCGAGCGACACACTGCTCTGTGACATTGGAGAGTCATCGTCAAGTGCCGAGGTAGAAGAACACCGCACCGTCCGTGTCTTGGAGATGGTGGAAGACTGGCTGCACAGAGGACCTACGGAATTCTGCATCAAAGTGCTATGCCCTTACATGCCCAGAGTGATTGAGAAGATGGAAACACTCCAAAGGCGATATGGAGGTGGCCTTGTGAGAAACCCCCTTTCACGCAACTCTACCCATGAGATGTACTGGGTGAGCCACGCTTCAGGCAACATTGTCCACTCCGTGAACATGACAAGCCAGGTGCTTCTGGGGAGGATGGAAAAGAAAACATGGAAGGGACCCCAGTTTGAGGAAGATGTCAACTTGGGAAGTGGAACGCGGGCAGTAGGGAAGCCTCTCCTCAATTCTGATACTAGCAAGATCAAGAACCGAATTGAGAGGCTGAAGAAAGAATACAGCTCCACATGGCACCAGGATGCGAATCACCCCTACAGGACCTGGAACTACCACGGAAGCTATGAAGTGAAACCAACCGGCTCAGCCAGCTCCCTTGTGAATGGGGTAGTTAGATTACTCTCAAAACCATGGGACACTATCACCAATGTGACCACGATGGCCATGACAGACACCACTCCTTTCGGTCAACAACGAGTGTTCAAGGAAAAGGTGGATACAAAGGCTCCAGAGCCTCCAGAAGGGGTCAAATACGTCCTCAATGAGACCACGAACTGGCTGTGGGCTTTTCTAGCCCGCGATAAGAAACCCAGGATGTGTTCCCGGGAGGAATTCATTGGAAAAGTCAACAGTAATGCCGCCCTGGGAGCGATGTTTGAAGAACAGAACCAATGGAAGAACGCCCGGGAAGCCGTGGAGGATCCAAAGTTTTGGGAGATGGTGGATGAGGAGCGTGAGGCGCATCTCCGTGGAGAATGCAACACCTGCATCTACAACATGATGGGAAAGAGAGAGAAGAAGCCTGGAGAGTTTGGCAAAGCTAAAGGCAGCAGAGCCATTTGGTTCATGTGGCTGGGGGCCCGCTTCCTGGAGTTTGAAGCTCTCGGATTCCTCAATGAAGACCACTGGCTGGGTAGGAAGAACTCGGGAGGAGGAGTTGAAGGCTTAGGACTGCAGAAGCTTGGGTACATCTTGAAGGAAGTCGGAACAAAGCCTGGAGGAAAGATCTACGCCGATGACACCGCAGGCTGGGACACACGCATCACCAAAGCTGACCTCGAGAACGAAGCGAAGGTTCTTGAACTGCTGGACGGAGAACACCGACGCCTAGCGCGGTCCATCATTGAGCTCACATACCGACACAAAGTCGTGAAAGTGATGAGGCCAGCGGCCGACGGGAAAACTGTGATGGATGTCATCTCCAGAGAGGATCAGAGAGGAAGCGGGCAGGTAGTGACTTACGCCCTGAACACCTTCACTAATCTAGCAGTTCAGCTGGTCAGAATGATGGAGGGGGAGGGGGTCATTGGACCTGACGATGTTGAAAAACTGGGAAAAGGAAAAGGCCCTAAGGTCAGAACCTGGCTGTTTGAGAATGGCGAGGAGCGTCTCAGTCGCATGGCCGTTAGCGGTGATGACTGCGTGGTGAAACCTTTGGACGACCGCTTCGCCACATCACTACACTTCCTAAATGCCATGTCAAAGGTCCGCAAAGACATCCAGGAATGGAAACCCTCGACAGGGTGGTATGACTGGCAGCAGGTCCCATTCTGTTCAAACCATTTCACGGAACTGATCATGAAGGATGGCAGGACGTTGGTGGTCCCGTGTCGTGGACAAGACGAGTTGATTGGACGGGCCAGAATCTCTCCAGGGGCTGGATGGAATGTGCGCGACACCGCCTGCCTGGCGAAGTCATACGCGCAGATGTGGCTGTTGCTTTATTTTCACCGTAGAGACCTGAGATTGATGGCTAACGCCATCTGTTCCGCTGTGCCTGTCAACTGGGTTCCCACAGGGCGTACCACCTGGTCGATCCACGCAAAAGGAGAATGGATGACGACAGAAGACATGCTCGCAGTCTGGAACAGAGTGTGGATTGAGGAGAATGAGTGGATGGAAGACAAAACACCAGTTGAGAGGTGGAGTGATGTTCCATACTCTGGAAAGAGAGAAGACATTTGGTGTGGCAGTTTGATTGGCACACGAACCCGCGCTACTTGGGCTGAAAATATCCATGTGGCAATCAATCAAGTCCGTTCGGTGATTGGAGAAGAGAAGTATGTGGATTACATGAGCTCCCTGAGGAGGTATGAAGACACCATCGTAGTTGAGGACACTGTTTTGTAA
>KC496016|Serbia|2010
ATGTCTAAGAAACCAGGAGGGCCCGGTAAAAACCGGGCTGTCAATATGCTAAAACGCGGTATGCCCCGCGGATTGTCCTTGATAGGACTGAAGAGGGCTATGCTGAGTCTGATTGACGGGAAAGGCCCAATACGTTTCGTGTTGGCTCTTTTGGCGTTTTTCAGATTCACTGCAATTGCTCCGACTCGTGCGGTGCTGGACAGATGGAGAGGCGTCAACAAACAAACAGCGATGAAGCATCTCTTGAGTTTCAAGAAAGAACTAGGAACTCTGACCAGTGCCATCAACCGCCGGAGCACAAAACAAAAGAAAAGAGGAGGCACAGCGGGCTTTACTATCTTGCTTGGGCTGATCGCTTGTGCTGGAGCTGTGACCCTCTCGAACTTCCAGGGCAAAGTGATGATGACAGTCAATGCAACCGATGTCACTGACGTGATTACCATCCCAACAGCTGCTGGGAAAAACCTGTGCATTGTGAGGGCTATGGACGTGGGATACCTTTGTGAGGATACTATCACTTATGAATGTCCGGTCCTAGCTGCTGGAAATGACCCTGAAGACATTGACTGCTGGTGCACGAAATCATCTGTTTACGTGCGCTATGGAAGATGCACAAAAACTCGGCATTCCCGTCGAAGCAGAAGGTCTCTGACTGTCCAGACACATGGAGAAAGTACACTGGCCAACAAGAAAGGAGCTTGGTTGGACAGCACAAAAGCCACGAGATATCTGGTGAAGACAGAATCATGGATACTGAGAAACCCGGGCTATGCCCTCGTTGCAGCGGTCATTGGATGGATGCTAGGAAGCAACACAATGCAACGCGTCGTGTTTGCCATCCTACTGCTCCTGGTGGCACCAGCATACAGCTTCAATTGCTTGGGAATGAGTAACAGAGACTTCCTGGAGGGAGTGTCTGGAGCTACATGGGTTGATCTGGTACTGGAAGGCGATAGTTGTGTGACCATAATGTCAAAGGACAAGCCAACCATTGATGTCAAAATGATGAACATGGAAGCAGCCAACCTCGCAGATGTGCGCAGCTACTGTTACCTAGCTTCGGTCAGTGACTTGTCAACGAGAGCCGCGTGTCCAACCATGGGTGAAGCCCACAACGAGAAAAGAGCTGACCCCGCCTTCGTTTGCAAGCAAGGCGTTGTGGACAGAGGATGGGGAAATGGCTGCGGACTGTTTGGAAAGGGAAGCATTGACACATGCGCGAAGTTTGCCTGTACAACCAAAGCAACTGGATGGATCATCCAGAAGGAGAACATCAAGTATGAGGTCGCCATATTTGTGCATGGCCCGACGACTGTTGAATCTCATGGCAATTATTCAACACAGATGGAGGCCACCCAGGCTGGAAGATTCAGTATAACTCCATCGGCGCCATCTTACACGCTAAAGTTGGGTGAGTATGGTGAGGTCACGGTTGACTGTGAGCCACGGTCAGGAATAGACACTAGCGCCTATTACGTTATGTCAGTTGGTGCGAAGTCCTTCCTGGTTCACCGAGAATGGTTTATGGATCTGAACCTGCCATGGAGCAGTGCTGGAAGCACCACATGGAGGAATCGGGAAACACTGATGGAGTTTGAAGAACCTCATGCCACCAAACAATCTGTTGTGGCTCTAGGGTCGCAGGAAGGTGCATTGCACCAAGCTCTGGCCGGAGCGATTCCTGTTGAGTTCTCAAGCAATACTGTGAAGTTGACTTCAGGACATCTGAAGTGTAGGGTGAAGATGGAGAAGTTGCAGCTGAAGGGAACAACATATGGAGTATGTTCAAAAGCGTTTAAATTCGCTGGGACTCCCGCTGACACTGGCCATGGAACGGTGGTGTTGGAACTGCAATACACCGGAACAGACGGTCCCTGCAAAGTGCCCATTTCTTCCGTAGCTTCCCTGAATGACCTCACACCTGTTGGAAGACTGGTGACCGTGAATCCATTTGTGTCTGTGGCCACAGCTAACTCGAAGGTCTTGATTGAACTCGAACCCCCGTTTGGTGACTCTTACATCGTGGTGGGAAGAGGAGAACAGCAGATAAACCACCACTGGCACAAATCTGGGAGCAGCATCGGAAAGGCCTTTACCACTACACTCAGAGGAGCTCAACGACTCGCAGCTCTTGGAGACACTGCTTGGGATTTTGGGTCAGTTGGAGGGGTTTTCACCTCAGTGGGGAAAGCCATACACCAAGTCTTTGGAGGAGCTTTTAGATCACTCTTTGGAGGGATGTCCTGGATCACACAGGGACTTCTAGGAGCCCTTCTGTTGTGGATGGGAATCAATGCCCGTGACAGGTCAATTGCCATGACGTTTCTTGCGGTTGGAGGAGTTTTGCTCTTCCTTTCGGTCAACGTCCATGCTGACACAGGCTGTGCCATTGATATTGGCAGGCAAGAGCTCCGGTGTGGAAGTGGAGTGTTTATCCACAACGATGTGGAAGCCTGGATGGATCGTTACAAGTTCTACCCGGAGACACCACAAGGCCTAGCAAGAATTATTCAGAAAGCACATGCAGAAGGAGTCTGCGGCTTGCGTTCCGTTTCCAGACTCGAGCACCAAATGTGGGAAGCCATTAAGGATGAGCTGAACACCCTGTTGAAAGAAAATGGAGTCGACTTGAGTGTCGTGGTGGAAAACCAAAATGGGATGTATAAAGCAGCACCAAAACGTTTGGCTGCCACCACCGAAAAACTGGAGATGGGTTGGAAGGCTTGGGGCAAGAGCATCATCTTTGCTCCAGAACTAGCTAACAACACCTTTGTCATCGACGGTCCTGAGACTGAGGAATGCCCAACGGCCAACCGAGCATGGAACAGCATGGAGGTAGAAGACTTTGGATTTGGATTGACAAGCACTCGCATGTTCCTGAGGATTCGGGAAACGAACACAACTGAATGCGACTCGAAGATCATAGGAACCGCCGTCAAGAACAACATGGCTGTGCATAGTGATCTGTCGTACTGGATAGAGAGCGGACTCAACGACACCTGGAAGCTTGAGAGGGCGGTTCTAGGAGAAGTCAAATCATGCACCTGGCCAGAAACCCACACTTTGTGGGGTGATGGAGTTCTGGAAAGTGATCTCATCATACCCATCACCTTGGCAGGACCCAGAAGCAATCATAACAGGAGACCAGGGTACAAAACTCAGAACCAAGGTCCATGGGATGAGGGGCGTGTCGAGATTGACTTTGACTATTGCCCAGGAACAACAGTAACTATAAGTGATAGTTGCGGACACCGTGGACCTGCGGCACGCACAACCACTGAGAGTGGGAAGCTCATTACAGACTGGTGCTGCAGAAGCTGCACCCTCCCTCCACTGCGCTTCCAGACTGAGAATGGCTGTTGGTATGGAATGGAAATTCGACCCACGCGGCACGACGAAAAGACCCTCGTGCAATCGAGAGTGAATGCATACAACGCCGACATGATTGATCCTTTTCAGCTGGGCCTTCTGGTCGTGTTCTTGGCCACCCAGGAGGTCCTTCGCAAGAGGTGGACGGCCAAGATCAGCATTCCAGCTATCATGCTTGCACTCCTAGTCCTAGTGTTTGGGGGTATTACGTACACTGATGTCCTGCGATATGTCATTCTCGTCGGCGCCGCGTTTGCTGAAGCAAACTCAGGAGGAGACGTTGTGCACTTGGCACTCATGGCTACATTCAAGATTCAACCAGTCTTTCTGGTGGCTTCCTTTTTGAAGGTAAGGTGGACCAACCAAGAGAGTATTTTGCTCATGCTTGCAGCTGCTTTCTTTCAAATGGCTTACTATGACGCCAAGAATGTTTTGTCATGGGAAGTGCCTGACGTTTTGAACTCTCTCTCCGTTGCGTGGATGATTCTCAGGGCTATAAGCTTCACCAACACTTCAAATGTGGTGGTGCCGCTGCTGGCCCTTCTAACACCTGGACTAAAATGCCTAAACCTTGATGTGTACAGAATTTTGCTACTCATGGTTGGAGTTGGAAGCCTCATCAAAGAAAAAAGGAGCTCTGCAGCAAAAAAGAAAGGGGCTTGCCTCATCTGCCTAGCGCTGGCGTCTACAGGAGTGTTCAATCCAATGATACTTGCAGCTGGGCTGATGGCTTGCGACCCCAACCGCAAGCGGGGCTGGCCTGCCACAGAAGTGATGACTGCAGTTGGACTCATGTTTGCCATCGTTGGGGGTCTGGCAGAACTTGACATAGACTCTATGGCTATCCCCATGACCATTGCCGGACTCATGTTCGTGGCATTTGTCATCTCTGGAAAGTCAACAGACATGTGGATTGAGAGGACGGCTGATATTACTTGGGAGAGTGGCGCTGAAATCACAGGCTCTAGTGAAAGAGTAGATGTTAGGCTGGATGATGATGGAAATTTTCAATTGATAAATGACCCCGGGGCGCCATGGAAAATTTGGATGCTTAGGATGGCCTGCCTGGCAATAAGTGCCTACACACCTTGGGCGATTCTTCCCTCGGTCATTGGATTCTGGATAACCCTTCAGTACACAAAGAGAGGAGGTGTCCTTTGGGACACACCATCACCCAGGGAGTACAAGAAGGGTGATACCACCACTGGCGTTTACAGAATCATGACTCGAGGTCTGCTTGGCAGTTACCAAGCTGGAGCCGGAGTGATGGTAGAGGGAGTGTTCCACACACTATGGCACACCACTAAGGGAGCTGCTCTCATGAGTGGTGAAGGACGTCTGGATCCCTATTGGGGGAGCGTGAAAGAAGACCGGCTTTGCTATGGGGGGCCATGGAAACTCCAACATAAATGGAATGGACATGATGAGGTCCAAATGATTGTTGTGGAGCCAGGAAAAAATGTGAAAAACGTCCAGACTAAGCCCGGAGTGTTTAAGACACCAGAAGGAGAAATTGGGGCAGTTACGCTAGACTATCCCACTGGAACGTCAGGTTCCCCCATTGTGGATAAAAATGGAGATGTGATTGGATTGTATGGGAACGGCGTCATCATGCCTAATGGTTCATACATAAGCGCCATTGTGCAAGGAGAGAGAATGGAAGAACCGGCACCAGCTGGCTTCGAACCTGAAATGTTGAGGAAGAAACAGATCACTGTCCTTGATCTGCACCCCGGAGCAGGAAAGACGCGCAAGATACTTCCCCAAATCATCAAGGAGGCCATCAACAAAAGATTGAGGACGGCTGTACTGGCACCCACCAGGGTCGTTGCTGCTGAGATGTCTGAGGCCCTGAGAGGACTTCCCATCCGGTATCAAACCTCAGCAGTGCACAGAGAGCACAGTGGAAATGAGATCGTTGATGTCATGTGCCATGCCACTCTCACACACAGGCTGATGTCTCCACACAGAGTCCCCAATTACAATCTGTTCATAATGGATGAAGCCCATTTCACGGATCCAGCGAGCATCGCAGCCAGAGGATACATAGCAACCAAGGTTGAATTGGGCGAAGCCGCCGCGATTTTCATGACGGCAACGCCACCCGGGACTTCTGACCCCTTTCCAGAGTCTAATGCTCCTATCTCGGACATGCAAACAGAGATCCCAGACAGAGCCTGGAACACTGGATATGAATGGATAACTGAGTATGTTGGAAAGACCGTTTGGTTTGTTCCAAGTGTGAAAATGGGAAATGAGATTGCCCTCTGTCTGCAACGGGCGGGGAAGAAGGTTATTCAGCTGAACAGAAAGTCCTATGAGACAGAGTACCCTAAGTGCAAGAACGATGATTGGGATTTTGTCATCACCACAGACATATCAGAAATGGGAGCAAACTTCAAGGCAAGCAGAGTGATCGACAGCCGCAAAAGCGTGAAACCCACCATCATTGAGGAAGGTGATGGAAGAGTCATCCTGGGGGAACCCTCAGCCATCACGGCTGCCAGCGCTGCTCAGCGGAGAGGACGCATAGGAAGAAACCCATCACAAGTTGGTGATGAGTATTGCTATGGAGGGCACACAAATGAGGATGATTCCAACTTTGCCCACTGGACAGAGGCTCGCATCATGCTAGACAACATCAACATGCCGAATGGTCTGGTGGCCCAACTATATCAGCCTGAGCGCGAGAAGGTGTACACCATGGACGGGGAATATAGGCTCAGAGGGGAAGAACGGAAGAACTTCCTTGAATTCCTGAGAACAGCTGATTTACCAGTCTGGCTCGCTTACAAAGTGGCAGCAGCAGGAATATCATACCATGACCGGAAGTGGTGCTTTGATGGACCTCGAACCAACACGATTCTTGAAGACAACAATGAAGTTGAAGTCATCACGAAGTTGGGTGAGAGAAAGATCCTAAGACCCAGGTGGGCGGATGCCAGAGTGTACTCAGACCACCAAGCTCTAAAGTCCTTCAAAGACTTTGCATCAGGGAAACGATCACAAATCGGGCTCGTTGAGGTGCTCGGGAGAATGCCTGAGCACTTCATGGGGAAAACTTGGGAGGCGTTGGACACGATGTATGTGGTGGCAACCGCTGAAAAAGGAGGCCGAGCTCACAGGATGGCTCTTGAGGAGCTACCGGACGCCCTTCAGACAATAGCTTTGATTGCACTATTGAGTGTGATGTCCTTAGGTGTGTTTTTTTTACTCATGCAAAGGAAAGGCATTGGTAAGATTGGCTTGGGAGGAGTGATCTTAGGAGCTGCCACATTCTTCTGCTGGATGGCTGAAGTCCCAGGAACGAAAATAGCAGGCATGCTCCTGCTTTCCCTGCTGCTCATGATTGTTTTGATTCCGGAGCCGGAAAAGCAGCGCTCACAGACTGACAACCAGCTTGCCGTGTTCTTGATTTGTGTGCTCACGCTGGTCAGCGCCGTGGCTGCCAATGAAATGGGTTGGCTGGACAAGACCAAGAATGACATTAGCAGCCTGTTGGGACACAAGCCAGAAACTAGAGAGACCCTGGGAGTTGAGAACTTTTTGCTTGATCTGCGGCCGGCTACAGCATGGTCGCTCTATGCCGTAACGACAGCCGTTCTTACCCCTTTGCTGAAACATCTAATTACGTCAGACTACATCAACACTTCGCTGACCTCAATAAACGTCCAAGCCAGTGCGTTGTTCACCTTGGCCAGAGGCTTCCCTTTTGTGGACGTTGGTGTGTCAGCTCTCTTGCTAGCGGCCGGGTGCTGGGGCCAAGTGACCCTGACTGTGACTGTGACTGCAGCTGCCCTGCTCTTTTGCCACTATGCTTACATGGTACCAGGCTGGCAAGCGGAAGCCATGCGATCCGCCCAGCGGCGGACAGCTGCTGGCATCATGAAAAATGCAGTGGTGGATGGGATCGTGGCTACTGATGTACCTGAACTTGAGCGAACAACTCCAGTCATGCAGAAAAAAGTTGGACAGATCATGCTGATCTTGGTGTCAATGGCCGCGGTTGTCGTCAATCCATCAGTGAGAACTGTCAGAGAGGCTGGAATTCTGACTACAGCAGCAGCAGTCACCTTATGGGAGAATGGCGCTAGTTCAGTGTGGAATGCAACGACAGCTATTGGGCTTTGTCACATCATGCGAGGAGGATGGCTCTCGTGTCTCTCCATCACGTGGACTCTCATCAAAAACATGGAGAAACCAGGCCTCAAGAGGGGTGGAGCCAAGGGACGCACGCTAGGGGAAGTTTGGAAGGAGAGACTCAACCACATGACGAAGGAAGAATTTACCAGATACAGAAAAGAAGCCATCACTGAAGTCGACCGCTCCGCGGCAAAACATGCCAGGAGAGAGGGAAACATCACTGGAGGCCATCCAGTCTCACGGGGAACCGCGAAATTACGGTGGTTAGTGGAAAGGCGTTTCCTCGAGCCAGTGGGAAAGGTTGTGGATCTCGGATGTGGTAGAGGCGGCTGGTGTTATTACATGGCTACCCAGAAGAGGGTACAGGAAGTGAAAGGGTACACGAAAGGAGGACCTGGCCATGAAGAGCCACAACTGGTGCAGAGCTATGGTTGGAATATTGTTACCATGAAGAGTGGAGTCGACGTCTTCTACAGACCATCAGAAGCGAGCGACACACTGCTCTGTGACATTGGAGAGTCATCGTCAAGTGCCGAGGTAGAAGAACACCGCACCGTCCGTGTCTTGGAGATGGTGGAAGACTGGCTGCACAGAGGACCTAAGGAATTCTGCATCAAAGTGCTATGCCCTTACATGCCCAGAGTGATTGAGAAGATGGAAACACTCCAAAGGCGATATGGAGGTGGCCTTGTGAGAAACCCCCTTTCACGCAACTCTACCCATGAGATGTACTGGGTGAGCCACGCTTCAGGCAACATTGTCCACTCCGTGAACATGACAAGCCAGGTGCTTCTGGGGAGGATGGAAAAGAAAACATGGAAGGGACCCCAGTTTGAGGAAGATGTCAACTTGGGAAGTGGAACGCGGGCAGTAGGGAAGCCTCTCCTCAATTCTGATACTAGCAAGATCAAGAACCGAATTGAGAGGCTGAAGAAAGAATACAGCTCCACATGGCACCAGGATGCGAATCACCCCTACAGGACCTGGAACTACCACGGAAGCTATGAAGTGAAACCAACCGGCTCAGCCAGCTCCCTTGTGAATGGGGTAGTTAGATTACTCTCAAAACCATGGGACACTATCACCAATGTGACCACGATGGCCATGACAGACACCACTCCTTTCGGTCAACAACGAGTGTTCAAGGAAAAGGTGGATACAAAGGCTCCAGAGCCTCCAGAAGGGGTCAAATACGTCCTCAATGAGACCACGAACTGGCTGTGGGCTTTTCTAGCCCGCGATAAGAAACCCAGGATGTGTTCCCGGGAGGAATTCATTGGAAAAGTCAACAGTAATGCCGCCCTAGGAGCGATGTTTGAAGAACAGAACCAATGGAAGAACGCCCGGGAAGCCGTGGAGGATCCAAAGTTTTGGGAGATGGTGGATGAGGAGCGTGAGGCGCATCTCCGTGGAGAATGCAACACCTGCATCTACAACATGATGGGAAAGAGAGAGAAGAAGCCTGGAGAGTTCGGCAAAGCTAAAGGCAGCAGAGCCATTTGGTTCATGTGGCTAGGGGCCCGCTTCCTGGAGTTTGAAGCTCTCGGATTCCTCAATGAAGACCACTGGCTGGGTAGGAAGAACTCAGGAGGAGGAGTTGAAGGCTTAGGACTGCAGAAGCTTGGGTACATCTTGAAGGAAGTCGGAACAAAGCCTGGAGGAAAGATCTACGCCGATGATACCGCAGGCTGGGACACACGCATCACCAAAGCTGACCTCGAGAACGAAGCGAAGGTTCTTGAACTGCTGGACGGAGAACACCGACGCCTAGCGCGGTCCATCATTGAGCTCACATACCGACACAAAGTCGTGAAAGTGATGAGGCCAGCGGCCGACGGGAAAACTGTGATGGATGTCATCTCCAGAGAGGATCAGAGAGGAAGCGGGCAGGTAGTGACTTACGCCCTGAACACCTTCACTAATCTAGCAGTTCAGCTGGTCAGAATGATGGAGGGGGAGGGGGTCATTGGACCTGACGATGTTGAAAAACTGGGAAAAGGAAAAGGCCCTAAGGTCAGAACCTGGCTGTTTGAGAATGGCGAGGAGCGTCTCAGTCGCATGGCCGTCAGCGGTGATGACTGCGTGGTGAAACCTTTGGACGACCGCTTCGCCACATCACTACACTTCCTAAATGCCATGTCAAAGGTCCGCAAAGACATCCAGGAATGGAAACCCTCGACAGGGTGGTATGACTGGCAGCAGGTCCCATTCTGTTCAAACCATTTCACGGAACTGATCATGAAGGACGGCAGGACGTTGGTGGTCCCGTGTCGTGGACAAGACGAGTTGATTGGACGGGCCAGAATCTCTCCAGGGGCTGGATGGAATGTGCGCGACACCGCCTGCCTGGCGAAGTCATACGCGCAGATGTGGCTGTTGCTTTATTTTCACCGTAGAGACCTGAGATTGATGGCTAACGCCATCTGTTCCGCTGTGCCTGTCAACTGGGTTCCCACAGGGCGTACCACCTGGTCGATCCACGCAAAAGGAGAATGGATGACGACAGAAGACATGCTCGCAGTCTGGAACAGAGTGTGGATTGAGGAGAATGAGTGGATGGAAGACAAAACACCAGTTGAGAGGTGGAGTGATGTTCCATACTCTGGAAAGAGAGAAGACATTTGGTGTGGCAGTTTGATTGGCACACGAACCCGCGCTACGTGGGCTGAAAATATCCATGTGGCAATCAATCAGGTCCGTTCGGTGATTGGAGAAGAGAAGTATGTGGATTACATGAGCTCCCTGAGGAGGTATGAAGACACCATTGTAGTTGAGGACACTGTTTTGTAA
>KT359349|Hungary|2014
ATGTCTAAGAAACCAGGAGGGCCCGGTAAAAACCGGGCTGTCAATATGCTAAAACGCGGTATGCCCCGCGGATTGTCCTTGATAGGACTGAAGAGGGCTATGCTGAGTCTGATTGACGGGAAAGGCCCAATACGTTTCGTGTTGGCTCTTTTGGCGTTTTTCAGATTCACTGCAATTGCTCCGACTCGTGCGGTGCTGGACAGATGGAGAGGCGTCAACAAACAAACAGCGATGAAGCATCTCTTGAGTTTCAAGAAAGAACTAGGAACTCTGACCAGTGCCATCAACCGCCGGAGCACAAAACAAAAGAAAAGAGGAGGCACAGCAGGCTTTACTATCTTGCTTGGGCTGATCGCTTGTGCTGGAGCTGTGACCCTCTCGAACTTCCAGGGCAAAGTGATGATGACAGTCAATGCAACCGATGTCACTGACGTGATTACCATCCCAACAGCTGCTGGGAAAAACCTGTGCATTGTGAGGGCTATGGACGTGGGATACCTTTGTGAGGATACTATCACTTATGAATGTCCGGTCCTAGCTGCTGGAAATGACCCTGAAGACATTGACTGCTGGTGCACGAAATCATCTGTTTACGTGCGCTATGGAAGATGCACAAAAACTCGGCATTCCCGTCGAAGCAGAAGGTCTCTGACTGTCCAGACACATGGAGAAAGTACACTGGCCAACAAGAAAGGAGCTTGGTTGGACAGCACAAAAGCCACGAGATATCTGGTGAAGACAGAATCATGGATACTGAGAAACCCGGGCTATGCCCTCGTTGCAGCGGTCATTGGATGGATGCTGGGAAGCAACACAATGCAACGCGTCGTGTTTGCCATCCTATTGCTCCTGGTGGCACCAGCATACAGCTTTAATTGCTTGGGAATGAGTAACAGAGACTTCCTGGAGGGAGTGTCTGGAGCCACATGGGTTGATCTGGTACTGGAAGGCGATAGTTGTGTGACCATAATGTCAAAGGACAAGCCAACCATTGATGTCAAAATGATGAACATGGAAGCAGCCAACCTCGCAGATGTGCGCAGCTACTGTTACCTAGCTTCGGTCAGTGACTTGTCAACGAGAGCCGCGTGTCCAACCATGGGTGAAGCCCACAACGAGAAAAGAGCTGACCCCGCCTTCGTTTGCAAGCAAGGCGTTGTGGACAGAGGATGGGGAAATGGCTGCGGACTGTTTGGAAAGGGAAGCATTGACACATGCGCGAAGTTTGCCTGTACAACCAAAGCAACTGGATGGATCATCCAGAAGGAGAACATCAAGTATGAGGTCGCCATATTTGTGCATGGCCCGACGACTGTTGAATCTCATGGCAATTATTCAACACAGATGGAGGCCACCCAGGCTGGAAGATTCAGTATAACTCCATCGGCGCCATCTTACACGCTAAAGTTGGGTGAGTATGGTGAGGTCACGGTTGACTGTGAGCCACGGTCAGGAATAGACACTAGCGCCTATTACGTTATGTCAGTTGGTGCGAAGTCCTTCCTGGTTCACCGAGAATGGTTTATGGATCTGAACCTGCCATGGAGCAGTGCTGGAAGCACCACATGGAGGAATCGGGAAACACTGATGGAGTTTGAAGAACCTCATGCCACCAAACAATCTGTTGTGGCTCTAGGGTCGCAGGAAGGTGCATTGCACCAAGCTCTGGCCGGAGCGATTCCTGTTGAGTTCTCAAGCAATACTGTGAAGTTGACTTCAGGACATCTGAAGTGTAGGGTGAAGATGGAGAAGTTGCAGCTGAAGGGAACAACATATGGAGTATGTTCAAAAGCGTTTAAATTCGCTGGGACTCCCGCTGACACTGGCCATGGAACGGTGGTGTTGGAACTGCAATACACCGGAACAGACGGTCCCTGCAAAGTGCCCATTTCTTCCGTAGCTTCCCTGAATGACCTCACACCTGTTGGAAGACTGGTGACCGTGAATCCATTTGTGTCTGTGGCCACGGCTAACTCGAAGGTCTTGATTGAACTCGAACCCCCGTTTGGTGACTCTTACATCGTGGTAGGAAGAGGAGAACAGCAGATAAACCACCACTGGCACAAATCTGGGAGCAGCATCGGAAAGGCCTTTACCACTACACTCAGAGGAGCTCAACGACTCGCAGCTCTTGGAGACACTGCTTGGGATTTTGGGTCAGTTGGAGGGGTTTTCACCTCAGTGGGGAAAGCCATACACCAAGTCTTTGGAGGAGCTTTTAGATCACTCTTTGGAGGGATGTCCTGGATCACACAGGGACTTCTAGGAGCCCTTCTGTTGTGGATGGGAATCAATGCCCGTGACAGGTCAATTGCCATGACGTTTCTTGCGGTTGGAGGAGTTTTGCTCTTCCTTTCGGTCAACGTCCATGCTGACACAGGCTGTGCCATTGATATTGGCAGGCAAGAGCTCCGGTGTGGAAGTGGAGTGTTTATCCACAACGATGTGGAAGCCTGGATGGATCGTTACAAGTTCTACCCGGAGACACCACAAGGCCTAGCAAGAATTATTCAGAAAGCACATACAGAAGGAGTCTGCGGCTTGCGTTCCGTTTCCAGACTCGAGCACCAAATGTGGGAAGCCATTAAGGATGAGCTGAACACCCTGTTGAAAGAGAATGGAGTCGACTTGAGTGTCGTGGTGGAAAACCAAAATGGGATGTATAAAGCAGCACCAAAACGTTTGGCTGCCACCACCGAAAAACTGGAGATGGGTTGGAAGGCTTGGGGCAAGAGCATCATCTTTGCTCCAGAACTAGCTAACAACACCTTTGTCATCGACGGTCCTGAGACTGAGGAATGCCCAACGGCCAACCGAGCATGGAACAGCATGGAGGTAGAAGACTTTGGATTTGGATTGACAAGCACTCGCATGTTCCTGAGGATTCGGGAAACGAACACAACTGAATGCGACTCGAAGATCATAGGAACCGCCGTCAAGAACAACATGGCTGTGCACAGTGATCTGTCGTACTGGATAGAGAGCGGACTCAACGACACCTGGAAGCTTGAGAGGGCGGTTCTAGGAGAAGTCAAATCATGCACCTGGCCAGAAACCCACACTTTGTGGGGTGATGGAGTTCTGGAAAGTGATCTCATCATACCCATCACCTTGGCAGGACCCAGAAGCAATCATAACAGGAGACCAGGGTACAAAACTCAGAACCAAGGTCCATGGGATGAGGGGCGTGTCGAGATTGACTTTGACTATTGCCCAGGAACAACAGTAACTATAAGTGATAGTTGCGGACACCGTGGACCTGCGGCACGCACAACCACTGAGAGTGGGAAGCTCATTACAGACTGGTGCTGCAGAAGCTGCACCCTCCCTCCACTGCGCTTCCAGACTGAGAATGGCTGTTGGTATGGAATGGAAATTCGACCCACGCGGCACGACGAAAAGACCCTCGTGCAATCGAGAGTGAATGCATACAACGCCGACATGATTGATCCTTTTCAGTTGGGCCTTCTGGTCGTGTTCTTGGCCACCCAGGAGGTCCTTCGCAAGAGGTGGACGGCCAAGATCAGCATTCCAGCTATCATGCTTGCACTCCTAGTCCTAGTGTTTGGGGGTATTACGTACACTGATGTCCTGCGATATGTCATTCTCGTCGGCGCCGCGTTTGCTGAAGCAAACTCAGGAGGAGACGTTGTGCACTTGGCACTCATGGCTACATTCAAGATTCAACCAGTCTTTCTGGTGGCTTCCTTTTTGAAGGCAAGGTGGACCAACCAAGAGAGTATTTTGCTCATGCTTGCAGCTGCTTTCTTTCAAATGGCTTACTATGACGCCAAGAATGTTTTGTCATGGGAAGTGCCTGACGTTTTGAACTCTCTCTCCGTTGCGTGGATGATTCTCAGAGCTATAAGCTTCACCAACACTTCAAATGTGGTGGTGCCGCTGCTGGCCCTTCTAACACCTGGACTAAAATGCCTAAACCTTGACGTGTACAGAATTTTGCTACTCATGGTTGGAGTTGGAAGCCTCATCAAAGAAAAAAGGAGCTCTGCAGCAAAAAAGAAAGGGGCTTGCCTCATCTGCCTAGCGCTGGCGTCTACAGGAGTGTTCAATCCAATGATACTTGCAGCTGGGCTGATGGCTTGCGACCCCAACCGCAAGCGGGGCTGGCCTGCCACAGAAGTGATGACTGCAGTTGGACTCATGTTTGCCATCGTTGGGGGTCTGGCAGAACTTGATATAGACTCTATGGCTATCCCCATGACCATTGCCGGACTCATGTTCGTGGCATTTGTCATCTCTGGAAAGTCAACAGACATGTGGATTGAGAGGACGGCTGATATTACTTGGGAGAGTGACGCTGAAATCACAGGCTCTAGTGAAAGAGTAGATGTTAGGCTGGATGATGATGGAAATTTTCAATTGATAAATGACCCCGGGGCGCCATGGAAAATTTGGATGCTTAGGATGGCCTGCCTGGCAATAAGTGCCTACACACCTTGGGCGATTCTTCCCTCGGTCATTGGATTCTGGATAACCCTTCAGTACACAAAGAGAGGAGGTGTCCTTTGGGACACACCATCACCCAGGGAGTACAAGAAGGGTGATACCACCACTGGCGTTTACAGAATCATGACTCGAGGTCTGCTTGGCAGTTACCAAGCTGGAGCCGGAGTGATGGTAGAGGGAGTGTTCCACACACTATGGCACACCACTAAGGGAGCTGCTCTCATGAGTGGTGAAGGACGTCTGGATCCCTATTGGGGGAGCGTGAAAGAAGACCGGCTTTGCTATGGGGGGCCATGGAAACTCCAACATAAATGGAATGGACATGATGAGGTCCAAATGATTGTTGTGGAGCCAGGAAAAAATGTGAAAAACGTCCAGACTAAGCCCGGAGTGTTTAAGACACCAGAAGGAGAAATTGGGGCAGTTACGCTAGACTATCCCACTGGAACGTCAGGTTCCCCCATTGTGGATAAAAATGGAGATGTGATTGGATTGTATGGGAACGGCGTCATCATGCCTAATGGTTCATACATAAGCGCCATTGTGCAAGGAGAGAGAATGGAAGAACCGGCACCAGCTGGCTTCGAACCTGAAATGTTGAGGAAGAAACAGATCACTGTCCTTGATCTGCACCCCGGAGCAGGAAAGACGCGCAAGATACTTCCCCAAATCATCAAGGAGGCCATCAACAAAAGATTGAGGACGGCTGTACTGGCACCCACCAGGGTCGTTGCTGCTGAGATGTCTGAGGCCCTGAGAGGACTTCCCATCCGGTATCAAACCTCAGCAGTGCACAGAGAGCACAGTGGAAATGAGATCGTTGATGTCATGTGCCATGCCACTCTCACACACAGGCTGATGTCTCCACACAGAGTCCCCAATTACAATCTGTTCATAATGGATGAAGCCCATTTCACGGATCCAGCGAGCATCGCAGCCAGAGGATACATAGCAACCAAGGTTGAATTGGGCGAAGCCGCCGCGATTTTCATGACGGCAACGCCACCCGGGACTTCTGACCCCTTTCCAGAGTCTAATGCTCCTATCTCGGACATGCAAACAGAGATCCCAGACAGAGCCTGGAACACTGGATATGAATGGATAACTGAGTATGTTGGAAAGACCGTTTGGTTTGTTCCAAGTGTGAAAATGGGAAATGAGATTGCCCTCTGTCTGCAACGGGCGGGGAAGAAGGTTATTCAGCTGAACAGAAAGTCCTACGAGACAGAGTACCCTAAGTGCAAGAACGATGATTGGGATTTTGTCATCACCACAGACATATCAGAAATGGGAGCAAACTTCAAGGCAAGCAGAGTGATCGACAGCCGCAAAAGCGTGAAACCCACCATCATTGAGGAAGGTGATGGAAGAGTCATCCTGGGGGAACCCTCAGCCATCACGGCTGCCAGCGCTGCTCAGCGGAGAGGACGCATAGGAAGAAACCCATCACAAGTTGGTGATGAGTATTGCTATGGAGGGCACACAAATGAGGATGATTCCAACTTTGCCCACTGGACAGAGGCTCGCATCATGCTAGACAACATCAACATGCCGAATGGTCTGGTGGCCCAACTATATCAGCCTGAGCGCGAGAAGGTGTACACCATGGACGGGGAATATAGGCTCAGAGGGGAAGAACGGAAGAACTTCCTTGAATTCCTGAGAACAGCTGATTTACCAGTCTGGCTCGCTTACAAAGTGGCAGCAGCGGGAATATCATACCATGACCGGAAGTGGTGCTTTGATGGACCTCGAACCAACACGATTCTTGAAGACAACAATGAAGTTGAAGTCATCACGAAGTTGGGTGAGAGAAAGATCCTAAGACCCAGGTGGGCGGATGCCAGAGTGTACTCAGACCACCAAGCTCTAAAGTCCTTCAAAGACTTTGCATCAGGGAAACGATCACAAATCGGGCTCGTTGAGGTGCTCGGGAGAATGCCTGAGCACTTCATGGGGAAAACTTGGGAGGCGTTGGACACGATGTATGTGGTGGCAACCGCTGAAAAAGGAGGTCGAGCTCACAGGATGGCTCTTGAGGAGCTACCGGACGCCCTTCAGACAATAGCTTTGATTGCACTATTGAGTGTGATGTCCTTGGGTGTGTTTTTTCTACTCATGCAAAGGAAAGGCATTGGTAAGATTGGCTTGGGAGGAGTGATCTTAGGAGCTGCCACATTCTTCTGCTGGATGGCTGAAGTCCCAGGAACGAAAATAGCAGGCATGCTCCTGCTTTCCCTGCTGCTCATGATTGTTTTGATTCCGGAGCCGGAAAAGCAGCGCTCACAGACTGACAACCAGCTTGCCGTGTTCTTGATTTGTGTGCTCACACTGGTCAGCGCCGTGGCTGCCAATGAAATGGGTTGGCTGGACAAGACCAAGAATGACATTAGCAGCCTGTTGGGACACAAGCCAGAAACTAGAGAGACCCTGGGAGTTGAGAACTTTTTGCTTGATCTGCGGCCGGCTACAGCATGGTCGCTCTATGCCGTAACGACAGCCGTTCTTACCCCTCTGCTGAAACATCTAATTACGTCAGACTACATCAACACTTCGCTGACCTCAATAAACGTCCAAGCCAGTGCGTTGTTCACCTTGGCCAGAGGCTTCCCTTTTGTGGACGTTGGTGTGTCAGCTCTCTTGCTAGCGGCCGGGTGCTGGGGCCAAGTGACCCTGACTGTGACTGTGACTGCAGCTGCCCTGCTCTTTTGCCACTATGCTTACATGGTACCAGGCTGGCAAGCGGAAGCCATGCGATCCGCCCAGCGGCGGACAGCTGCTGGCATCATGAAAAATGCAGTGGTGGATGGGATCGTGGCTACTGATGTACCTGAACTTGAGCGAACAACTCCAGTCATGCAGAAAAAAGTTGGACAGATCATGCTGATCTTGGTGTCAATGGCCGCGGTTGTCGTCAATCCATCAGTGAGAACTGTCAGAGAGGCTGGAATTCTGACCACAGCAGCAGCAGTCACCTTATGGGAGAATGGTGCTAGTTCAGTGTGGAATGCAACGACAGCTATTGGGCTTTGTCACATCATGCGAGGAGGATGGCTCTCGTGTCTCTCCATCACGTGGACTCTCATCAAAAACATGGAGAAACCAGGCCTCAAGAGGGGTGGAGCCAAGGGACGCACGCTAGGGGAAGTTTGGAAGGAGAGACTCAACCACATGACGAAGGAAGAATTTACCAGATACAGAAAAGAAGCCATCACTGAAGTCGACCGCTCCGCGGCAAAACATGCCAGGAGAGAGGGAAACATCACTGGAGGCCATCCAGTCTCACGGGGAACCGCGAAATTACGGTGGTTAGTGGAAAGGCGTTTCCTCGAGCCAGTGGGAAAGGTTGTGGATCTCGGATGTGGTAGGGGCGGCTGGTGTTATTACATGGCTACCCAGAAGAGGGTACAGGAAGTGAAAGGGTACACGAAAGGAGGACCTGGCCATGAAGAGCCACAACTGGTGCAGAGCTATGGTTGGAATATTGTTACCATGAAGAGTGGAGTCGACGTCTTCTACAGACCATCAGAAGCGAGCGACACACTGCTCTGTGACATTGGAGAGTCATCGTCAAGTGCCGAGGTAGAAGAACACCGCACCGTCCGTGTCTTGGAGATGGTGGAAGACTGGCTGCACAGAGGACCTAAGGAATTCTGCATCAAAGTGCTATGCCCTTACATGCCCAGAGTGATTGAGAAGATGGAAACACTCCAAAGGCGATATGGAGGTGGCCTTGTGAGAAACCCCCTTTCACGCAACTCTACCCATGAGATGTACTGGGTGAGCCACGCTTCAGGCAACATTGTCCACTCCGTGAACATGACAAGCCAGGTGCTTCTGGGGAGGATGGAAAAGAAAACATGGAAGGGACCCCAGTTTGAGGAAGATGTCAACTTGGGAAGTGGAACGCGGGCAGTAGGGAAGCCTCTCCTCAATTCTGATACTAGCAAGATCAAGAACCGAATTGAGAGGCTGAAGAAAGAATACAGCTCCACATGGCACCAGGATGCGAATCACCCCTACAGGACCTGGAACTACCACGGAAGCTATGAAGTGAAACCAACCGGCTCAGCCAGCTCCCTTGTGAATGGGGTAGTTAGATTACTCTCAAAACCATGGGACACTATCACCAATGTGACCACGATGGCCATGACAGACACCACTCCTTTCGGTCAACAACGAGTGTTCAAGGAAAAGGTGGATACAAAGGCTCCAGAGCCTCCAGAAGGGGTCAAATACGTCCTCAATGAGACCACGAACTGGTTGTGGGCTTTTCTAGCCCGCGATAAGAAACCCAGGATGTGTTCCCGGGAGGAATTCATTGGAAAAGTCAACAGTAATGCCGCCCTAGGAGCGATGTTTGAAGAACAGAACCAATGGAAGAACGCCCGGGAAGCCGTGGAGGATCCAAAGTTTTGGGAGATGGTGGATGAGGAGCGTGAGGCGCATCTCCGTGGAGAATGCAACACCTGCATCTACAACATGATGGGAAAGAGAGAGAAGAAGCCTGGAGAGTTCGGCAAAGCTAAAGGCAGCAGAGCCATTTGGTTCATGTGGCTAGGGGCCCGCTTCCTGGAGTTTGAAGCTCTCGGATTCCTCAATGAAGACCACTGGCTGGGTAGGAAGAACTCAGGAGGAGGAGTTGAAGGCTTAGGACTGCAGAAGCTTGGGTACATCTTGAAGGAAGTCGGAACAAAGCCTGGAGGAAAGATCTACGCCGATGATACCGCAGGCTGGGACACACGCATCACCAAAGCTGACCTCGAGAACGAAGCGAAGGTTCTTGAACTGCTGGACGGAGAACACCGACGCCTAGCGCGGTCCATCATTGAGCTCACATACCGACACAAAGTCGTGAAAGTGATGAGGCCAGCGGCCGACGGGAAAACTGTGATGGACGTCATCTCCAGAGAGGATCAGAGAGGAAGCGGGCAGGTAGTGACTTACGCCCTGAACACCTTCACTAATCTAGCAGTTCAGCTGGTCAGAATGATGGAGGGGGAGGGGGTCATTGGACCTGACGATGTTGAAAAACTGGGAAAAGGAAAAGGCCCTAAGGTCAGAACCTGGCTGTTTGAGAATGGCGAGGAGCGTCTCAGTCGCATGGCCGTCAGCGGTGATGACTGCGTGGTGAAACCTTTGGACGACCGCTTCGCCACATCACTACACTTCCTAAATGCCATGTCAAAGGTCCGCAAAGACATCCAGGAATGGAAACCCTCGACAGGGTGGTATGACTGGCAGCAGGTCCCATTCTGTTCAAACCATTTCACGGAACTGATCATGAAGGACGGCAGGACGTTGGTGGTCCCGTGTCGTGGACAAGACGAGTTGATTGGACGGGCCAGAATCTCTCCAGGGGCTGGATGGAATGTGCGCGACACCGCCTGCCTGGCGAAGTCATACGCGCAGATGTGGCTGTTGCTTTATTTTCACCGTAGAGACCTGAGATTGATGGCTAACGCCATCTGTTCCGCTGTGCCTGTCAACTGGGTTCCCACAGGGCGTACCACCTGGTCGATCCACGCAAAAGGAGAATGGATGACGACAGAAGACATGCTCGCAGTCTGGAACAGAGTGTGGATTGAGGAGAATGAGTGGATGGAAGACAAAACACCAGTTGAGAGGTGGAGTGATGTTCCATACTCCGGAAAGAGAGAAGACATTTGGTGTGGCAGTTTGATTGGCACACGAACCCGCGCTACTTGGGCTGAAAATATCCATGTGGCAATCAATCAGGTCCGTTCGGTGATTGGAGAAGAGAAGTATGTGGATTACATGAGCTCCCTGAGGAGGTATGAAGACACCATTGTAGTTGAGGACACTGTTTTGTAA
>KC407673|Serbia|2012
ATGTCTAAGAAACCAGGAGGGCCCGGTAAAAACCGGGCTGTCAATATGCTAAAACGCGGTATGCCCCGCGGATTGTCCTTGATAGGACTGAAGAGGGCTATGCTGAGTCTGATTGACGGGAAAGGCCCAATACGTTTCGTGTTGGCTCTTTTGGCGTTTTTCAGATTCACTGCAATCGCTCCGACTCGTGCGGTGCTGGACAGATGGAGAGGCGTCAACAAACAAACAGCGATGAAGCATCTCTTGAGTTTCAAGAAAGAACTAGGAACTCTGACCAGTGCCATCAACCGCCGGAGCACAAAACAAAAGAAAAGAGGAGGCACAGCGGGCTTTACTATCTTGCTTGGGCTGATCGCTTGTGCTGGAGCTGTGACCCTCTCGAACTTCCAGGGCAAAGTGATGATGACAGTCAATGCAACCGATGTTACTGACGTGATTACCATCCCAACAGCTGCTGGGAAAAACCTGTGCATTGTGAGGGCTATGGACGTGGGATACCTTTGTGAGGATACTATCACTTACGAATGTCCGGTCCTAGCGGCTGGAAATGACCCTGAAGACATTGACTGCTGGTGCACGAAATCATCTGTTTACGTGCGCTATGGAAGATGCACAAAAACTCGGCATTCCCGTCGAAGCAGAAGGTCTCTGACTGTCCAGACACATGGAGAAAGTACACTGGCCAACAAGAAGGGAGCTTGGTTGGACAGCACAAAAGCCACGAGATATCTGGTGAAGACAGAATCATGGATACTGAGAAACCCGGGCTACGCCCTCGTTGCAGCGGTCATTGGATGGATGCTAGGAAGCAACACAATGCAACGCGTCGTGTTTGCCATCCTATTGCTCCTGGTGGCACCAGCATACAGCTTCAACTGCTTGGGAATGAGTAACAGAGACTTCCTGGAGGGAGTGTCTGGAGCTACATGGGTTGATCTGGTACTGGAAGGCGATAGTTGTGTGACCATAATGTCAAAGGACAAGCCAACCATTGATGTCAAAATGATGAACATGGAAGCAGCCAACCTCGCAGATGTGCGCAGCTACTGTTACCTAGCTTCGGTCAGTGACTTGTCAACGAGAGCCGCGTGTCCAACCATGGGTGAAGCCCACAACGAGAAAAGAGCTGACCCCGCCTTCGTTTGCAAGCAAGGTGTTGTGGACAGAGGATGGGGAAATGGCTGCGGACTGTTTGGAAAGGGAAGCATTGACACATGCGCGAAGTTTGCCTGTACAACCAAAGCAACTGGATGGATCATCCAGAAGGAGAATATCAAGTATGAGGTCGCCATATTTGTGCATGGCCCGACGACTGTTGAATCTCATGGCAATTATTCAACACAGATAGGGGCCACCCAGGCTGGAAGATTCAGTATAACTCCATCGGCGCCATCTTACACGCTAAAGTTGGGTGAGTATGGTGAGGTCACGGTTGACTGTGAGCCACGGTCAGGAATAGACACTAGCGCTTATTACGTTATGTCAGTTGGTGCGAAGTCCTTCCTGGTTCACCGAGAATGGTTTATGGATCTGAACCTGCCATGGAGCAGTGCTGGAAGCACCACGTGGAGGAATCGGGAAACACTGATGGAGTTTGAAGAACCTCATGCCACCAAACAATCTGTTGTGGCTCTAGGGTCGCAGGAAGGTGCATTGCACCAAGCTCTGGCCGGAGCGATTCCTGTTGAGTTCTCAAGCAATACTGTGAAGTTGACATCAGGACATCTGAAGTGTAGGGTGAAGATGGAGAAGTTGCAGCTTAAGGGAACAACATATGGAGTATGTTCAAAAGCGTTTAAATTCGCTGGGACTCCCGCTGACACTGGCCATGGAACGGTGGTGTTGGAACTGCAATACACCGGAACGGACGGTCCCTGCAAAGTGCCCATTTCTTCCGTAGCTTCCCTGAATGACCTCACACCTGTTGGAAGACTGGTGACCGTGAATCCATTTGTGTCTGTGGCCACAGCCAACTCGAAGGTCTTGATTGAACTCGAACCCCCGTTTGGTGACTCTTACATCGTGGTGGGAAGAGGAGAACAGCAGATAAACCACCACTGGCACAAATCTGGGAGCAGCATCGGAAAGGCCTTTACCACTACACTCAGAGGAGCTCAACGACTCGCAGCCCTTGGAGACACTGCTTGGGATTTTGGGTCAGTTGGAGGGGTTTTCACCTCAGTGGGGAAAGCCATACACCAAGTCTTTGGAGGAGCTTTTAGATCACTCTTTGGAGGGATGTCCTGGATCACACAGGGACTTCTAGGAGCCCTTCTGTTGTGGATGGGAATCAATGCCCGTGACAGGTCAATTGCCATGACGTTTCTTGCGGTTGGAGGAGTTTTGCTCTTCCTTTCGGTCAACGTCCATGCTGACACAGGCTGTGCCATTGATATTGGCAGGCAAGAGCTCCGGTGTGGAAGTGGAGTGTTTATCCACAACGATGTGGAAGCCTGGATGGATCGTTACAAGTTCTACCCGGAGACACCACAAGGCCTAGCAAGAATTATTCAGAAAGCACATGCAGAAGGAGTCTGCGGCTTGCGTTCCGTTTCCAGACTCGAGCACCAAATGTGGGAAGCCATTAAGGATGAGCTGAACACCCTGTTGAAAGAGAATGGAGTCGACTTGAGTGTCGTGGTGGAAAAACAAAATGGGATGTATAAAGCAGCACCAAAACGTTTGGCTGCCACTACCGAAAAACTGGAGATGGGTTGGAAGGCTTGGGGCAAGAGCATCATCTTTGCTCCAGAACTAGCTAACAACACCTTTGTCATCGACGGTCCTGAGACTGAGGAATGCCCAACGGCCAACCGAGCATGGAACAGTATGGAGGTAGAAGACTTTGGATTTGGATTGACAAGCACTCGCATGTTCCTGAGGATTCGGGAAACGAACACAACTGAATGCGACTCGAAGATCATAGGAACCGCCGTCAAGAACAACATGGCTGTGCATAGTGATCTGTCGTACTGGATAGAGAGCGGACTCAACGACACCTGGAAGCTTGAGAGGGCGGTTCTAGGAGAAGTCAAATCATGCACCTGGCCAGAAACCCACACTTTGTGGGGTGATGGAGTTCTGGAAAGTGATCTCATCATACCCATCACCTTGGCAGGACCCAGAAGCAATCATAACAGGAGACCAGGGTACAAAACTCAGAACCAAGGTCCATGGGATGAGGGGCGTGTCGAGATTGACTTTGACTATTGCCCAGGAACAACAGTAACTATAAGTGATAGTTGCGGACACCGTGGACCTGCGGCACGCACAACCACTGAGAGTGGGAAGCTCATTACAGACTGGTGCTGCAGAAGCTGCACCCTCCCTCCACTGCGCTTCCAGACTGAGAATGGCTGTTGGTATGGAATGGAAATTCGACCCACGCGGCACGACGAAAAGACCCTCGTGCAATCGAGAGTGAATGCATACAACGCCGACATGATTGATCCTTTTCAGTTGGGCCTTCTGGTCGTGTTCTTGGCCACCCAGGAGGTCCTTCGCAAGAGGTGGACGGCCAAGATCAGCATTCCAGCTATCATGCTTGCACTCCTAGTCCTAGTGTTTGGGGGTATTACGTACACTGATGTCCTGCGATATGTCATTCTCGTCGGCGCCGCGTTTGCTGAAGCAAACTCAGGAGGAGACGTTGTGCACTTGGCACTCATGGCAACATTCAAGATTCAACCAGTCTTTCTGGTGGCTTCCTTTTTGAAGGCAAGGTGGACCAACCAAGAGAGTATTTTGCTCATGCTTGCAGCTGCTTTTTTTCAAATGGCTTACTATGACGCCAAGAATGTTTTGTCATGGGAAGTGCCTGACGTTTTGAACTCTCTCTCCGTTGCGTGGATGATTCTCAGAGCTATAAGCTTCACCAACACTTCAAATGTGGTGGTGCCGCTGCTGGCCCTTTTGACACCTGGACTAAAATGCCTAAACCTTGATGTGTACAGAATTTTGCTACTCATGGTTGGAGTTGGAAGCCTCATCAAAGAAAAAAGGAGCTCTGCAGCAAAAAAGAAAGGGGCTTGCCTCATCTGCCTAGCGCTGGCGTCTACAGGAGTGTTCAATCCAATGATACTTGCAGCTGGGCTGATGGCTTGCGACCCCAACCGCAAGCGGGGCTGGCCTGCCACAGAAGTGATGACTGCAGTTGGACTCATGTTTGCCATCGTTGGGGGTCTGGCAGAACTTGACATAGACTCTATGGCTATCCCCATGACCATTGCCGGACTCATGTTCGTGGCATTTGTCATCTCTGGAAAGTCAACAGACATGTGGATTGAGAGGACGGCTGATATTACTTGGGAGAGTGACGCTGAAATCACAGGCTCTAGTGAAAGAGTGGATGTTAGGCTGGATGATGATGGAAATTTTCAATTGATAAATGACCCCGGGGCGCCATGGAAAATTTGGATGCTTAGGATGGCCTGCCTGGCAATAAGTGCCTACACACCTTGGGCGATTCTTCCCTCGGTCATTGGATTCTGGATAACCCTTCAGTACACAAAGAGAGGAGGTGTCCTTTGGGACACACCATCACCCAGGGAGTACAAGAAGGGTGATACCACCACTGGCGTTTACAGAATCATGACTCGAGGTCTGCTTGGCAGTTACCAAGCTGGAGCCGGAGTGATGGTAGAGGGAGTGTTCCACACACTATGGCACACCACTAAGGGAGCTGCTCTCATGAGTGGTGAAGGACGTCTGGATCCCTATTGGGGGAGCGTGAAAGAAGACCGGCTTTGCTATGGGGGGCCATGGAAACTCCAACATAAATGGAATGGACATGATGAGGTCCAAATGATTGTTGTGGAGCCAGGAAAAAATGTGAAAAACGTCCAGACTAAGCCCGGAGTGTTCAAGACACCAGAAGGAGAAATTGGGGCAGTTACGCTAGACTATCCCACTGGAACGTCAGGTTCCCCCATTGTGGATAAAAATGGAGATGTGATTGGATTGTATGGGAACGGCGTCATCATGCCTAATGGTTCATACATAAGCGCCATTGTGCAAGGAGAGAGAATGGAAGAACCGGCACCAGCTGGCTTCGAACCTGAAATGTTGAGGAAGAAACAGATCACTGTCCTTGATCTGCACCCCGGAGCAGGAAAGACGCGCAAGATACTTCCCCAAATCATCAAGGAGGCCATCAACAAAAGATTGAGGACGGCTGTACTGGCACCCACCAGGGTCGTTGCTGCTGAGATGTCTGAGGCCCTGAGAGGACTTCCCATCCGGTACCATACCTCAGCAGTGCACAGAGAGCACAGTGGAAATGAGATCGTTGATGTCATGTGCCATGCCACTCTCACACACAGGCTGATGTCTCCACACAGAGTCCCCAATTACAATCTGTTCATAATGGATGAAGCCCATTTCACGGATCCAGCGAGCATCGCAGCTAGAGGATACATAGCAACCAAGGTTGAATTGGGCGAAGCCGCCGCGATTTTCATGACGGCAACGCCACCCGGGACTTCTGACCCCTTTCCAGAGTCCAATGCTCCTATCTCGGACATGCAAACAGAGATCCCAGACAGAGCCTGGAACACTGGATATGAATGGATAACTGAGTATGTTGGAAAGACCGTTTGGTTTGTTCCAAGTGTGAAAATGGGAAATGAGATTGCCCTCTGTCTGCAACGGGCGGGGAAGAAGGTTATCCAGCTGAACAGAAAGTCCTATGAGACAGAGTACCCCAAGTGCAAGAACGATGATTGGGATTTTGTCATCACCACAGACATATCAGAAATGGGAGCAAACTTCAAGGCAAGCAGAGTGATCGACAGCCGCAAAAGCGTGAAACCCACCATCATTGAGGAAGGTGATGGAAGAGTCATCCTGGGGGAACCCTCAGCCATCACGGCTGCCAGCGCTGCTCAGCGGAGAGGACGCATAGGAAGAAACCCATCACAAGTTGGTGATGAGTATTGCTATGGAGGGCACACAAATGAGGATGATTCCAACTTTGCCCACTGGACAGAGGCTCGCATCATGCTAGACAACATCAACATGCCGAATGGTCTGGTGGCCCAACTATATCAGCCTGAGCGCGAGAAGGTGTACACCATGGACGGGGAATATAGGCTCAGAGGGGAAGAACGGAAGAACTTCCTTGAATTCCTGAGAACAGCTGATCTACCAGTCTGGCTCGCTTACAAAGTGGCAGCAGCAGGAATATCATACCATGACCGGAAGTGGTGCTTTGATGGACCTCGAACCAACACGATTCTTGAAGACAACAATGAAGTTGAAGTCATCACGAAGTTGGGTGAGAGAAAGATCCTAAGACCCAGGTGGGCGGATGCCAGAGTGTACTCAGACCACCAAGCTCTAAAGTCCTTCAAAGATTTTGCATCAGGGAAACGATCACAAATCGGGCTCGTTGAGGTGCTCGGGAGAATGCCTGAGCACTTCATGGGGAAAACTTGGGAGGCGTTGGACACGATGTATGTGGTGGCAACCGCTGAAAAAGGAGGCCGAGCTCACAGGATGGCTCTTGAGGAGCTACCGGACGCCCTTCAGACAATAGCTTTGATTGCACTATTGAGTGTGATGTCCTTGGGTGTGTTTTTTCTACTCATGCAAAGGAAAGGCATTGGTAAGATTGGCTTGGGAGGAGTGATCTTAGGAGCTGCCACATTCTTCTGCTGGATGGCTGAAGTCCCAGGAACGAAAATAGCAGGCATGCTCCTGCTTTCCCTGCTGCTCATGATTGTTTTGATTCCGGAGCCGGAAAAGCAGCGCTCACAGACTGACAACCAGCTTGCCGTGTTCTTGATTTGTGTGCTCACACTGGTCAGCGCCGTGGCTGCCAATGAAATGGGTTGGCTGGACAAGACCAAGAATGACATTAGCAGCCTGTTGGGACACAAGCCAGAAACTAGAGAGACCCTGGGAGTTGAGAACTTCTTGCTTGATCTGCGGCCGGCTACAGCATGGTCGCTCTATGCCGTAACGACAGCCGTTCTTACCCCTTTGCTGAAACATCTAATCACGTCAGACTACATCAACACTTCGCTGACCTCAATAAACGTCCAAGCCAGTGCGTTGTTCACCTTGGCCAGAGGCTTCCCTTTTGTGGACGTTGGTGTGTCAGCTCTCTTGCTGGCGGCCGGGTGCTGGGGCCAAGTGACCCTGACTGTGACTGTGACTGCAGCTGCCCTGCTCTTTTGCCACTATGCTTACATGGTACCAGGCTGGCAAGCGGAAGCCATGCGATCCGCCCAGCGGCGGACAGCTGCTGGCATCATGAAAAATGCAGTGGTGGATGGGATCGTGGCTACTGATGTACCTGAACTTGAGCGAACAACTCCAGTCATGCAGAAAAAAGTTGGACAGATCATGCTGATCTTGGTGTCAATGGCCGCGGTTGTCGTCAATCCATCAGTGAGAACTGTCAGAGAGGCTGGAATTCTGACTACAGCAGCAGCAGTCACCTTATGGGAGAATGGTGCTAGTTCAGTGTGGAATGCAACGACAGCTATTGGGCTTTGTCACATCATGCGAGGAGGATGGCTCTCGTGTCTCTCCATTACGTGGACTCTCATCAAAAACATGGAGAAACCAGGCCTCAAGAGGGGTGGAGCCAAGGGACGCACGCTAGGGGAAGTTTGGAAGGAGAGACTCAACCACATGACGAAGGAAGAATTTACCAGATACAGAAAAGAAGCCATCACTGAAGTCGACCGCTCCGCGGCAAAACATGCCAGGAGAGAGGGAAACATCACTGGAGGCCATCCAGTCTCACGGGGAACTGCGAAATTACGGTGGTTAGTGGAAAGGCGTTTCCTCGAGCCAGTGGGAAAGGTTGTGGATCTCGGATGTGGTAGAGGCGGTTGGTGTTATTACATGGCTACCCAGAAGAGGGTACAGGAAGTGAAAGGGTACACGAAAGGAGGACCTGGCCATGAAGAGCCACAACTGGTGCAGAGCTATGGTTGGAATATTGTTACCATGAAGAGCGGAGTCGACGTCTTCTACAGACCATCAGAAGCGAGCGACACACTGCTCTGTGACATTGGTGAGTCATCGTCAAGTGCCGAGGTAGAAGAACACCGCACCGTCCGTGTCTTGGAGATGGTGGAAGACTGGCTGCACAGAGGACCTAAGGAATTCTGCATCAAAGTGCTATGCCCTTACATGCCCAGAGTGATTGAGAAGATGGAAACACTCCAAAGGCGATATGGAGGTGGCCTTGTGAGAAACCCCCTTTCACGCAACTCTACCCATGAGATGTACTGGGTGAGCCACGCTTCAGGCAACATTGTCCACTCCGTGAACATGACAAGCCAGGTGCTTCTGGGGAGGATGGAAAAGAAAACATGGAAGGGACCCCAGTTTGAGGAAGATGTCAACTTGGGAAGTGGAACGCGGGCAGTAGGGAAGCCTCTCCTCAATTCTGATACTAGCAAGATCAAGAACCGAATTGAGAGGCTGAAGAAAGAATACAGCTCCACATGGCACCAGGATGCGAATCACCCCTACAGGACCTGGAACTACCACGGAAGCTATGAAGTGAAACCAACTGGCTCAGCCAGCTCCCTTGTGAATGGGGTGGTTAGATTACTCTCAAAACCATGGGACACTATCACCAATGTGACCACGATGGCCATGACAGACACCACTCCTTTCGGTCAACAACGAGTGTTCAAGGAAAAGGTGGATACGAAGGCTCCAGAGCCTCCAGAAGGGGTCAAATACGTCCTCAATGAGACCACGAACTGGCTGTGGGCTTTTCTAGCCCGCGATAAGAAACCCAGGATGTGTTCCCGGGAGGAATTCATTGGAAAAGTCAACAGTAATGCCGCCCTAGGAGCGATGTTTGAAGAACAGAACCAATGGAAGAACGCCCGGGAAGCCGTGGAGGATCCAAAGTTTTGGGAGATGGTGGATGAGGAGCGTGAGGCGCATCTCCGTGGAGAATGCAACACCTGCATCTACAACATGATGGGAAAGAGAGAGAAGAAGCCTGGAGAGTTCGGCAAAGCTAAAGGCAGCAGAGCCATTTGGTTCATGTGGCTAGGGGCCCGCTTCCTGGAGTTTGAAGCTCTCGGATTCCTCAATGAAGACCACTGGCTGGGTAGGAAGAACTCAGGAGGAGGAGTTGAGGGCTTAGGACTGCAGAAGCTTGGGTACATCTTGAAGGAAGTCGGAACAAAGCCTGGAGGAAAAATCTACGCCGATGATACCGCAGGCTGGGACACACGCATCACCAAAGCTGACCTCGAGAACGAAGCGAAGGTTCTTGAACTGCTGGACGGAGAACACCGACGCCTAGCGCGGTCCATCATTGAGCTCACATACCGACACAAAGTCGTGAAAGTGATGAGGCCAGCGGCCGACGGGAAAACTGTGATGGATGTCATCTCCAGAGAGGATCAGAGAGGAAGCGGGCAGGTAGTGACTTACGCCCTGAACACCTTCACTAATCTAGCAGTTCAGCTGGTCAGAATGATGGAGGGGGAGGGGGTCATTGGACCTGACGATGTTGAAAAACTGGGGAAAGGAAAAGGCCCTAAGGTCAGAACCTGGCTGTTTGAGAATGGCGAGGAGCGTCTCAGTCGCATGGCCGTCAGCGGTGATGACTGCGTGGTGAAACCTTTGGACGACCGCTTCGCCACATCACTACACTTCCTAAATGCCATGTCAAAGGTCCGCAAAGACATCCAGGAATGGAAACCCTCGACAGGGTGGTATGACTGGCAGCAGGTCCCATTCTGTTCAAACCATTTCACGGAACTGATCATGAAGGACGGCAGGACGTTGGTGGTCCCGTGTCGTGGACAAGACGAGTTGATTGGACGGGCCAGAATCTCTCCAGGGGCTGGATGGAATGTGCGCGACACCGCCTGCCTGGCGAAGTCATACGCGCAGATGTGGCTGTTGCTTTATTTTCACCGTAGAGACCTGAGATTGATGGCTAACGCCATCTGTTCCGCTGTGCCTGTCAACTGGGTTCCCACAGGGCGTACCACCTGGTCGATCCACGCAAAAGGAGAATGGATGACGACAGAAGACATGCTCGCAGTCTGGAACAGAGTGTGGATTGAGGAGAATGAGTGGATGGAAGACAAAACACCAGTTGAGAGGTGGAGTGATGTTCCATATTCTGGAAAGAGAGAAGACATTTGGTGTGGCAGTTTGATTGGCACACGAACCCGCGCTACTTGGGCTGAAAATATCCATGTGGCAATCAATCAGGTCCGTTCGGTGATTGGAGAAGAGAAGTATGTGGATTACATGAGCTCCCTGAGGAGGTATGAAGACACCATTGTAGTTGAGGACACTGTTTTGTAA
>KT207792|Italy|2014_08_18
ATGTCTAAGAAACCAGGAGGGCCCGGTAAAAACCGGGCTGTCAATATGCTAAAACGCGGTATGCCCCGCGGATTGTCCTTGATAGGACTGAAGAGGGCTATGCTGAGTCTGATTGACGGAAAAGGCCCAATACGTTTCGTGTTGGCTCTTTTGGCGTTTTTCAGATTCACTGCAATCGCTCCGACTCGTGCGGTGCTGGACAGATGGAGAGGCGTCAACAAACAAACAGCGATGAAGCATCTCTTGAGTTTCAAGAAAGAACTAGGAACTCTGACCAGTGCCATCAACCGCCGGAGCACAAAACAAAAGAAAAGAGGAGGCACAACGGGCTTTACTATCTTGCTTGGGCTGATCGCTTGTGCTGGAGCTGTGACCCTCTCGAACTTCCAGGGCAAAGTGATGATGACAGTCAATGCAACCGATGTTACTGACGTGATTACCATCCCAACAGCTGCTGGGAAAAACCTGTGCATTGTGAGGGCTATGGACGTGGGATACCTTTGTGAGGATACTATCACCTATGAATGTCCGGTCCTAGCTGCTGGAAATGACCCTGAAGACATTGACTGCTGGTGCACGAAATCATCTGTTTACGTGCGCTATGGAAGATGCACAAAAACTCGGCATTCCCGTCGAAGCAGAAGGTCTCTGACTGTCCAGACACATGGAGAAAGTACACTGGCCAACAAGAAAGGAGCTTGGTTGGACAGCACAAAAGCCACGAGATATCTGGTGAAGACAGAATCATGGATACTGAGAAACCCGGGCTACGCCCTCGTTGCAGCGGTCATTGGATGGATGCTAGGAAGCAACACAATGCAACGCGTCGTGTTTGCCATCCTATTGCTCCTGGTGGCACCAGCATACAGCTTCAATTGCTTGGGAATGAGTAACAGAGACTTCCTGGAGGGAGTGTCTGGAGCTACATGGGTTGATCTGGTACTGGAAGGCGATAGTTGTGTGACCATAATGTCAAAGGACAAGCCAACCATTGATGTCAAAATGATGAACATGGAAGCAGCCAACCTCGCAGATGTGCGCAGCTACTGTTACCTAGCTTCGGTCAGTGACTTGTCAACGAGAGCCGCGTGTCCAACCATGGGTGAAGCCCACAACGAGAAAAGAGCTGACCCCGCCTTCGTTTGCAAGCAAGGCGTTGTGGACAGAGGATGGGGAAATGGCTGCGGACTGTTTGGAAAGGGAAGCATTGACACATGCGCGAAGTTTGCCTGTACAACCAAAGCAACTGGATGGATCATCCAGAAGGAGAACATCAAGTATGAGGTTGCCATATTTGTGCATGGCCCGACGACTGTTGAATCTCATGGCAATTATTCAACACAGACAGGGGCCACCCAGGCTGGAAGATTCAGTATAACTCCATCGGCGCCATCTTACACGCTAAAGTTGGGTGAATATGGTGAGGTCACGGTTGACTGTGAGCCACGGTCAGGAATAGACACTAGCGCCTATTACGTTATGTCAGTTGGTGCGAAGTCCTTCCTGGTTCACCGAGAGTGGTTTATGGATCTGAACCTGCCATGGAGCAGTGCTGGAAGCACCACGTGGAGGAATCGGGAAACACTGATGGAGTTTGAAGAACCTCATGCCACCAAACAATCTGTTGTGGCTCTAGGGTCGCAGGAAGGTGCATTGCACCAAGCTCTGGCCGGAGCGATTCCTGTTGAGTTCTCAAGCAATACTGTGAAGTTGACATCAGGACATCTGAAGTGTAGGGTGAAGATGGAGAAGTTGCAGCTTAAGGGAACAACATATGGAGTATGTTCAAAAGCGTTTAAATTCGCCGGGACTCCCGCTGACACTGGCCATGGAACGGTGGTGTTGGAACTGCAATACACCGGAACAGACGGTCCCTGCAAAGTGCCCATTTCTTCCGTAGCTTCCCTGAATGACCTCACACCTGTTGGAAGACTGGTGACCGTGAATCCATTTGTGTCTGTGGCCACAGCCAACTCGAAGGTCTTGATTGAACTCGAACCCCCGTTTGGTGACTCTTACATCGTGGTGGGAAGAGGAGAACAGCAGATAAACCACCACTGGCACAAATCTGGGAGCAGCATCGGAAAGGCCTTTACCACTACACTCAGAGGAGCTCAACGACTCGCAGCTCTTGGAGACACTGCTTGGGATTTTGGGTCAGTTGGAGGGGTTTTCACCTCAGTGGGGAAAGCCATACACCAAGTCTTTGGAGGAGCTTTTAGATCACTCTTTGGAGGGATGTCCTGGATCACACAGGGACTTCTAGGAGCCCTTCTGTTGTGGATGGGAATCAATGCCCGTGACAGGTCAATTGCCATGACGTTTCTTGCGGTTGGAGGAGTTTTGCTCTTCCTTTCGGTCAACGTCCATGCTGACACAGGCTGTGCCATTGATATTGGCAGGCAAGAGCTCCGGTGTGGAAGTGGAGTGTTTATCCACAACGATGTGGAAGCCTGGATGGATCGTTACAAGTTCCACCCGGAGACACCACAAGGCCTAGCAAGAATTATTCAGAAAGCACATGCAGAAGGAGTCTGCGGCTTGCGTTCCGTTTCCAGACTCGAGCACCAAATGTGGGAAGCCATTAAGGATGAGCTGAACACCCTGTTGAAAGAGAATGGAGTCGACTTGAGTGTCGTGGTGGAAAAACAAAATGGGATGTATAAAGCAGCACCAAAACGTTTGGCTGCCACCACCGAAAAACTGGAGATGGGTTGGAAGGCTTGGGGCAAGAGCATCATCTTTGCTCCAGAACTAGCTAACAACACCTTTGTCATCGACGGTCCTGAGACTGAGGAATGCCCAACGGCCAACCGAGCATGGAACAGTATGGAGGTAGAAGACTTTGGATTTGGATTGACAAGCACTCGCATGTTCCTGAGGATTCGGGAAACGAACACAACTGAATGCGACTCGAAGATCATAGGAACCGCCGTCAAGAACAACATGGCTGTGCATAGTGATCTGTCGTACTGGATAGAGAGCGGACTCAACGACACCTGGAAGCTTGAGAGGGCGGTTCTAGGAGAAGTTAAATCATGCACCTGGCCAGAAACCCACACTTTGTGGGGTGATGGAGTTTTGGAAAGTGATCTCATCATACCCATCACCTTGGCAGGACCCAGAAGCAATCATAACAGGAGACCAGGGTACAAAACTCAGAACCAAGGTCCATGGGATGAGGGGCGTGTCGAGATTGACTTTGACTATTGCCCAGGAACAACAGTAACTATAAGTGATAGTTGCGGACACCGTGGACCTGCGGCACGCACAACCACTGAGAGTGGGAAGCTCATTACAGACTGGTGCTGCAGAAGCTGCACCCTCCCTCCACTGCGCTTCCAGACTGAGAATGGCTGTTGGTATGGAATGGAAATTCGACCCACGCGGCACGACGAAAAGACCCTCGTGCAATCGAGAGTGAATGCATACAACGCCGACATGATTGATCCTTTTCAGTTGGGCCTTCTGGTCGTGTTCTTGGCCACCCAGGAGGTCCTTCGCAAGAGGTGGACGGCCAAGATCAGCATTCCAGCTATCATGCTTGCACTCCTAGTCCTAGTGTTTGGGGGTATTACGTACACTGATGTCCTGCGATATGTCATTCTCGTCGGCGCCGCGTTTGCTGAAGCAAACTCAGGAGGAGACGTTGTGCACTTGGCACTCATGGCTACATTCAAGATTCAACCAGTCTTTCTGGTGGCTTCCTTTTTGAAGGCAAGGTGGACCAACCAAGAGAGTATTTTGCTCATGCTTGCAGCTGCTTTCTTTCAAATGGCTTACTATGACGCCAAGAATGTTTTGTCATGGGAAGTGCCTGACGTTTTGAACTCTCTCTCCGTTGCGTGGATGATTCTCAGAGCTATAAGCTTCACCAACACTTCAAATGTGGTGGTGCCGCTGCTGGCCCTTCTGACACCTGGACTAAAATGCCTAAACCTTGATGTGTACAGAATTTTGCTACTCATGGTTGGAGTTGGAAGCCTCATCAAAGAAAAAAGGTGCTCCGCAGCAAAAAAGAAAGGGGCTTGCCTCATCTGCCTAGCGCTGGCGTCTACAGGAGTGTTCAATCCAATGATACTTGCAGCTGGGCTGATGGCTTGCGACCCCAACCGCAAGCGGGGCTGGCCTGCCACAGAAGTGATGACTGCAGTTGGACTCATGTTTGCCATCGTTGGGGGTCTGGCAGAACTTGACATAGACTCTATGGCTATCCCCATGACCATTGCCGGACTCATGTTCGTGGCATTTGTCATCTCTGGAAAGTCAACAGACATGTGGATTGAGAGGACGGCTGATATTACTTGGGAGAGTGACGCTGAAATCACAGGCTCTAGTGAAAGAGTAGATGTTAGGCTGGATGATGATGGAAATTTTCAATTGATAAATGACCCCGGGGCGCCATGGAAAATTTGGATGCTTAGGATGGCCTGCCTGGCAATAAGTGCCTACACACCTTGGGCGATTCTTCCCTCGGTCATTGGATTTTGGATAACCCTTCAGTACACAAAGAGAGGAGGTGTCCTTTGGGACACACCATCACCCAGGGAGTACAAGAAGGGTGATACCACCACTGGCGTTTACAGAATCATGACTCGAGGTCTGCTTGGCAGTTACCAAGCTGGAGCCGGAGTGATGGTAGAGGGAGTGTTCCACACACTATGGCACACCACCAAGGGAGCTGCTCTCATGAGTGGTGAAGGACGTCTGGATCCCTATTGGGGGAGCGTGAAAGAAGACCGGCTTTGCTATGGGGGGCCATGGAAACTCCAACATAAATGGAATGGACATGATGAGGTCCAAATGATTGTCGTGGAGCCAGGGAAAAATGTGAAAAACGTCCAGACTAAGCCCGGAGTGTTTAAGACACCAGAAGGAGAAATTGGGGCAGTTACGCTAGACTATCCCACTGGAACGTCAGGTTCCCCCATTGTGGATAAAAATGGAGATGTGATTGGATTGTATGGGAACGGCGTCATCATGCCTAATGGTTCATACATAAGCGCCATTGTGCAAGGAGAGAGAATGGAAGAACCGGCACCAGCTGGCTTCGAACCTGAAATGTTGAGGAAGAAACAGATCACTGTCCTTGATCTGCACCCCGGAGCAGGAAAGACGCGCAAGATACTTCCCCAAATCATCAAGGAGGCCATCAACAAAAGATTGAGGACGGCTGTACTGGCACCCACCAGGGTCGTTGCTGCTGAGATGTCTGAGGCTCTGAGAGGACTTCCCATCCGGTACCAAACCTCAGCAGTGCACAGAGAGCACAGTGGAAATGAGATCGTTGATGTCATGTGCCATGCCACTCTCACACACAGGCTGATGTCTCCACACAGAGTCCCCAATTACAATCTGTTCATAATGGATGAAGCCCATTTCACGGATCCAGCGAGCATCGCAGCCAGAGGATACATAGCAACCAAGGTTGAATTGGGCGAAGCCGCCGCGATTTTCATGACGGCAACGCCACCCGGGACTTCTGACCCCTTTCCAGAGTCCAATGCTCCTATCTCGGACATGCAAATAGAGATCCCAGACAGAGCCTGGAACACTGGATATGAATGGATAACTGAGTATGTTGGAAAGACCGTTTGGTTTGTTCCAAGTGTGAAAATGGGAAATGAGATTGCCCTCTGTCTGCAACGGGCGGGGAAGAAGGTTATCCAGCTGAACAGAAAGTCCTATGAGACAGAGTACCCCAAGTGCAAGAACGATGATTGGGATTTTGTCATCACCACAGACATATCAGAAATGGGAGCAAACTTCAAGGCAAGCAGAGTGATCGACAGCCGCAAAAGCGTGAAACCCACCATCATTGAGGAAGGTGATGGAAGAGTCATCCTGGGGGAACCCTCAGCCATCACGGCTGCCAGCGCTGCTCAGCGGAGAGGACGCATAGGAAGAAACCCATCACAAGTTGGTGATGAGTATTGCTATGGAGGGCACACAAATGAGGATGATTCCAACTTTGCCCACTGGACAGAGGCTCGCATCATGCTAGACAACATCAACATGCCGAATGGTCTGGTGGCCCAACTATATCAGCCTGAGCGCGAGAAGGTGTACACCATGGACGGGGAATATAGGCTCAGAGGGGAAGAACGGAAGAACTTCCTTGAATTCCTGAGAACAGCTGATTTACCAGTCTGGCTCGCTTACAAAGTGGCAGCAGCAGGAATATCATACCATGACCGGAAGTGGTGCTTTGATGGACCTCGAACCAACACGATTCTTGAAGACAACAATGAAGTTGAAGTCATCACGAAGTTGGGTGAGAGAAAGATCCTAAGACCCAGGTGGGCGGATGCCAGAGTGTACTCAGACCACCAAGCTCTAAAGTCCTTCAAAGATTTTGCATCAGGGAAACGATCACAAATCGGGCTCGTTGAGGTGCTCGGGAGAATGCCTGAGCACTTCATGGGGAAAACTTGGGAGGCGTTGGACACGATGTATGTGGTGGCAACCGCTGAAAAAGGAGGCCGAGCTCACAGGATGGCTCTTGAGGAGCTACCGGACGCCCTTCAGACAATAGCTTTGATTGCACTATTGAGTGTGATGTCCTTAGGCGTGTTTTTTCTACTCATGCAAAGGAAAGGCATTGGTAAGATTGGCTTGGGAGGAGTGATCTTAGGAGCTGCCACATTCTTCTGCTGGATGGCTGAAGTCCCAGGAACGAAAATAGCAGGCATGCTCCTGCTTTCCCTGCTGCTCATGATTGTTTTGATTCCGGAGCCGGAAAAGCAGCGCTCACAGACTGACAACCAGCTTGCCGTGTTCTTGATTTGTGTGCTCACACTGGTCAGCGCCGTGGCTGCCAATGAAATGGGTTGGCTGGACAAGACCAAGAATGACATTAGCAGCCTGTTGGGACACAAGCCAGAAACTAGAGAGACCCTGGGAGTTGAGAACTTCTTGCTTGATCTGCGGCCGGCTACAGCATGGTCGCTCTATGCCGTAACGACAGCCGTTCTTACCCCTTTGCTGAAACATCTAATCACGTCAGACTACATCAACACTTCGCTGACCTCAATAAACGTCCAAGCCAGTGCGTTGTTCACCTTGGCCAGAGGCTTCCCTTTTGTGGACGTTGGTGTGTCAGCTCTCTTGCTGGCGGCCGGGTGCTGGGGCCAAGTGACCCTGACTGTGACTGTGACTGCAGCTGCCCTGCTCTTTTGCCACTATGCTTACATGGTACCAGGCTGGCAAGCGGAAGCCATGCGATCCGCCCAGCGGCGGACAGCTGCTGGCATCATGAAAAATGCAGTGGTGGATGGGATCGTGGCTACTGATGTACCTGAACTTGAGCGAACAACTCCAGTCATGCAGAAAAAAGTTGGACAGATCATGCTGATCTTGGTGTCAATGGCCGCGGTTGTCGTCAATCCATCAGTGAGAACTGTCAGAGAGGCTGGAATTCTGACTACGGCAGCAGCAGTCACCTTATGGGAGAATGGTGCTAGTTCAGTGTGGAATGCAACGACAGCTATTGGGCTTTGTCACATCATGCGAGGAGGATGGCTCTCATGTCTCTCCATCACGTGGACTCTCATCAAAAACATGGAGAAACCAGGCCTCAAGAGGGGTGGAGCCAAGGGACGCACACTAGGGGAAGTTTGGAAGGAGAGACTCAACCACATGACGAAGGAAGAATTTACCAGATACAGAAAAGAAGCCATCACTGAAGTCGACCGCTCCGCGGCAAAACATGCCAGGAGAGAGGGAAACATCACTGGAGGCCATCCAGTCTCACGGGGAACCGCAAAATTACGGTGGTTAGTGGAAAGGCGTTTCCTCGAGCCAGTGGGAAAGGTTGTGGATCTCGGATGTGGTAGAGGCGGCTGGTGTTATTACATGGCTACCCAGAAGAGGGTACAGGAAGTGAAAGGGTACACGAAAGGAGGACCTGGCCATGAAGAGCCACAACTGGTGCAGAGCTATGGTTGGAATATTGTTACCATGAAGAGCGGAGTCGACGTCTTCTACAGACCATCAGAAGCGAGCGACACACTGCTCTGTGACATTGGAGAGTCATCGTCAAGTGCCGAGGTAGAAGAACACCGCACCGTCCGTGTCTTGGAGATGGTGGAAGACTGGCTGCACAGAGGACCTAAGGAATTCTGCATCAAAGTGCTATGCCCTTACATGCCCAGAGTGATTGAGAAGATGGAAACACTCCAAAGGCGATATGGAGGTGGCCTTGTGAGAAACCCCCTTTCACGCAACTCTACCCATGAGATGTACTGGGTGAGCCACGCTTCAGGCAACATTGTCCACTCCGTGAACATGACAAGCCAGGTGCTTCTGGGGAGGATGGAAAAGAAAACATGGAAGGGACCCCAGTTTGAGGAAGATGTCAACTTGGGAAGTGGAACGCGGGCAGTAGGGAAGCCTCTCCTCAATTCTGATACTAGCAAGATCAAGAACCGAATTGAGAGGCTGAAGAAAGAATACAGCTCCACATGGCACCAGGATACGAATCACCCCTACAGGACCTGGAACTACCACGGAAGCTATGAAGTGAAACCAACCGGCTCAGCCAGCTCTCTTGTGAATGGGGTAGTTAGATTACTCTCAAAACCATGGGACACTATCACCAATGTGACCACGATGGCCATGACAGACACCACTCCTTTCGGTCAACAACGAGTGTTCAAGGAAAAGGTGGATACAAAGGCTCCGGAGCCTCCAGAAGGGGTCAAATACGTCCTCAATGAGACCACGAACTGGCTGTGGGCTTTTCTAGCCCGCGATAAGAAACCCAGGATGTGTTCCCGGGAGGAATTCATTGGAAAAGTCAACAGTAATGCCGCCCTAGGAGCGATGTTTGAAGAACAGAACCAATGGAAGAACGCCCGGGAAGCCGTGGAGGATCCAAAGTTTTGGGAGATGGTGGATGAGGAGCGTGAGGCGCATCTCCGTGGAGAATGCAACACCTGCATCTACAACATGATGGGAAAGAGAGAGAAGAAGCCTGGAGAGTTCGGCAAAGCTAAAGGCAGCAGAGCCATTTGGTTCATGTGGCTAGGGGCCCGCTTCCTGGAGTTTGAAGCTCTCGGATTCCTCAATGAAGACCACTGGCTGGGTAGGAAGAACTCAGGAGGAGGAGTTGAAGGCTTAGGACTGCAGAAGCTTGGGTACATCTTGAAGGAAGTCGGAACAAAGCCTGGAGGAAAGATCTACGCCGATGATACCGCAGGCTGGGACACACGCATCACCAAAGCTGACCTCGAGAACGAAGCGAAGGTTCTTGAACTGCTGGACGGAGAACACCGACGCCTAGCGCGGTCCATCATTGAGCTCACATACCGACACAAAGTCGTGAAAGTGATGAGGCCAGCGGCCGACGGGAAAACTGTGATGGATGTCATCTCCAGAGAGGATCAGAGAGGAAGCGGGCAGGTAGTGACTTACGCCCTGAACACCTTCACTAATCTAGCAGTTCAGCTGGTCAGAATGATGGAGGGGGAGGGGGTCATTGGACCTGACGATGTTGAAAAACTGGGAAAAGGAAAAGGCCCTAAGGTCAGAACCTGGCTGTTTGAGAATGGCGAGGAGCGTCTCAGTCGCATGGCCGTCAGCGGTGATGACTGCGTGGTGAAACCTTTGGACGACCGCTTCGCCACATCACTACACTTCCTAAATGCCATGTCAAAGGTCCGCAAAGACATCCAGGAATGGAAACCCTCGACAGGGTGGTATGACTGGCAGCAGGTCCCATTCTGTTCAAACCATTTCACGGAACTGATCATGAAGGACGGCAGGACGTTGGTGGTCCCGTGTCGTGGACAAGACGAGTTGATTGGACGGGCCAGAATCTCTCCAGGGGCTGGATGGAATGTGCGCGACACCGCCTGCCTGGCGAAGTCATACGCGCAGATGTGGCTGTTGCTTTATTTTCACCGTAGAGACCTGAGATTGATGGCTAACGCCATCTGTTCCGCTGTGCCTGTCAACTGGGTTCCCACAGGGCGTACCACCTGGTCGATCCACGCAAAAGGAGAATGGATGACGACAGAAGACATGCTCGCAGTCTGGAACAGAGTGTGGATTGAGGAGAATGAGTGGATGGAAGACAAAACACCAGTTGAGAGGTGGAGTGATGTTCCATACTCTGGAAAGAGAGAAGACATTTGGTGTGGCAGTTTGATTGGCACACGAACCCGCGCTACTTGGGCTGAAAATATCCATGTGGCAATCAATCAGGTCCGTTCGGTGATTGGAGAAGAGAAGTATGTGGATTACATGAGCTCCCTGAGGAGGTATGAAGACACCATTGTAGTTGAGGACACTGTTTTGTAA
>MF984337|Austria|2015
ATGTCTAAGAAACCAGGAGGGCCCGGTAAAAACCGGGCTGTCAATATGCTAAAACGCGGTATGCCCCGCGGATTGTCCTTGATAGGACTGAAGAGGGCTATGCTGAGTCTGATTGACGGGAAAGGCCCAATACGTTTCGTGTTGGCTCTTTTGGCGTTTTTCAGATTCACTGCAATCGCTCCGACTCGTGCGGTGCTGGACAGATGGAGAGGCGTCAACAAACAAACAGCGATGAAGCATCTCTTGAGTTTCAAGAAAGAACTAGGAACTCTGACCAGTGCCATCAACCGCCGGAGCACAAAACAAAAGAAAAGAGGAGGCACAGCGGGCTTTACTATCTTGCTTGGGCTGATCGCTTGTGCTGGAGCTGTGACCCTCTCGAACTTCCAGGGCAAAGTGATGATGACAGTCAATGCAACCGATGTTACTGACGTGATTACCATCCCAACAGCTGCTGGGAAAAACCTGTGCATTGTGAGGGCTATGGACGTGGGATACCTTTGTGAGGATACTATCACTTATGAATGTCCGGTCCTAGCTGCTGGAAATGACCCTGAAGACATTGACTGCTGGTGCACGAAATCATCTGTTTACGTGCGCTATGGAAGATGCACAAAAACTCGGCATTCCCGTCGAAGCAGAAGGTCTCTGACTGTCCAGACACATGGAGAAAGTACACTGGCCAACAAGAAAGGAGCTTGGTTGGACAGCACAAAAGCCACGAGATATCTGGTGAAGACAGAATCATGGATACTGAGAAACCCGGGCTACGCCCTCGTTGCAGCGGTCATTGGATGGATGCTAGGAAGCAACACAATGCAACGCGTCGTGTTTGCCATCCTATTGCTCCTGGTGGCACCAGCATACAGCTTCAATTGCTTGGGAATGAGTAACAGAGACTTCCTGGAGGGAGTGTCTGGAGCTACATGGGTTGATCTGGTACTGGAAGGCGATAGTTGTGTGACCATAATGTCAAAGGACAAGCCAACCATTGATGTCAAAATGATGAACATGGAAGCAGCCAACCTCGCAGATGTGCGCAGCTACTGTTACCTAGCTTCGGTCAGTGACTTGTCAACGAGAGCCGCGTGTCCAACCATGGGTGAAGCCCACAACGAGAAAAGAGCTGACCCCGCCTTCGTTTGCAAGCAAGGCGTTGTGGACAGAGGATGGGGAAATGGCTGCGGACTGTTTGGAAAGGGAAGCATTGACACATGCGCGAAGTTTGCCTGTACAACCAAAGCAACTGGATGGATCATCCAGAAGGAGAACATCAAGTATGAGGTCGCCATATTTGTGCATGGCCCGACGACTGTTGAATCTCATGGCAATTATTCAACACAGACAGGGGCCACCCAGGCTGGAAGATTCAGTATAACTCCATCGGCGCCATCTTACACGCTAAAGTTGGGTGAGTATGGTGAGGTCACGGTTGACTGTGAGCCACGGTCAGGAATAGACACTAGCGCCTATTACGTTATGTCAGTTGGTGCGAAGTCCTTCCTGGTTCACCGAGAGTGGTTTATGGATCTGAACCTGCCATGGAGCAGTGCTGGAAGCACCACGTGGAGGAATCGGGAAACACTGATGGAGTTTGAAGAACCTCATGCCACCAAACAATCTGTTGTGGCTCTAGGGTCGCAGGAAGGTGCATTGCACCAAGCTCTGGCCGGAGCGATTCCTGTTGAGTTCTCAAGCAATACTGTGAAGTTGACATCAGGACATCTGAAGTGTAGGGTGAAGATGGAGAAGTTGCAGCTTAAGGGAACAACATATGGAGTATGTTCAAAAGCGTTTAAATTCGCTGGGACTCCCGCTGACACTGGCCATGGAACGGTGGTGTTGGAACTGCAATACACCGGAACAGACGGTCCCTGCAAAGTGCCCATTTCTTCCGTAGCTTCCCTGAATGACCTCACACCTGTTGGAAGACTGGTGACCGTGAATCCATTTGTGTCTGTGGCCACAGCCAACTCGAAGGTCTTGATTGAACTCGAACCCCCGTTTGGTGACTCTTACATCGTGGTGGGAAGAGGAGAACAGCAGATAAACCACCACTGGCACAAATCTGGGAGCAGCATCGGAAAGGCCTTTACCACTACACTCAGAGGAGCTCAACGACTCGCAGCTCTTGGAGACACTGCTTGGGATTTTGGGTCAGTTGGAGGGGTTTTCACCTCAGTGGGGAAAGCCATACACCAAGTCTTTGGAGGAGCTTTTAGATCACTCTTTGGAGGGATGTCCTGGATCACACAGGGACTTCTAGGAGCCCTTCTGTTGTGGATGGGAATCAATGCCCGTGACAGGTCAATTGCCATGACGTTTCTTGCGGTTGGAGGAGTCTTGCTCTTCCTTTCGGTCAACGTCCATGCTGACACAGGCTGTGCCATTGATATTGGCAGGCAAGAGCTCCGGTGTGGAAGTGGAGTGTTTATCCACAACGATGTGGAAGCCTGGATGGATCGCTACAAGTTCTACCCGGAGACACCACAAGGCCTAGCAAGAATTATTCAGAAAGCACATGCAGAAGGAGTCTGCGGCTTGCGTTCCGTTTCCAGACTCGAGCACCAAATGTGGGAAGCCATTAAGGATGAGCTGAACACCCTGTTGAAAGAGAATGGAGTCGACTTGAGTGTCGTGGTGGAAAAACAAAATGGGATGTATAAAGCAGCACCAAAACGTTTGGCTGCCACCACCGAAAAACTGGAGATGGGTTGGAAGGCTTGGGGCAAGAGCATCATCTTTGCTCCAGAACTAGCTAACAACACCTTTGTCATCGACGGTCCTGAGACTGAGGAATGCCCAACGGCCAACCGAGCATGGAACAGTATGGAGGTAGAAGACTTTGGATTTGGATTGACAAGCACTCGCATGTTCCTGAGGATTCGGGAAACGAACACAACTGAATGCGACTCGAAGATCATAGGAACCGCCGTCAAGAACAACATGGCTGTGCATAGTGATCTGTCGTACTGGATAGAGAGCGGACTCAACGACACCTGGAAGCTTGAGAGGGCGGTTCTAGGAGAAGTCAAATCATGCACCTGGCCAGAAACCCACACTTTGTGGGGTGATGGAGTTCTGGAAAGTGATCTCATCATACCCATCACCTTGGCAGGACCCAGAAGCAATCATAACAGGAGACCAGGGTACAAAACTCAGAACCAAGGTCCATGGGATGAGGGGCGTGTCGAGATTGACTTTGACTATTGCCCAGGAACAACAGTAACTATAAGTGATAGTTGCGGACACCGTGGACCTGCGGCACGCACAACCACTGAGAGTGGGAAGCTCATTACAGACTGGTGCTGCAGAAGCTGCACCCTCCCCCCACTGCGCTTCCAGACTGAGAATGGCTGTTGGTATGGAATGGAAATTCGACCCACGCGGCACGACGAAAAGACCCTCGTGCAATCGAGAGTGAATGCATACAACGCCGACATGATTGATCCTTTTCAGTTGGGCCTTCTGGTCGTGTTCTTGGCCACCCAGGAGGTCCTTCGCAAGAGGTGGACGGCCAAGATCAGCATTCCAGCTATCATGCTTGCACTCCTAGTCCTAGTGTTTGGGGGTATTACGTACACTGATGTCCTGCGATATGTCATTCTCGTCGGCGCCGCGTTTGCTGAAGCAAACTCAGGAGGAGACGTTGTGCACTTGGCACTCATGGCTACATTCAAGATTCAACCAGTCTTTCTGGTAGCTTCCTTTTTGAAGGCAAGGTGGACCAACCAAGAGAGTATTTTGCTCATGCTTGCAGCTGCTTTCTTTCAAATGGCTTACTATGACGCCAAGAATGTTTTGTCATGGGAAGTGCCTGACGTTTTGAACTCTCTCTCCGTTGCGTGGATGATTCTCAGAGCTATAAGCTTCACCAACACTTCAAATGTGGTGGTGCCGCTGCTGGCCCTTCTGACACCTGGACTAAAATGCCTAAACCTTGATGTGTACAGAATTTTGCTACTCATGGTTGGAGTTGGAAGCCTCATCAAAGAAAAAAGGAGCTCTGCAGCAAAAAAGAAAGGGGCTTGCCTCATCTGCCTAGCGCTGGCGTCTACAGGAGTGTTCAATCCAATGATACTTGCAGCTGGGCTGATGGCTTGCGACCCCAACCGCAAGCGGGGCTGGCCTGCCACGGAAGTGATGACTGCAGTTGGACTCATGTTTGCCATCGTTGGGGGTCTGGCAGAACTTGACATAGACTCTATGGCTATCCCCATGACCATTGCCGGACTCATGTTCGTGGCATTCGTCATCTCTGGAAAGTCAACAGACATGTGGATTGAGAGGACGGCTGATATTACTTGGGAGAGTGACGCTGAAATCACAGGCTCTAGTGAAAGAGTGGATGTTAGGCTGGATGATGATGGAAATTTTCAATTGATAAATGACCCCGGGGCGCCATGGAAAATTTGGATGCTTAGGATGGCCTGCCTGGCAATAAGTGCCTACACACCTTGGGCGATTCTTCCCTCGGTCATTGGATTCTGGATAACCCTTCAGTACACAAAGAGAGGAGGTGTCCTTTGGGACACACCATCACCCAGGGAGTACAAGAAGGGTGATACCACCACTGGCGTTTACAGAATCATGACTCGAGGTCTGCTTGGCAGTTACCAAGCTGGAGCCGGAGTGATGGTAGAGGGAGTGTTCCACACACTATGGCACACCACTAAGGGAGCTGCTCTCATGAGTGGTGAAGGACGTCTGGATCCCTATTGGGGGAGCGTGAAAGAAGACCGGCTTTGCTATGGGGGGCCATGGAAACTCCAACATAAATGGAATGGACATGATGAGGTCCAAATGATTGTCGTGGAGCCGGGAAAAAATGTGAAAAACGTCCAGACTAAGCCCGGAGTGTTTAAGACACCAGAAGGAGAAATTGGGGCAGTTACGCTAGACTATCCCACTGGAACGTCAGGTTCCCCCATTGTGGATAAAAATGGAGATGTGATTGGATTGTATGGGAACGGCGTCATCATGCCTAATGGTTCATACATAAGCGCCATTGTGCAAGGAGAGAGAATGGAAGAACCGGCACCAGCTGGCTTCGAACCTGAAATGTTGAGGAAGAAACAGATCACTGTCCTTGATCTGCACCCCGGAGCAGGAAAGACGCGCAAGATACTTCCCCAAATCATCAAGGAGGCCATCAACAAAAGATTGAGGACGGCTGTACTGGCACCCACCAGGGTCGTTGCTGCTGAGATGTCTGAGGCCCTGAGAGGACTTCCCATCCGGTACCAAACCTCAGCAGTGCACAGAGAGCACAGTGGAAATGAGATCGTTGATGTCATGTGCCATGCCACTCTCACACACAGGCTGATGTCTCCACACAGAGTCCCCAATTACAATCTGTTCATAATGGATGAAGCCCATTTCACGGATCCAGCGAGCATCGCAGCCAGAGGATACATAGCAACCAAGGTTGAATTGGGCGAAGCCGCCGCGATTTTCATGACGGCAACGCCACCCGGGACTTCTGACCCCTTTCCAGAGTCCAATGCTCCTATCTCGGACATGCAAACAGAGATCCCAGACAGAGCCTGGAACACTGGATATGAATGGATAACTGAGTATGTTGGAAAGACCGTTTGGTTTGTTCCAAGTGTGAAAATGGGAAATGAGATTGCCCTCTGTCTGCAACGGGCGGGGAAGAAGGTTATCCAGCTGAACAGAAAGTCCTATGAGACAGAGTACCCCAAGTGCAAGAACGATGATTGGGATTTTGTCATCACCACAGACATATCAGAAATGGGAGCAAACTTCAAGGCAAGCAGAGTGATCGACAGCCGCAAAAGCGTGAAACCCACCATCATTGAGGAAGGTGATGGAAGAGTCATCCTGGGGGAACCCTCAGCCATCACGGCTGCCAGCGCTGCTCAGCGGAGAGGACGCATAGGAAGAAACCCATCACAAGTTGGTGATGAGTATTGCTATGGAGGGCACACAAATGAGGATGATTCCAACTTTGCCCACTGGACAGAGGCTCGCATCATGCTAGACAACATCAACATGCCGAATGGTCTGGTGGCCCAACTATATCAGCCTGAGCGCGAGAAGGTGTACACCATGGACGGGGAATATAGGCTCAGAGGGGAAGAACGGAAGAACTTCCTTGAATTCCTGAGAACAGCTGATTTACCAGTCTGGCTCGCTTACAAAGTGGCAGCAGCAGGAATATCATACCATGACCGGAAGTGGTGCTTTGATGGACCTCGAACCAACACGATTCTTGAAGACAACAATGAAGTTGAAGTCATCACGAAGTTGGGTGAGAGAAAGATCCTAAGACCCAGGTGGGCGGATGCCAGAGTGTACTCAGACCACCAAGCTCTAAAGTCCTTCAAAGATTTTGCATCAGGGAAACGATCACAAATCGGGCTCGTTGAGGTGCTCGGGAGAATGCCTGAGCACTTCATGGGGAAAACTTGGGAGGCGTTGGACACGATGTATGTGGTGGCAACCGCTGAAAAAGGAGGCCGAGCTCACAGGATGGCTCTTGAGGAGCTACCGGACGCCCTTCAGACAATAGCTTTGATTGCACTATTGAGTGTGATGTCCTTAGGTGTGTTTTTTCTACTCATGCAAAGGAAAGGCATTGGTAAGATTGGCTTGGGAGGAGTGATCTTAGGAGCTGCCACATTCTTCTGCTGGATGGCTGAAGTCCCAGGAACGAAAATAGCAGGCATGCTCCTGCTTTCCCTGCTGCTCATGATTGTTTTGATTCCGGAGCCGGAAAAGCAGCGCTCACAGACTGACAACCAGCTTGCCGTGTTCTTGATTTGTGTGCTCACACTGGTCAGCGCCGTGGCTGCCAATGAAATGGGTTGGCTGGACAAGACCAAGAATGACATTGGCAGCCTGTTGGGACACAAGCCAGAAACTAGAGAGACCCTGGGAGTTGAGAACTTCTTGCTTGATCTGCGGCCGGCTACAGCATGGTCGCTCTATGCCGTAACGACAGCCGTTCTTACCCCTTTGCTGAAACATCTAATCACGTCAGACTACATCAACACTTCGCTGACCTCAATAAACGTCCAAGCCAGTGCGTTGTTCACCTTGGCCAGAGGCTTCCCTTTTGTGGACGTTGGTGTGTCAGCTCTTTTGCTGGCGGCCGGATGCTGGGGCCAAGTGACCCTGACTGTGACTGTGACTGCAGCTGCCCTGCTCTTTTGCCACTATGCTTACATGGTACCAGGCTGGCAAGCGGAAGCCATGCGATCCGCCCAGCGGCGGACAGCTGCTGGCATCATGAAAAATGCAGTGGTGGATGGGATCGTGGCTACTGATGTACCTGAACTTGAGCGAACAACTCCAGTCATGCAGAAAAAAGTTGGACAGATCATGCTGATCTTGGTGTCAATGGCCGCGGTTGTCGTCAATCCATCAGTGAGAACTGTCAGAGAGGCTGGAATTCTGACTACAGCAGCAGCAGTCACCTTATGGGAGAATGGTGCTAGTTCAGTGTGGAATGCAACGACAGCTATTGGGCTTTGTCACATCATGCGAGGAGGATGGCTCTCGTGTCTCTCCATCACGTGGACTCTCATCAAAAACATGGAGAAACCAGGCCTCAAGAGGGGTGGAGCCAAGGGACGCACACTAGGGGAAGTTTGGAAGGAGAGACTCAACCACATGACGAAGGAAGAATTTACCAGATACAGAAAAGAAGCCATCACTGAAGTCGACCGCTCCGCGGCAAAACATGCCAGGAGAGAGGGAAACATCACTGGAGGCCATCCAGTCTCACGGGGAACCGCGAAATTACGGTGGTTAGTGGAAAGGCGTTTCCTCGAGCCAGTGGGAAAGGTTGTGGATCTCGGATGTGGTAGAGGCGGCTGGTGTTATTACATGGCTACCCAGAAGAGGGTACAGGAAGTGAAAGGGTACACGAAAGGAGGACCAGGCCATGAAGAGCCACAACTGGTGCAGAGCTATGGTTGGAATATTGTTACCATGAAGAGCGGAGTCGACGTCTTCTACAGACCATCAGAAGCGAGCGACACACTGCTCTGTGACATTGGAGAGTCATCGTCAAGTGCCGAGGTAGAAGAACACCGCACCGTCCGTGTCTTGGAGATGGTGGAAGACTGGCTGCACAGAGGACCTAAGGAATTCTGCATCAAAGTGCTATGCCCTTACATGCCCAGAGTGATTGAGAAGATGGAAACACTCCAAAGGCGATATGGAGGCGGCCTTGTGAGAAACCCCCTTTCACGCAACTCTACCCATGAGATGTACTGGGTGAGCCACGCTTCAGGCAACATTGTCCACTCCGTGAACATGACAAGCCAGGTGCTTCTGGGGAGGATGGAAAAGAAAACATGGAAGGGACCCCAGTTTGAGGAAGATGTCAACTTGGGAAGTGGAACGCGGGCAGTAGGGAAGCCTCTCCTCAATTCTGATACTAGCAAGATCAAGAACCGAATTGAGAGGCTGAAAAAAGAATACAGCTCCACATGGCACCAGGATACGAATCACCCCTACAGGACCTGGAACTACCACGGAAGCTATGAAGTGAAACCAACCGGCTCAGCCAGCTCCCTTGTGAATGGGGTAGTTAGATTACTCTCAAAACCATGGGACACTATCACCAATGTGACCACGATGGCCATGACAGACACCACTCCTTTCGGTCAACAACGAGTGTTCAAGGAAAAGGTGGATACAAAGGCTCCAGAGCCTCCAGAAGGGGTCAAATACGTCCTCAATGAGACCACGAACTGGCTGTGGGCTTTTCTAGCCCGCGATAAGAAACCCAGGATGTGTTCCCGGGAGGAATTCATTGGAAAAGTCAACAGTAATGCCGCCCTAGGAGCGATGTTTGAAGAACAGAACCAATGGAAGAACGCCCGGGAAGCCGTGGAGGATCCAAAGTTTTGGGAGATGGTGGATGAGGAGCGTGAGGCGCATCTCCGTGGAGAATGCAACACCTGCATCTACAACATGATGGGAAAGAGAGAGAAGAAGCCTGGAGAGTTCGGCAAAGCTAAAGGCAGCAGAGCCATTTGGTTCATGTGGCTAGGGGCCCGCTTCCTGGAGTTTGAAGCTCTCGGATTCCTCAATGAAGACCACTGGCTGGGTAGGAAGAACTCAGGAGGAGGAGTTGAAGGCTTAGGACTGCAGAAGCTTGGGTACATCTTGAAGGAAGTCGGAACAAAGCCTGGAGGAAAGATCTACGCCGATGATACCGCAGGCTGGGACACACGCATCACCAAAGCTGACCTCGAGAACGAAGCGAAGGTTCTTGAACTGCTGGACGGAGAACACCGACGCCTAGCGCGGTCCATCATTGAGCTCACATACCGACACAAAGTCGTGAAAGTGATGAGGCCAGCGGCCGACGGGAAAACTGTGATGGATGTCATCTCCAGAGAGGATCAGAGAGGAAGCGGGCAGGTAGTGACTTACGCCCTGAACACCTTCACTAATCTAGCAGTTCAGCTGGTCAGAATGATGGAGGGGGAGGGGGTCATTGGACCTGACGATGTTGAAAAACTGGGAAAAGGAAAAGGCCCTAAGGTCAGAACCTGGCTGTTTGAGAATGGCGAGGAGCGTCTCAGTCGCATGGCCGTCAGCGGTGATGACTGCGTGGTGAAACCTTTGGACGACCGCTTCGCCACATCACTACACTTCCTAAATGCCATGTCAAAGGTCCGCAAAGACATCCAGGAATGGAAACCCTCGACAGGGTGGTATGACTGGCAGCAGGTCCCATTCTGTTCAAACCATTTCACGGAACTGATCATGAAGGACGGCAGGACGTTGGTGGTCCCGTGTCGTGGACAAGACGAGTTGATTGGACGGGCCAGAATCTCTCCAGGGGCTGGATGGAATGTGCGCGACACCGCCTGCCTGGCGAAGTCATACGCGCAGATGTGGCTGTTGCTTTATTTTCACCGTAGAGACCTGAGATTGATGGCTAACGCCATCTGTTCCGCTGTGCCTGTCAACTGGGTTCCCACAGGGCGTACCACCTGGTCGATCCACGCAAAAGGAGAATGGATGACGACAGAAGACATGCTCGCAGTCTGGAACAGAGTGTGGATTGAGGAGAATGAGTGGATGGAAGACAAAACACCAGTTGAGAGGTGGAGTGATGTTCCATACTCTGGAAAGAGAGAAGACATTTGGTGTGGCAGTTTGATTGGCACACGAACCCGCGCTACTTGGGCTGAAAATATCCATGTGGCAATCAATCAGGTCCGTTCGGTGATTGGAGAAGAGAAGTATGTGGATTACATGAGCTCCCTGAGGAGGTATGAAGACACCATTGTAGTTGAGGACACTGTTTTGTAA
>MH924836|Germany|2018_08_22
ATGTCTAAGAAACCAGGAGGGCCCGGTAAAAACCGGGCTGTCAATATGCTAAAACGCGGTATGCCCCGCGGATTGTCCTTGATAGGACTGAAGAGGGCTATGCTGAGTCTGATTGACGGGAAAGGCCCAATACGTTTCGTGTTGGCTCTTTTGGCGTTTTTCAGATTCACTGCAATCGCTCCGACTCGTGCGGTGCTGGACAGATGGAGAGGCGTCAACAAACAAACAGCGATGAAGCATCTCTTGAGTTTCAAGAAAGAACTAGGAACTCTGACCAGCGCCATCAACCGCCGGAGCACAAAACAAAAGAAAAGAGGAGGCACAGCGGGCTTTACTATCTTGCTTGGGCTGATCGCTTGTGCTGGAGCTGTGACCCTCTCGAACTTCCAGGGCAAAGTGATGATGACAGTCAATGCAACCGATGTTACTGACGTGATTACCATCCCAACAGCTGCTGGGAAAAACCTGTGCATTGTGAGGGCTATGGACGTGGGATACCTTTGTGAGGATACTATCACTTATGAATGTCCGGTCCTAGCTGCTGGAAATGACCCTGAAGACATTGACTGCTGGTGCACGAAATCATCTGTTTACGTGCGCTATGGAAGATGCACAAAAACTCGGCATTCCCGTCGAAGCAGAAGGTCTCTGACTGTCCAGACACATGGAGAAAGTACACTGGCCAACAAGAAAGGAGCTTGGTTGGACAGCACAAAAGCCACGAGATATCTGGTGAAGACAGAATCATGGATACTGAGAAACCCGGGCTACGCCCTCGTTGCAGCGGTCATTGGATGGATGCTAGGAAGCAACACAATGCAACGCGTCGTGTTTGCCATCCTATTGCTCCTGGTGGCACCAGCATACAGCTTCAATTGCTTGGGAATGAGTAACAGAGACTTCCTGGAGGGAGTGTCTGGAGCTACATGGGTTGATCTGGTACTGGAAGGCGATAGTTGTGTGACCATAATGTCAAAGGACAAGCCAACCATTGATGTCAAAATGATGAACATGGAAGCAGCCAACCTCGCAGATGTGCGCAGCTACTGTTACCTAGCTTCGGTCAGTGACTTGTCAACGAGAGCTGCGTGTCCAACTATGGGTGAAGCCCACAACGAGAAAAGAGCTGACCCCGCCTTCGTTTGCAAGCAAGGCGTTGTGGACAGAGGATGGGGAAATGGCTGCGGACTGTTTGGAAAGGGAAGCATTGACACATGCGCGAAGTTTGCCTGTACAACCAAAGCAACTGGATGGATCATCCAGAAGGAGAACATCAAGTATGAGGTCGCCATATTTGTGCATGGCCCGACGACTGTTGAATCTCATGGCAATTATTCAACACAGGCAGGAGCCACCCAGGCTGGAAGATTCAGTATAACTCCATCGGCGCCATCTTACACGCTAAAGTTGGGTGAGTATGGTGAGGTCACGGTTGACTGTGAGCCACGGTCAGGAATAGACACTAGCGCCTATTACGTTATGTCAGTTGGTGCGAAGTCCTTCCTGGTTCACCGAGAGTGGTTTATGGATCTGAACCTGCCATGGAGCAGTGCTGGAAGCACCACGTGGAGGAATCGGGAAACACTGATGGAGTTTGAAGAACCTCATGCCACCAAACAATCTGTTGTGGCTCTAGGGTCGCAGGAAGGTGCATTGCACCAAGCTCTGGCCGGAGCGATTCCTGTTGAGTTCTCAAGCAATACTGTGAAGTTGACATCAGGACATCTGAAGTGTAGGGTGAAGATGGAGAAGTTGCAGCTTAAGGGAACAACATATGGAGTATGTTCAAAAGCGTTTAAATTCGCTGGGACTCCCGCTGACACTGGCCATGGAACGGTGGTGTTGGAACTGCAATACACCGGAACAGACGGTCCCTGCAAAGTGCCCATTTCTTCCGTAGCTTCCCTGAATGACCTCACACCTGTTGGAAGACTGGTGACCGTGAATCCATTTGTGTCTGTGGCCACAGCCAACTCGAAGGTCTTGATTGAACTCGAACCCCCGTTTGGTGACTCTTACATCGTGGTGGGAAGAGGAGAACAGCAGATAAACCACCACTGGCACAAATCTGGGAGCAGCATCGGAAAGGCCTTTACCACTACACTCAGAGGAGCTCAACGACTCGCAGCTCTTGGAGACACTGCTTGGGATTTTGGGTCAGTTGGAGGGGTTTTCACCTCAGTGGGGAAAGCCATACACCAAGTCTTTGGAGGAGCTTTTAGATCACTCTTTGGAGGGATGTCCTGGATTACACAGGGACTTCTAGGAGCCCTTCTGTTGTGGATGGGAATCAATGCCCGTGACAGGTCAATTGCCATGACGTTTCTTGCGGTTGGAGGAGTTTTGCTCTTCCTTTCGGTCAACGTCCATGCTGACACAGGCTGTGCCATTGATATTGGCAGGCAAGAGCTCCGGTGTGGAAGTGGAGTGTTTATCCACAACGATGTGGAAGCCTGGATGGACCGTTACAAGTTCTACCCGGAGACACCACAAGGCCTAGCAAGAATTATTCAGAAAGCACATGCAGAAGGAGTCTGCGGCTTGCGTTCCGTTTCCAGACTCGAGCACCAAATGTGGGAAGCCATTAAGGATGAGCTGAACACCCTGTTGAAAGAGAATGGAGTCGACTTGAGTGTCGTGGTGGAAAAACAAAATGGGATGTATAAAGCAGCACCAAAACGTTTGGCTGCCACCACCGAAAAACTGGAGATGGGTTGGAAGGCTTGGGGCAAGAGCATCATCTTTGCTCCAGAACTAGCTAACAACACCTTTGTCATCGACGGTCCTGAGACTGAGGAATGCCCAACGGCCAACCGAGCATGGAACAGTATGGAGGTAGAAGACTTTGGATTTGGATTGACAAGCACTCGCATGTTCCTGAGGATTCGGGAAACGAACACAACTGAATGCGACTCGAAGATCATAGGAACCGCCGTCAAGAACAACATGGCTGTGCATAGTGATCTGTCGTACTGGATAGAGAGCGGACTCAACGACACCTGGAAGCTTGAGAGGGCGGTTCTAGGAGAAGTCAAATCATGCACCTGGCCAGAAACCCACACTTTGTGGGGTGATGGAGTTCTGGAAAGTGATCTCATCATACCCATCACCTTGGCAGGACCCAGAAGCAATCATAACAGGAGACCAGGGTACAAAACTCAGAACCAAGGTCCATGGGATGAGGGGCGTGTCGAGATTGACTTTGACTATTGCCCAGGAACAACAGTAACTATAAGTGATAGTTGCGGACACCGTGGACCTGCGGCACGCACAACCACTGAGAGTGGGAAGCTCATTACAGATTGGTGCTGCAGAAGCTGCACCCTCCCTCCACTGCGCTTCCAGACTGAGAATGGCTGTTGGTATGGAATGGAAATTCGACCCACGCGGCACGACGAAAAGACCCTCGTGCAATCGAGAGTGAATGCATACAACGCCGACATGATTGATCCTTTTCAGTTGGGCCTTCTGGTCGTGTTCTTGGCCACCCAGGAGGTCCTTCGCAAGAGGTGGACGGCCAAGATCAGCATTCCAGCTATCATGCTTGCACTCCTAGTCCTAGTGTTTGGGGGTATTACGTACACTGATGTCCTGCGATATGTCATTCTCGTCGGTGCCGCGTTTGCTGAAGCAAACTCAGGAGGAGACGTTGTGCACTTGGCACTCATGGCTACATTCAAGATTCAACCAGTCTTTCTGGTGGCTTCCTTTTTGAAGGCAAGGTGGACCAACCAAGAGAGTATTTTGCTCATGCTTGCAGCTGCTTTCTTTCAAATGGCTTACTATGACGCCAAGAATGTTTTGTCATGGGAAGTGCCTGACGTTTTGAACTCTCTCTCCGTTGCGTGGATGATTCTCAGAGCTATAAGCTTCACCAACACTTCAAATGTGGTGGTGCCGCTGCTGGCCCTTCTGACACCTGGACTAAAATGCCTAAACCTTGATGTGTACAGAATTTTGCTACTCATGGTTGGAGTTGGAAGCCTCATCAAAGAAAAAAGGAGCTCTGCAGCAAAAAAGAAAGGGGCTTGCCTCATCTGTCTAGCGCTGGCGTCTACAGGAGTGTTCAATCCAATGATACTTGCAGCTGGGCTGATGGCTTGCGACCCCAACCGCAAGCGGGGCTGGCCTGCCACAGAAGTGATGACTGCAGTTGGACTCATGTTTGCCATCGTTGGGGGTCTGGCAGAACTTGACATAGACTCTATGGCTATCCCCATGACCATTGCCGGACTCATGTTCGTGGCATTTGTCATCTCTGGAAAGTCAACAGACATGTGGATTGAGAGGACGGCTGATATTACTTGGGAGAGTGACGCTGAAATCACAGGCTCTAGTGAAAGAGTAGATGTTAGGCTGGATGATGATGGAAATTTTCAATTGATAAATGACCCCGGGGCGCCATGGAAAATTTGGATGCTTAGGATGGCCTGCCTGGCAATAAGTGCCTACACACCTTGGGCGATTCTTCCCTCGGTCATTGGATTCTGGATAACCCTTCAGTACACAAAGAGAGGAGGTGTCCTTTGGGACACACCATCACCCAGGGAGTACAAGAAGGGTGATACCACCACTGGCGTTTACAGAATCATGACTCGAGGTCTGCTTGGCAGTTACCAAGCTGGAGCCGGAGTGATGGTAGAGGGAGTGTTCCACACACTATGGCACACCACTAAGGGAGCTGCTCTCATGAGTGGTGAAGGACGTCTGGATCCCTATTGGGGGAGCGTGAAAGAAGACCGGCTTTGCTATGGGGGGCCATGGAAACTCCAACATAAATGGAATGGACATGATGAGGTCCAAATGATTGTCGTGGAGCCAGGAAAAAATGTGAAAAACGTCCAGACTAAGCCCGGAGTGTTTAAGACACCAGAAGGAGAAATTGGGGCAGTTACGCTAGACTATCCCACTGGAACGTCAGGTTCCCCCATTGTGGATAAAAATGGAGATGTGATTGGATTGTATGGGAACGGCGTCATCATGCCTAATGGTTCATACATAAGCGCCATTGTGCAAGGAGAGAGAATGGAAGAACCGGCACCAGCTGGCTTCGAACCTGAAATGTTGAGGAAGAAACAGATCACTGTCCTTGATCTGCACCCCGGAGCAGGAAAGACGCGCAAGATACTTCCCCAAATCATCAAGGAGGCCATCAACAAAAGATTGAGGACGGCTGTACTGGCACCCACCAGGGTCGTTGCTGCTGAGATGTCTGAGGCCCTGAGAGGACTTCCCATCCGGTACCAAACCTCAGCAGTGCACAGGGAGCACAGTGGAAATGAGATCGTTGATGTCATGTGCCATGCCACTCTCACACACAGGCTGATGTCTCCACACAGAGTCCCCAATTACAATCTGTTCATAATGGATGAAGCCCATTTCACGGATCCAGCGAGCATCGCAGCCAGAGGATACATAGCAACCAAGGTTGAATTGGGCGAAGCCGCCGCGATTTTCATGACGGCAACGCCACCCGGGACTTCTGACCCCTTTCCAGAGTCCAATGCTCCTATCTCGGACATGCAAACAGAGATCCCAGACAGAGCCTGGAACACTGGATATGAATGGATAACTGAGTATGTTGGAAAGACCGTTTGGTTTGTTCCAAGTGTGAAAATGGGAAATGAGATTGCCCTCTGTCTGCAACGGGCGGGGAAGAAGGTTATCCAACTGAACAGAAAGTCCTATGAGACAGAGTACCCCAAGTGCAAGAACGATGATTGGGATTTTGTCATCACCACAGACATATCAGAAATGGGAGCAAACTTCAAGGCAAGCAGAGTGATCGACAGCCGCAAAAGCGTGAAACCCACCATCATTGAGGAAGGTGATGGAAGAGTCATCCTGGGGGAACCCTCAGCCATCACGGCTGCCAGCGCTGCTCAGCGGAGAGGACGCATAGGAAGAAACCCATCACAAGTTGGTGATGAGTATTGTTATGGAGGGCACACAAATGAGGATGATTCCAACTTTGCCCACTGGACAGAGGCTCGCATCATGCTAGACAACATCAACATGCCGAATGGTCTGGTGGCCCAACTATATCAGCCTGAGCGCGAGAAGGTGTACACCATGGACGGGGAATATAGGCTCAGAGGGGAAGAACGGAAGAACTTCCTTGAATTCCTGAGAACAGCTGATTTACCAGTCTGGCTCGCTTACAAAGTGGCAGCAGCAGGAATATCATACCATGACCGGAAGTGGTGCTTTGATGGACCTCGAACCAACACGATTCTTGAAGACAACAATGAAGTTGAAGTCATCACGAAGTTGGGTGAGAGAAAGATCCTAAGACCCAGGTGGGCGGATGCCAGAGTGTACTCAGACCACCAAGCTCTAAGGTCCTTCAAAGATTTTGCATCAGGGAAACGATCACAAATCGGGCTCGTTGAGGTGCTCGGGAGAATGCCTGAGCACTTCATGGGGAAAACTTGGGAGGCGTTGGACACGATGTATGTGGTGGCAACCGCTGAAAAAGGAGGCCGAGCTCACAGGATGGCTCTTGAGGAGCTACCGGACGCCCTTCAGACAATAGCTTTGATTGCACTATTGAGTGTGATGTCCTTAGGTGTGTTTTTTCTACTCATGCAAAGGAAAGGCATTGGTAAGATTGGCTTGGGAGGAGTGATCTTAGGAGCTGCCACATTCTTCTGCTGGATGGCTGAAGTCCCAGGAACGAAAATAGCAGGCATGCTCCTGCTTTCCCTGCTGCTCATGATTGTTTTGATTCCGGAGCCGGAAAAGCAGCGCTCACAGACTGACAACCAGCTTGCCGTGTTCTTGATTTGTGTGCTCACACTGGTCAGCGCCGTGGCTGCCAATGAAATGGGTTGGCTGGACAAGACCAAGAATGACATTAGCAGCCTTTTGGGACACAAGCCAGAAACTAGAGAGACCCTGGGAGTTGAGAACTTTTTGCTTGATCTGCGGCCGGCTACAGCATGGTCGCTCTATGCCGTAACGACAGCCGTTCTTACCCCTTTGCTGAAACATCTAATCACGTCAGACTACATCAACACTTCGCTGACCTCAATAAACGTCCAAGCCAGTGCGTTGTTCACCTTGGCCAGAGGCTTCCCTTTTGTGGACGTTGGTGTGTCAGCTCTCTTGCTGGCGGCCGGGTGCTGGGGCCAAGTGACCCTGACTGTGACTGTGACTGCAGCTGCCCTGCTCTTTTGCCACTATGCTTACATGGTACCAGGCTGGCAAGCGGAAGCCATGCGATCCGCCCAGCGGCGGACAGCTGCTGGCATCATGAAAAATGCAGTGGTGGATGGGATCGTGGCTACTGATGTACCTGAACTTGAGCGAACAACTCCAGTCATGCAGAAAAAAGTTGGACAGATCATGCTGATCTTGGTGTCAATGGCCGCGGTTGTCGTCAATCCATCAGTGAGAACTGTCAGAGAGGCTGGAATTCTGACTACAGCAGCAGCAGTCACCTTATGGGAGAATGGTGCTAGTTCAGTGTGGAATGCAACGACAGCTATTGGGCTTTGTCACATCATGCGAGGAGGATGGCTCTCGTGTCTCTCCATCACGTGGACTCTCATCAAAAACATGGAGAAACCAGGCCTCAAGAGGGGTGGAGCCAAGGGACGCACACTAGGGGAAGTTTGGAAGGAGAGACTCAACCACATGACGAAGGAAGAATTTACCAGATACAGAAAAGAAGCCATCACTGAAGTCGACCGCTCCGCGGCAAAACATGCCAGGAGAGAGGGAAACATCACTGGAGGCCATCCAGTCTCACGGGGAACCGCGAAATTACGGTGGTTAGTGGAAAGGCGTTTCCTCGAGCCAGTGGGAAAGGTTGTGGATCTCGGATGTGGTAGAGGCGGCTGGTGTTATTACATGGCTACCCAGAAGAGGGTACAGGAAGTGAAAGGGTACACGAAAGGAGGACCTGGCCATGAAGAGCCACAACTGGTGCAGAGCTATGGTTGGAATATTGTTACCATGAAGAGCGGAGTCGACGTCTTCTACAGACCATCAGAAGCGAGCGACACACTGCTCTGTGACATTGGAGAGTCATCGTCAAGTGCCGAGGTAGAAGAACACCGCACCGTCCGTGTCTTGGAGATGGTGGAAGACTGGCTGCACAGGGGACCTAAGGAATTCTGCATCAAAGTGCTATGCCCTTACATGCCTAGAGTGATTGAGAAGATGGAAACACTCCAAAGGCGATATGGAGGTGGCCTTGTGAGAAACCCCCTTTCACGCAACTCTACCCATGAGATGTATTGGGTGAGCCACGCTTCAGGCAACATTGTCCACTCCGTGAACATGACAAGCCAGGTGCTTCTGGGGAGGATGGAAAAGAAAACATGGAAGGGACCCCAGTTTGAGGAAGATGTCAACTTGGGAAGTGGAACGCGGGCAGTAGGGAAGCCTCTCCTCAATTCTGATACTAGCAAGATCAAGAACCGAATTGAGAGGCTGAAGAAAGAATACAGCTCCACATGGCACCAGGATACGAATCACCCCTACAGGACCTGGAACTACCACGGAAGCTATGAAGTGAAACCAACCGGCTCAGCCAGCTCCCTTGTGAATGGGGTAGTTAGATTACTCTCAAAACCATGGGACACTATCACCAATGTGACCACGATGGCCATGACAGACACCACTCCTTTCGGTCAACAACGAGTGTTCAAGGAAAAGGTGGACACAAAGGCTCCAGAGCCTCCAGAAGGGGTCAAATACGTCCTCAATGAGACCACGAACTGGCTGTGGGCTTTTCTAGCCCGCGATAAGAAACCCAGGATGTGTTCCCGGGAGGAATTCATTGGAAAAGTCAACAGTAATGCCGCCCTAGGAGCGATGTTTGAAGAACAGAACCAATGGAAGAACGCCCGGGAAGCCGTGGAGGATCCAAAGTTTTGGGAGATGGTGGATGAGGAGCGTGAGGCGCATCTCCGTGGAGAATGCAACACCTGCATCTACAACATGATGGGAAAGAGAGAGAAGAAGCCTGGAGAGTTCGGCAAAGCTAAAGGCAGCAGAGCCATTTGGTTCATGTGGCTAGGGGCCCGCTTCCTGGAGTTTGAAGCTCTCGGATTCCTCAATGAAGACCACTGGCTGGGTAGGAAAAACTCAGGAGGAGGAGTTGAAGGCTTAGGACTGCAGAAGCTTGGGTACATCTTGAAGGAAGTCGGAACAAGGCCTGGAGGAAAGATCTACGCCGATGATACCGCAGGCTGGGACACACGCATCACCAAAGCTGACCTCGAGAACGAAGCGAAGGTTCTTGAACTGCTGGACGGAGAACACCGACGCCTAGCGCGGTCCATCATTGAGCTCACATACCGACACAAAGTCGTGAAAGTGATGAGGCCAGCGGCCGACGGGAAAACTGTGATGGATGTCATCTCCAGAGAGGATCAGAGAGGAAGTGGGCAGGTAGTGACTTACGCCCTGAACACCTTCACTAATCTAGCAGTTCAGCTGGTCAGAATGATGGAGGGGGAGGGGGTCATTGGACCTGACGATGTTGAAAAACTGGGAAAAGGAAAAGGCCCCAAGGTCAGAACCTGGCTGTTTGAGAATGGCGAGGAGCGTCTCAGTCGCATGGCCGTCAGCGGTGATGACTGCGTGGTGAAACCTTTGGACGACCGCTTCGCCACATCACTACACTTCCTAAATGCCATGTCAAAGGTCCGCAAAGACATCCAGGAATGGAAACCCTCGACAGGGTGGTATGACTGGCAGCAGGTCCCATTCTGTTCAAACCATTTCACGGAACTGATCATGAAGGACGGCAGGACGTTGGTGGTCCCGTGTCGTGGACAAGACGAGTTGATTGGACGGGCCAGAATCTCTCCAGGGGCTGGATGGAATGTGCGCGACACCGCCTGCCTGGCGAAGTCATACGCGCAGATGTGGCTGTTGCTTTATTTTCACCGTAGAGACCTGAGATTGATGGCTAACGCCATCTGTTCCGCTGTGCCTGTCAACTGGGTTCCCACAGGGCGTACCACCTGGTCGATCCACGCAAAAGGAGAATGGATGACGACAGAAGACATGCTCGCAGTCTGGAACAGAGTGTGGATTGAGGAGAATGAGTGGATGGAAGACAAAACACCAGTTGAGAGGTGGAGTGATGTTCCATACTCTGGAAAGAGAGAAGACATTTGGTGTGGCAGTTTGATTGGCACACGAACCCGCGCTACTTGGGCTGAAAATATCCATGTGGCAATCAATCAGGTCCGTTCAGTGATTGGAGAAGAGAAGTATGTGGATTACATGAGCTCCCTGAGGAGGTATGAAGACACCATTGTAGTTGAGGACACTGTTTTGTAA
>KM659876|Austria|2014
ATGTCTAAGAAACCAGGAGGGCCCGGTAAAAACCGGGCTGTCAATATGCTAAAACGCGGTATGCCCCGCGGATTGTCCTTGATAGGACTGAAGAGGGCTATGCTGAGTCTGATTGACGGGAAAGGCCCAATACGTTTCGTGTTGGCTCTTTTGGCGTTTTTCAGATTCACTGCAATCGCTCCGACTCGTGCGGTGCTGGACAGATGGAGAGGCGTCAACAAACAAACAGCGATGAAGCATCTCTTGAGTTTCAAGAAAGAACTAGGAACTCTGACCAGTGCCATCAACCGCCGGAGCACAAAACAAAAGAAAAGAGGAGGTACAGCGGGCTTTACTATCTTGCTTGGGCTGATCGCTTGTGCTGGAGCTGTGACCCTCTCGAACTTCCAGGGCAAAGTGATGATGACAGTCAATGCAACCGATGTTACTGACGTGATTACCATCCCAACAGCTGCTGGGAAAAACCTGTGCATTGTGAGGGCTATGGACGTGGGATACCTTTGTGAGGATACTATCACTTATGAATGTCCGGTCCTAGCTGCTGGAAATGACCCTGAAGACATTGACTGCTGGTGCACGAAATCATCTGTTTACGTGCGCTATGGAAGATGCACAAAAACTCGGCATTCCCGTCGAAGCAGAAGGTCTCTGACTGTCCAGACACATGGAGAAAGTACACTGGCCAACAAGAAAGGAGCTTGGTTGGACAGCACAAAAGCCACGAGATATCTGGTGAAGACAGAATCATGGATACTGAGAAACCCGGGCTACGCCCTCGTTGCAGCGGTCATTGGATGGATGCTAGGAAGCAACACAATGCAACGCGTCGTGTTTGCCATCCTATTGCTCCTGGTGGCACCAGCATACAGCTTCAATTGCTTGGGAATGAGTAACAGAGACTTCCTGGAGGGAGTGTCTGGAGCTACATGGGTTGATCTGGTACTGGAAGGCGATAGTTGTGTGACCATAATGTCAAAGGACAAGCCAACCATTGATGTCAAAATGATGAACATGGAAGCAGCCAACCTCGCAGATGTGCGCAGCTACTGTTACCTAGCTTCGGTCAGTGACTTGTCAACGAGAGCCGCGTGTCCAACCATGGGTGAAGCCCACAACGAGAAAAGAGCTGACCCCGCCTTCGTTTGCAAGCAAGGCGTTGTGGACAGAGGATGGGGAAATGGCTGCGGACTGTTTGGAAAGGGAAGCATTGACACATGCGCGAAGTTTGCCTGTACAACCAAAGCAACTGGATGGATCATCCAGAAGGAGAACATCAAGTATGAGGTCGCCATATTTGTGCATGGCCCGACGACTGTTGAATCTCATGGCAATTATTCAACACAGGCAGGGGCCACCCAGGCTGGAAGATTCAGTATAACTCCATCGGCGCCATCTTACACGCTAAAGTTGGGTGAGTATGGTGAGGTCACGGTTGACTGTGAGCCACGGTCAGGAATAGACACTAGCGCCTATTACGTTATGTCAGTTGGTGCGAAGTCCTTCCTGGTTCACCGAGAGTGGTTTATGGATCTGAACCTGCCATGGAGCAGTGCTGGAAGCACCACGTGGAGGAATCGGGAAACACTGATGGAGTTTGAAGAACCTCATGCCACCAAACAATCTGTTGTGGCTCTAGGGTCGCAGGAAGGTGCATTGCACCAAGCTCTGGCCGGAGCGATTCCTGTTGAGTTCTCAAGCAATACTGTGAAGTTGACATCAGGACATCTGAAGTGTAGGGTGAAGATGGAGAAGTTGCAGCTTAAGGGAACAACATATGGAGTATGTTCAAAAGCGTTTAAATTCGCTGGGACTCCCGCTGACACTGGCCATGGAACGGTGGTGTTGGAACTGCAATACACCGGAACAGACGGTCCCTGCAAAGTGCCCATTTCTTCCGTAGCTTCCCTGAATGACCTCACACCTGTTGGAAGACTGGTGACCGTGAATCCATTTGTGTCTGTGGCCACAGCCAACTCGAAGGTCTTGATTGAACTCGAACCCCCGTTTGGTGACTCTTACATTGTGGTGGGAAGAGGAGAACAGCAGATAAACCACCACTGGCACAAATCTGGGAGCAGCATCGGAAAGGCCTTTACCACTACACTCAGAGGAGCTCAACGACTCGCAGCTCTTGGAGACACTGCTTGGGATTTTGGGTCAGTTGGAGGGGTTTTCACCTCAGTGGGGAAAGCCATACACCAAGTCTTTGGAGGAGCTTTTAGATCACTCTTTGGAGGGATGTCCTGGATCACACAGGGACTTCTAGGAGCCCTTCTGTTGTGGATGGGAATCAATGCCCGTGACAGGTCAATTGCCATGACGTTTCTTGCGGTTGGAGGAGTTTTGCTCTTCCTTTCGGTCAACGTCCATGCTGACACAGGCTGTGCCATTGATATTGGCAGGCAAGAGCTCCGGTGTGGAAGTGGAGTGTTTATCCACAACGATGTGGAAGCCTGGATGGATCGTTACAAGTTCTACCCGGAGACACCACAAGGCCTAGCAAGAATTATTCAGAAAGCACATGCAGAAGGAGTCTGCGGCTTGCGTTCCGTTTCCAGACTCGAGCACCAAATGTGGGAAGCCATTAAGGATGAGCTGAACACCCTGTTGAAAGAGAATGGAGTCGACTTGAGTGTCGTGGTGGAAAAACAAAATGGGATGTATAAAGCAGCACCAAAACGTTTGGCTGCCACCACCGAAAAACTGGAGATGGGTTGGAAGGCTTGGGGCAAGAGCATCATCTTTGCTCCAGAACTAGCTAACAACACCTTTGTCATCGACGGTCCTGAGACTGAGGAATGCCCAACGGCCAACCGAGCATGGAACAGTATGGAGGTAGAAGACTTTGGATTTGGATTGACAAGCACTCGCATGTTCCTGAGGATTCGGGAAACGAACACAACTGAATGCGACTCGAAGATCATAGGAACCGCCGTCAAGAACAACATGGCTGTGCATAGTGATCTGTCGTACTGGATAGAGAGCGGACTCAACGACACCTGGAAGCTTGAGAGGGCGGTTCTAGGAGAAGTCAAATCATGCACCTGGCCAGAAACCCACACTTTGTGGGGTGATGGAGTTCTGGAAAGTGATCTCATCATACCCATCACCTTGGCAGGACCCAGAAGCAATCATAACAGGAGACCAGGGTACAAAACTCAGAACCAAGGTCCATGGGATGAGGGGCGTGTCGAGATTGACTTTGACTATTGCCCAGGAACAACAGTAACTATAAGTGATAGTTGCGGACACCGTGGACCTGCGGCACGCACAACCACTGAGAGTGGGAAGCTCATTACAGACTGGTGCTGCAGAAGCTGCACCCTCCCTCCACTGCGCTTCCAGACTGAGAATGGCTGTTGGTATGGAATGGAAATTCGACCCACGCGGCACGACGAAAAGACCCTCGTGCAATCGAGAGTGAATGCATACAACGCCGACATGATTGATCCTTTTCAGTTGGGCCTTCTGGTCGTGTTCTTGGCCACCCAGGAGGTCCTTCGCAAGAGGTGGACGGCCAAGATCAGCATTCCAGCTATCATGCTTGCACTCCTAGTCCTAGTGTTTGGGGGTATTACGTACACTGATGTCCTGCGATATGTCATTCTCGTCGGCGCCGCGTTTGCTGAAGCAAACTCAGGAGGAGACGTTGTGCACTTGGCACTCATGGCTACATTCAAGATTCAACCAGTCTTTCTGGTGGCTTCCTTTTTGAAGGCAAGGTGGACCAACCAAGAGAGTATTTTGCTCATGCTTGCAGCTGCTTTCTTTCAAATGGCTTACTATGACGCCAAGAATGTTTTGTCATGGGAAGTGCCTGACGTTTTGAACTCTCTCTCCGTTGCGTGGATGATTCTCAGAGCTATAAGCTTCACCAACACTTCAAATGTGGTGGTGCCGCTGCTGGCCCTTCTGACACCTGGACTAAAATGCCTAAACCTTGATGTGTACAGAATTTTGCTACTCATGGTTGGAGTTGGAAGCCTCATCAAAGAAAAAAGGAGCTCTGCAGCAAAAAAGAAAGGGGCTTGCCTCATCTGCCTAGCGCTGGCGTCTACAGGAGTGTTCAATCCAATGATACTTGCAGCTGGGCTGATGGCTTGCGACCCCAACCGCAAGCGGGGCTGGCCTGCCACAGAAGTGATGACTGCAGTTGGACTCATGTTTGCCATCGTTGGGGGTCTGGCAGAACTTGACATAGACTCTATGGCTATCCCCATGACCATTGCCGGACTCATGTTCGTGGCATTTGTCATCTCTGGAAAGTCAACAGACATGTGGATTGAGAGGACGGCTGATATTACTTGGGAGAGTGACGCTGAAATCACAGGCTCTAGTGAAAGAGTAGATGTTAGGCTGGATGATGATGGAAATTTTCAATTGATAAATGACCCCGGGGCGCCATGGAAAATTTGGATGCTTAGGATGGCCTGCCTGGCAATAAGTGCCTACACACCTTGGGCGATTCTTCCCTCGGTCATTGGATTCTGGATAACCCTTCAGTACACAAAGAGAGGAGGTGTCCTTTGGGACACACCATCACCCAGGGAGTACAAGAAGGGTGATACCACCACTGGCGTTTACAGAATCATGACTCGAGGTCTGCTTGGCAGTTACCAAGCTGGAGCCGGAGTGATGGTAGAGGGAGTGTTCCACACACTATGGCACACCACTAAGGGAGCTGCTCTCATGAGTGGTGAAGGACGTCTGGATCCCTATTGGGGGAGCGTGAAAGAAGACCGGCTTTGCTATGGGGGGCCATGGAAACTCCAACATAAATGGAATGGACATGATGAGGTCCAAATGATTGTCGTGGAGCCAGGAAAAAATGTGAAAAACGTCCAGACTAAGCCCGGAGTGTTTAAGACACCAGAAGGAGAAATTGGGGCAGTTACGCTAGACTATCCCACTGGAACGTCAGGTTCCCCCATTGTGGATAAAAATGGAGATGTGATTGGATTGTATGGGAACGGCGTCATCATGCCTAATGGTTCATACATAAGCGCCATTGTGCAAGGAGAGAGAATGGAAGAACCGGCACCAGCTGGCTTCGAACCTGAAATGTTGAGGAAGAAACAGATCACTGTCCTTGATCTGCACCCCGGAGCAGGAAAGACGCGCAAGATACTTCCCCAAATCATCAAGGAGGCCATCAACAAAAGATTGAGGACGGCTGTACTGGCACCCACCAGGGTCGTTGCTGCTGAGATGTCTGAGGCCCTGAGAGGACTTCCCATCCGGTACCAAACCTCAGCAGTGCACAGGGAGCACAGTGGAAATGAGATCGTTGATGTCATGTGCCATGCCACTCTCACACACAGGCTGATGTCTCCACACAGAGTCCCCAATTACAATCTGTTCATAATGGATGAAGCCCATTTCACGGATCCAGCGAGCATCGCAGCCAGAGGATACATAGCAACCAAGGTTGAATTGGGCGAAGCCGCCGCGATTTTCATGACGGCAACGCCACCCGGGACTTCTGACCCCTTTCCAGAGTCCAATGCTCCTATCTCGGACATGCAAACAGAGATCCCAGACAGAGCCTGGAACACTGGATATGAATGGATAACTGAGTATGTTGGAAAGACCGTTTGGTTTGTTCCAAGTGTGAAAATGGGAAATGAGATTGCCCTCTGTCTGCAACGGGCGGGGAAGAAGGTTATCCAGCTGAACAGAAAGTCCTATGAGACAGAGTACCCCAAGTGCAAGAACGATGATTGGGATTTTGTCATCACCACAGACATATCAGAAATGGGAGCAAACTTCAAGGCAAGCAGAGTGATCGACAGCCGCAAAAGCGTGAAACCCACCATCATTGAGGAAGGTGATGGAAGAGTCATCCTGGGGGAACCCTCAGCCATCACGGCTGCCAGCGCTGCTCAGCGGAGAGGACGCATAGGAAGAAACCCATCACAAGTTGGTGATGAGTATTGTTATGGAGGGCACACAAATGAGGATGATTCCAACTTTGCCCACTGGACAGAGGCTCGCATCATGCTAGACAACATCAACATGCCGAATGGTCTGGTGGCCCAACTATATCAGCCTGAGCGCGAGAAGGTGTACACCATGGACGGGGAATATAGGCTCAGAGGGGAAGAACGGAAGAACTTCCTTGAATTCCTGAGAACAGCTGATTTACCAGTCTGGCTCGCTTACAAAGTGGCAGCAGCAGGAATATCATACCATGACCGGAAGTGGTGCTTTGATGGACCTCGAACCAACACGATTCTTGAAGACAACAATGAAGTTGAAGTCATCACGAAGTTGGGTGAGAGAAAGATCCTAAGACCCAGGTGGGCGGATGCCAGAGTGTACTCAGACCACCAAGCTCTAAAGTCCTTCAAAGATTTTGCATCAGGGAAACGATCACAAATCGGGCTCGTTGAGGTGCTCGGGAGAATGCCTGAGCACTTCATGGGGAAAACTTGGGAGGCGTTGGACACGATGTATGTGGTGGCAACCGCTGAAAAAGGAGGCCGAGCTCACAGGATGGCTCTTGAGGAGCTACCGGACGCCCTTCAGACAATAGCTTTGATTGCACTATTGAGTGTGATGTCCTTAGGTGTGTTTTTTCTACTCATGCAAAGGAAAGGCATTGGTAAGATTGGCTTGGGAGGAGTGATCTTAGGAGCTGCCACATTCTTCTGCTGGATGGCTGAAGTCCCAGGAACGAAAATAGCAGGCATGCTCCTGCTTTCCCTGCTGCTCATGATTGTTTTGATTCCGGAGCCGGAAAAGCAGCGCTCACAGACTGACAACCAGCTTGCCGTGTTCTTGATTTGTGTGCTCACACTGGTCAGCGCCGTGGCTGCCAATGAAATGGGTTGGCTGGACAAGACCAAGAATGACATTAGCAGCCTGTTGGGACACAAGCCAGAAACTAGAGAGACCCTGGGAGTTGAGAACTTCTTGCTTGATCTGCGGCCGGCTACAGCATGGTCGCTCTATGCCGTAACGACAGCCGTTCTTACCCCTTTGCTGAAACATCTAATCACGTCAGACTACATCAACACTTCGCTGACCTCAATAAACGTCCAAGCCAGTGCGTTGTTCACCTTGGCCAGAGGCTTCCCTTTTGTGGACGTTGGTGTGTCAGCTCTCTTGCTGGCGGCCGGGTGCTGGGGCCAAGTGACCCTGACTGTGACTGTGACTGCAGCTGCCCTGCTCTTTTGCCACTATGCTTACATGGTACCAGGCTGGCAAGCGGAAGCCATGCGATCCGCCCAGCGGCGGACAGCTGCTGGCATCATGAAAAATGCAGTGGTGGATGGGATCGTGGCTACTGATGTACCTGAACTTGAGCGAACAACTCCAGTCATGCAGAAAAAGGTTGGACAGATCATGCTGATCTTGGTGTCAATGGCCGCGGTTGTCGTCAATCCATCAGTGAGAACTGTCAGAGAGGCTGGAATTCTGACTACAGCAGCAGCAGTCACCTTATGGGAGAATGGTGCTAGTTCAGTGTGGAATGCAACGACAGCTATTGGGCTTTGTCACATCATGCGAGGAGGATGGCTCTCGTGTCTCTCCATCACGTGGACTCTCATCAAAAACATGGAGAAACCAGGCCTCAAGAGGGGTGGAGCCAAGGGACGCACACTAGGGGAAGTTTGGAAGGAGAGACTCAACCACATGACGAAGGAAGAATTTACCAGATACAGAAAAGAAGCCATCACTGAAGTCGACCGCTCCGCGGCAAAACATGCCAGGAGAGAGGGAAACATCACTGGAGGCCATCCAGTCTCACGGGGAACCGCGAAATTACGGTGGTTAGTGGAAAGGCGTTTCCTCGAGCCAGTGGGAAAGGTTGTGGATCTCGGATGTGGTAGAGGCGGCTGGTGTTATTACATGGCTACCCAGAAGAGGGTACAGGAAGTGAAAGGGTACACGAAAGGAGGACCTGGCCATGAAGAGCCACAACTGGTGCAGAGCTATGGTTGGAATATTGTTACCATGAAGAGCGGAGTCGACGTCTTCTACAGACCATCAGAAGCGAGCGACACACTGCTCTGTGACATTGGAGAGTCATCGTCAAGTGCCGAGGTAGAAGAACACCGCACCGTCCGTGTCTTGGAGATGGTGGAAGACTGGCTGCACAGAGGACCTAAGGAATTCTGCATCAAAGTGCTATGCCCTTACATGCCCAGAGTGATTGAGAAGATGGAAACACTCCAAAGGCGATATGGAGGTGGCCTTGTGAGAAACCCCCTTTCACGCAACTCTACCCATGAGATGTACTGGGTGAGCCACGCTTCAGGCAACATTGTCCACTCCGTGAACATGACAAGCCAGGTGCTTCTGGGGAGGATGGAAAAGAAAACATGGAAGGGACCCCAGTTTGAGGAAGATGTCAACTTGGGAAGTGGAACGCGGGCAGTAGGGAAGCCTCTCCTCAATTCTGATACTAGCAAGATCAAGAACCGAATTGAGAGGCTGAAGAAAGAATACAGCTCCACATGGCACCAGGATACGAATCACCCCTACAGGACCTGGAACTACCACGGAAGCTATGAAGTGAGACCAACCGGCTCAGCCAGCTCCCTTGTGAATGGGGTAGTTAGATTACTCTCAAAACCATGGGACACTATCACCAATGTGACCACGATGGCCATGACAGACACCACTCCTTTCGGTCAACAACGAGTGTTCAAGGAAAAGGTGGACACAAAGGCTCCAGAGCCTCCAGAAGGGGTCAAATACGTCCTCAATGAGACCACGAACTGGCTGTGGGCTTTTCTAGCCCGCGATAAGAAACCCAGGATGTGTTCCCGGGAGGAATTCATTGGAAAAGTCAACAGTAATGCCGCCCTAGGAGCGATGTTTGAAGAACAGAACCAATGGAAGAACGCCCGGGAAGCCGTGGAGGATCCAAAGTTTTGGGAGATGGTGGATGAGGAGCGTGAAGCGCATCTCCGTGGAGAATGCAACACCTGCATCTACAACATGATGGGAAAGAGAGAGAAGAAGCCTGGAGAGTTCGGCAAAGCTAAAGGCAGCAGAGCCATTTGGTTCATGTGGCTAGGGGCCCGCTTCCTGGAGTTTGAAGCTCTCGGATTCCTCAATGAAGACCACTGGCTGGGTAGGAAAAACTCAGGAGGAGGAGTTGAAGGCTTAGGACTGCAGAAGCTTGGGTACATCTTGAAGGAAGTCGGAACAAAGCCTGGAGGAAAGATCTACGCCGATGATACCGCAGGCTGGGACACACGCATCACCAAAGCTGACCTCGAGAACGAAGCGAAGGTTCTTGAACTGCTGGACGGAGAACACCGACGCCTAGCGCGGTCCATCATTGAGCTCACATACCGACACAAAGTCGTGAAAGTGATGAGGCCAGCGGCCGACGGGAAAACTGTGATGGATGTCATCTCCAGAGAGGATCAGAGAGGAAGCGGGCAGGTAGTGACTTACGCCCTGAACACCTTCACTAATCTAGCAGTTCAGCTGGTCAGAATGATGGAGGGGGAGGGGGTCATTGGACCTGACGATGTTAAAAAACTGGGAAAAGGAAAAGGCCCCAAGGTCAGAACCTGGCTGTTTGAGAATGGCGAGGAGCGTCTCAGTCGCATGGCCGTCAGCGGTGATGACTGCGTGGTGAAACCTTTGGACGACCGCTTCGCCACATCACTACACTTCCTAAATGCCATGTCAAAGGTCCGCAAAGACATCCAGGAATGGAAACCCTCGACAGGGTGGTATGACTGGCAGCAGGTCCCATTCTGTTCAAACCATTTTACGGAACTGATCATGAAGGACGGCAGGACGTTGGTGGTCCCGTGTCGTGGACAAGACGAGTTGATTGGACGGGCCAGAATCTCTCCAGGGGCTGGATGGAATGTGCGTGACACCGCCTGCCTGGCGAAGTCATACGCGCAGATGTGGCTGTTGCTTTATTTTCACCGTAGAGACCTGAGATTGATGGCTAACGCCATCTGTTCTGCTGTGCCTGTCAACTGGGTTCCCACAGGGCGTACCACCTGGTCGATCCACGCAAAAGGAGAATGGATGACGACAGAAGACATGCTCGCAGTCTGGAACAGAGTGTGGATTGAGGAGAATGAGTGGATGGAAGACAAAACACCAGTTGAGAGGTGGAGTGATGTTCCATACTCTGGAAAGAGAGAAGACATTTGGTGTGGCAGTTTGATTGGCACACGAACCCGCGCTACTTGGGCTGAAAATATCCATGTGGCAATCAATCAGGTCCGTTCAGTGATTGGAGAAGAGAAGTATGTGGATTACATGAGCTCCCTGAGGAGGTATGAAGACACCATTGTAGTTGAGGACACTGTTTTGTAA
>MH244510|Slovakia|2014
ATGTCTAAGAAACCAGGAGGGCCCGGTAAAAACCGGGCTGTCAATATGCTAAAACGCGGTATGCCCCGCGGATTGTCCTTGATAGGACTGAAGAGGGCTATGCTGAGTCTGATTGACGGGAAAGGCCCAATACGTTTCGTGTTGGCTCTTTTGGCGTTTTTCAGATTCACTGCAATCGCTCCGACTCGTGCGGTGCTGGACAGATGGAGAGGCGTCAACAAACAAACAGCGATGAAGCATCTCTTGAGTTTCAAGAAAGAACTAGGAACTCTGACCAGTGCCATCAACCGCCGGAGCACAAAACAAAAGAAAAGAGGAGGCACAGCGGGCTTTACTATCTTGCTTGGGCTGATCGCTTGTGCTGGAGCTGTGACCTTCTCGAACTTCCAGGGCAAAGTGATGATGACAGTCAATGCAACCGATGTTACTGACGTGATTACCATCCCAACAGCTGCTGGGAAAAACCTGTGCATTGTGAGGGCTATGGACGTGGGATACCTTTGTGAGGATACTATCACTTATGAATGTCCGGTCCTAGCTGCTGGAAATGACCCTGAAGACATTGACTGCTGGTGCACGAAGTCATCTGTTTACGTGCGCTATGGAAGATGCACAAAAACTCGGCATTCCCGTCGAAGCAGAAGGTCTCTGACTGTCCAGACACATGGAGAAAGTACACTGGCCAACAAGAAAGGAGCTTGGTTGGACAGCACAAAAGCCACGAGATATCTGGTGAAGACAGAATCATGGATACTGAGAAACCCAGGCTACGCCCTCGTTGCAGCGGTCATTGGATGGATGCTAGGAAGCAACACAATGCAACGCGTCGTGTTTGCCATCCTATTGCTCCTGGTGGCACCAGCATACAGCTTCAATTGCTTGGGAATGAGTAACAGAGACTTCCTGGAGGGAGTGTCTGGAGCTACATGGGTTGATCTGGTACTGGAAGGCGATAGTTGTGTGACCATAATGTCAAAGGACAAGCCAACCATTGATGTCAAAATGATGAACATGGAAGCAGCCAACCTCGCAGATGTGCGCAGCTACTGTTACCTAGCTTCGGTCAGTGACTTGTCAACGAGAGCCGCGTGTCCAACCATGGGTGAAGCCCACAACGAGAAAAGAGCTGACCCCGCCTTCGTTTGCAAGCAAGGCGTTGTGGACAGAGGATGGGGAAATGGCTGCGGACTGTTTGGAAAGGGAAGCATTGACACATGCGCGAAGTTTGCCTGTACAACCAAAGCAACTGGATGGATCATCCAGAAGGAGAACATCAAGTATGAGGTCGCCATATTTGTGCATGGCCCGACGACTGTTGAATCTCATGGCAATTATTCAACACAGGCAGGGGCCACCCAGGCTGGAAGATTCAGTATAACTCCATCGGCGCCATCCTACACGCTAAAGTTGGGTGAGTATGGTGAGGTCACGGTTGACTGTGAGCCACGGTCAGGAATAGACACTAGCGCCTATTACGTTATGTCAGTTGGTGCGAAGTCCTTCCTGGTTCACCGAGAGTGGTTTATGGATCTGAACCTGCCATGGAGCAGTGCTGGAAGCACCACGTGGAGGAATCGGGAAACACTGATGGAGTTTGAAGAACCTCATGCCACCAAACAATCTGTTGTGGCTCTAGGGTCGCAGGAAGGTGCATTGCACCAAGCTCTGGCCGGAGCGATTCCTGTTGAGTTCTCAAGCAATACTGTGAAGTTGACATCAGGACATCTGAAGTGTAGGGTGAAGATGGAGAAGTTGCAGCTTAAGGGAACAACATATGGAGTATGTTCAAAAGCGTTTAAATTCGCTGGGACTCCCGCTGACACTGGCCATGGAACGGTGGTGTTGGAACTGCAATACACCGGAACAGACGGTCCCTGCAAAGTGCCCATTTCTTCCGTAGCTTCCCTGAATGACCTCACACCTGTTGGAAGACTGGTGACCGTGAATCCATTTGTGTCTGTGGCCACAGCCAACTCGAAGGTCTTGATTGAACTCGAACCCCCGTTTGGTGACTCTTACATCGTGGTGGGAAGAGGAGAACAGCAGATAAACCACCACTGGCACAAATCTGGGAGCAGCATCGGAAAGGCCTTTACCACTACACTCAGAGGAGCTCAACGACTCGCAGCTCTTGGAGACACTGCTTGGGATTTTGGGTCAGTTGGAGGGGTTTTCACCTCAGTGGGGAAAGCCATACACCAAGTCTTTGGAGGAGCTTTTAGATCACTCTTTGGAGGGATGTCCTGGATCACACAGGGACTTCTAGGAGCCCTTCTGTTGTGGATGGGAATCAATGCCCGTGACAGGTCAATTGCCATGACGTTTCTTGCGGTTGGAGGAGTTTTGCTCTTCCTTTCGGTCAACGTCCATGCTGACACAGGCTGTGCCATTGATATTGGCAGGCAAGAGCTCCGGTGTGGAAGTGGAGTGTTTATCCACAACGATGTGGAAGCCTGGATGGATCGTTACAAGTTCTACCCGGAGACACCACAAGGCCTAGCAAGAATTATTCAGAAAGCACATGCAGAAGGAGTCTGCGGCTTGCGTTCCGTTTCCAGACTCGAGCACCAAATGTGGGAAGCCATTAAGGATGAGCTGAACACCCTGTTGAAAGAGAATGGAGTCGACTTGAGTGTCGTGGTGGAAAAACAAAATGGGATGTATAAAGCAGCACCAAAACGTTTGGCTGCCACCACCGAAAAACTGGAGATGGGTTGGAAGGCTTGGGGCAAGAGCATCATCTTTGCTCCAGAACTAGCTAACAACACCTTTGTCATCGACGGTCCTGAGACTGAGGAATGCCCAACGGCCAACCGAGCATGGAACAGTATGGAGGTAGAAGACTTTGGATTTGGATTGACAAGCACTCGCATGTTCCTGAGGATTCGGGAAACGAACACAACTGAATGCGACTCGAAGATCATAGGAACCGCCGTCAAGAACAACATGGCTGTGCATAGTGATCTGTCGTACTGGATAGAGAGCGGACTCAACGACACCTGGAAGCTTGAGAGGGCGGTTCTAGGAGAAGTCAAATCATGCACCTGGCCAGAAACCCACACTTTGTGGGGTGATGGAGTTCTGGAAAGTGATCTCATCATACCCATCACCTTGGCAGGACCCAGAAGCAATCATAACAGGAGACCAGGGTACAAAACTCAGAACCAAGGTCCATGGGATGAGGGGCGTGTCGAGATTGACTTTGACTATTGCCCAGGAACAACAGTAACTATAAGTGATAGTTGCGGACACCGTGGACCTGCGGCACGCACAACCACTGAGAGTGGGAAGCTCATTACAGACTGGTGCTGCAGAAGCTGCACCCTCCCTCCACTGCGCTTCCAGACTGAGAATGGCTGTTGGTATGGAATGGAAATTCGACCCACGCGGCACGACGAAAAGACCCTCGTGCAATCGAGAGTGAATGCATACAACGCCGACATGATTGATCCTTTTCAGTTGGGCCTTCTGGTCGTGTTCTTGGCCACCCAGGAGGTCCTTCGCAAGAGGTGGACGGCCAAGATCAGCATTCCAGCTATCATGCTTGCACTCCTAGTCCTAGTGTTTGGGGGTATTACGTACACTGATGTCCTGCGATATGTCATTCTCGTCGGCGCCGCGTTTGCTGAAGCAAACTCAGGAGGAGACGTTGTGCACTTGGCACTCATGGCTACATTCAAGATTCAACCAGTCTTTCTGGTGGCTTCCTTTTTGAAGGCAAGGTGGACCAACCAAGAGAGTATTTTGCTCATGCTTGCAGCTGCTTTCTTTCAAATGGCTTACTATGACGCCAAGAATGTTTTGTCATGGGAAGTGCCTGACGTTTTGAACTCTCTTTCCGTTGCGTGGATGATTCTCAGAGCTATAAGCTTCACCAACACTTCAAATGTGGTGGTGCCGCTGCTGGCCCTTCTGACACCTGGACTAAAATGCCTAAACCTTGATGTGTACAGAATTTTGCTACTCATGGTTGGAGTTGGAAGCCTCATCAAAGAAAAAAGGAGCTCTGCAGCAAAAAAGAAAGGGGCTTGCCTCATCTGCCTAGCGCTGGCGTCTACAGGAGTGTTCAATCCAATGATACTTGCAGCTGGGCTGATGGCTTGCGACCCCAACCGCAAGCGGGGCTGGCCTGCCACAGAAGTGATGACTGCAGTTGGACTCATGTTTGCCATCGTTGGGGGTCTGGCAGAACTTGACATAGACTCTATGGCTATCCCCATGACCATTGCCGGACTCATGTTCGTGGCATTTGTCATCTCTGGAAAGTCAACAGACATGTGGATTGAGAGGACGGCTGATATTACTTGGGAGAGTGACGCTGAAATCACAGGCTCTAGTGAAAGAGTAGATGTTAGGCTGGATGATGATGGAAATTTTCAATTGATAAATGACCCCGGGGCGCCATGGAAAATTTGGATGCTTAGGATGGCCTGCCTGGCAATAAGTGCCTACACACCTTGGGCGATTCTTCCCTCGGTCATTGGATTCTGGATAACCCTTCAGTACACAAAGAGAGGAGGTGTCCTTTGGGACACACCATCACCCAGGGAGTACAAGAAGGGTGATACCACCACTGGCGTTTACAGAATCATGACTCGAGGTCTGCTTGGCAGTTACCAAGCTGGAGCCGGAGTGATGGTAGAGGGAGTGTTCCACACACTATGGCACACCACTAAGGGAGCTGCTCTCATGAGTGGTGAAGGACGTCTGGATCCCTATTGGGGGAGCGTGAAAGAAGACCGGCTTTGCTATGGGGGGCCATGGAAACTCCAACATAAATGGAATGGACATGATGAGGTCCAAATGATTGTTGTGGAGCCAGGAAAAAATGTGAAAAACGTCCAGACTAAGCCCGGAGTGTTTAAGACACCAGAAGGAGAAATTGGGGCAGTTACGCTAGACTATCCCACTGGAACGTCAGGTTCCCCCATTGTGGATAAAAATGGAGATGTGATTGGATTGTATGGGAACGGCGTCATCATGCCTAATGGTTCATACATAAGCGCCATTGTGCAAGGAGAGAGAATGGAAGAACCGGCACCAGCTGGCTTCGAACCTGAAATGTTGAGGAAGAAACAGATCACTGTCCTTGATCTGCACCCCGGAGCAGGAAAGACGCGCAAGATACTTCCCCAAATCATCAAGGAGGCCATCAACAAAAGATTGAGGACGGCTGTACTGGCACCCACCAGGGTCGTTGCTGCTGAGATGTCTGAGGCCCTGAGAGGACTTCCCATCCGGTACCAAACCTCAGCAGTGCACAGGGAGCACAGTGGAAATGAGATCGTTGATGTCATGTGCCATGCCACTCTCACACACAGGCTGATGTCTCCACACAGAGTCCCCAATTACAATCTGTTCATAATGGATGAAGCCCATTTCACGGATCCAGCGAGCATCGCAGCCAGAGGATACATAGCAACCAAGGTTGAATTGGGCGAAGCCGCCGCGATTTTCATGACGGCAACGCCACCCGGGACTTCTGACCCCTTTCCAGAGTCCAATGCTCCTATCTCGGACATGCAAACAGAGATCCCAGACAGAGCCTGGAACACTGGATATGAATGGATAACTGAGTATGTTGGAAAGACCGTTTGGTTTGTTCCAAGTGTGAAAATGGGAAATGAGATTGCCCTCTGTCTGCAACGGGCGGGGAAGAAGGTTATCCAGCTGAACAGAAAGTCCTATGAGACAGAGTACCCCAAGTGCAAGAACGATGATTGGGATTTTGTCATCACCACAGACATATCAGAAATGGGAGCAAACTTCAAGGCAAGCAGAGTGATCGACAGCCGCAAAAGCGTGAAACCCACCATCATTGAGGAAGGTGATGGAAGAGTCATCCTGGGGGAACCCTCAGCCATCACGGCTGCCAGCGCTGCTCAGCGGAGAGGACGCATAGGAAGAAACCCATCACAAGTTGGTGATGAGTATTGTTATGGAGGGCACACAAATGAGGATGATTCCAACTTTGCCCACTGGACAGAGGCTCGCATCATGCTAGACAACATCAACATGCCGAATGGTCTGGTGGCCCAACTATATCAGCCTGAGCGCGAGAAGGTGTACACCATGGACGGGGAATATAGGCTCAGAGGGGAAGAACGGAAGAACTTCCTTGAATTCCTGAGAACAGCTGATTTACCAGTCTGGCTCGCTTACAAAGTGGCAGCAGCAGGAATATCATACCATGACCGGAAGTGGTGCTTTGATGGACCTCGAACCAACACGATTCTTGAAGACAACAATGAAGTTGAAGTCATCACGAAGTTGGGTGAGAGAAAGATCCTAAGACCCAGGTGGGCGGATGCCAGAGTGTACTCAGACCACCAAGCTCTAAAGTCCTTCAAAGATTTTGCGTCAGGGAAACGATCACAAATCGGGCTCGTTGAGGTGCTCGGGAGAATGCCTGAGCACTTCATGGGGAAAACTTGGGAGGCGTTGGACACGATGTATGTGGTGGCAACCGCTGAAAAAGGAGGCCGAGCTCACAGGATGGCTCTTGAGGAGCTACCGGACGCCCTTCAGACGATAGCTTTGATTGCACTATTGAGTGTGATGTCCTTAGGTGTGTTTTTTTTACTCATGCAAAGGAAAGGCATTGGTAAGATTGGCTTGGGAGGAGTGATCTTAGGAGCTGCCACATTCTTCTGCTGGATGGCTGAAGTCCCAGGAACGAAAATAGCAGGCATGCTCCTGCTTTCCCTGCTGCTCATGATTGTTTTGATTCCGGAGCCGGAAAAGCAGCGCTCACAGACTGACAACCAGCTTGCCGTGTTCTTGATTTGTGTGCTCACACTGGTCAGCGCCGTGGCTGCCAATGAAATGGGTTGGCTGGACAAGACCAAGAATGACATTAGCAGCCTGTTGGGACACAAGCCAGAAACTAGAGAGACCCTGGGAGTTGAGAACTTCTTGCTTGATCTGCGGCCGGCTACAGCATGGTCGCTCTATGCCGTAACGACAGCCGTTCTTACCCCTTTGCTGAAACATCTAATCACGTCAGACTACATCAACACTTCGCTGACCTCAATAAACGTCCAAGCCAGTGCGTTGTTCACCTTGGCCAGAGGCTTCCCTTTTGTGGACGTTGGTGTGTCAGCTCTCTTGCTGGCGGCCGGGTGCTGGGGCCAAGTGACCCTGACTGTGACTGTGACTGCAGCTGCCCTGCTCTTTTGCCACTATGCTTACATGGTACCAGGCTGGCAAGCGGAAGCCATGCGATCCGCCCAGCGGCGGACAGCTGCTGGCATCATGAAAAATGCAGTGGTGGATGGGATCGTGGCTACTGATGTACCTGAACTTGAGCGAACAACTCCAGTCATGCAGAAAAAAGTTGGACAGATCATGCTGATCTTGGTGTCAATGGCCGCGGTTGTCGTCAATCCATCAGTGAGAACTGTCAGAGAGGCTGGAATTCTGACTACAGCAGCAGCAGTCACCTTATGGGAGAATGGTGCTAGTTCAGTGTGGAATGCAACGACAGCTATTGGGCTTTGTCACATCATGCGAGGAGGATGGCTCTCGTGTCTCTCCATCACGTGGACTCTCATCAAAAACATGGAGAAACCAGGCCTCAAGAGGGGTGGAGCCAAGGGACGCACACTAGGGGAAGTTTGGAAGGAGAGACTCAACCACATGACGAAGGAAGAATTTACCAGATACAGAAAAGAAGCCATCACTGAAGTCGACCGCTCCGCGGCAAAACATGCCAGGAGAGAGGGAAACATCACTGGAGGCCATCCAGTCTCACGGGGAACCGCGAAATTACGGTGGTTAGTGGAAAGGCGTTTCCTCGAGCCAGTGGGAAAGGTTGTGGATCTCGGATGTGGTAGAGGCGGCTGGTGTTATTACATGGCTACCCAGAAGAGGGTACAGGAAGTGAAAGGGTACACGAAAGGAGGACCTGGCCATGAAGAGCCACAACTGGTGCAGAGCTATGGTTGGAATATTGTTACCATGAAGAGCGGAGTCGACGTCTTCTACAGACCATCAGAAGCGAGCGACACACTGCTCTGTGACATTGGAGAGTCATCGTCAAGTGCCGAGGTAGAAGAACACCGCACCGTCCGTGTCTTGGAGATGGTGGAAGACTGGCTGCACAGAGGACCTAAGGAATTCTGCATCAAAGTGCTATGCCCTTACATGCCCAGAGTGATTGAGAAGATGGAAACACTCCAAAGGCGATATGGAGGTGGCCTTGTGAGAAACCCCCTTTCACGCAACTCTACCCATGAGATGTACTGGGTGAGCCACGCTTCAGGCAACATTGTCCACTCCGTGAACATGACAAGCCAGGTGCTTCTGGGGAGGATGGAAAAGAGAACATGGAAGGGACCCCAGTTTGAGGAAGATGTCAACTTGGGAAGTGGAACGCGGGCAGTAGGGAAGCCTCTCCTCAATTCTGATACTAGCAAGATCAAGAACCGAATTGAGAGGCTGAAGAAAGAATACAGCTCCACATGGCACCAGGATACGAATCACCCCTACAGGACCTGGAACTACCACGGAAGCTATGAAGTGAAACCAACCGGCTCAGCCAGCTCCCTTGTGAATGGGGTAGTTAGATTACTCTCAAAACCATGGGACACTATCACCAATGTGACCACGATGGCCATGACAGACACCACTCCTTTCGGTCAACAACGAGTGTTCAAGGAAAAGGTGGACACAAAGGCTCCAGAGCCTCCAGAAGGGGTCAAATACGTCCTCAATGAGACCACGAACTGGCTGTGGGCTTTTCTAGCCCGCGATAAGAAACCCAGGATGTGTTCCCGGGAGGAATTCATTGGAAAAGTCAACAGTAATGCCGCCCTAGGAGCGATGTTTGAAGAACAGAACCAATGGAAGAACGCCCGGGAAGCCGTGGAGGATCCAAAGTTTTGGGAGATGGTGGATGAGGAGCGTGAGGCGCATCTCCGTGGAGAATGCAACACCTGCATCTACAACATGATGGGAAAGAGAGAGAAGAAGCCTGGAGAGTTCGGCAAAGCTAAAGGCAGCAGAGCCATTTGGTTCATGTGGCTAGGGGCCCGCTTCTTGGAGTTTGAAGCTCTCGGATTCCTCAATGAAGACCACTGGCTGGGTAGGAAAAACTCAGGAGGAGGAGTTGAAGGCTTAGGACTGCAGAAGCTTGGGTACATCTTGAAGGAAGTCGGAACAAAGCCTGGAGGAAAGATCTACGCCGATGATACCGCAGGCTGGGACACACGCATCACCAAAGCTGACCTCGAGAACGAAGCGAAGGTTCTTGAACTGCTGGACGGAGAACACCGACGCCTAGCGCGGTCCATCATTGAGCTCACATACCGACACAAAGTCGTGAAAGTGATGAGGCCAGCGGCCGACGGGAAAACTGTGATGGATGTCATCTCCAGAGAGGATCAGAGAGGAAGCGGGCAGGTAGTGACTTACGCCCTGAACACCTTCACTAATCTAGCAGTTCAGCTGGTCAGAATGATGGAGGGGGAGGGGGTCATTGGACCTGACGATGTTGAAAAACTGGGAAAAGGAAAAGGCCCCAAGGTCAGAACCTGGCTGTTTGAGAATGGCGAGGAGCGTCTCAGTCGCATGGCCGTCAGCGGTGATGACTGCGTGGTGAAACCTTTGGACGACCGCTTCGCCACATCACTACACTTCCTAAATGCCATGTCAAAGGTCCGCAAAGACATCCAGGAATGGAAACCCTCGACAGGGTGGTATGACTGGCAGCAGGTCCCATTCTGTTCAAACCATTTTACGGAACTGATCATGAAGGACGGCAGGACGTTGGTGGTCCCGTGTCGTGGACAAGACGAGTTGATTGGACGGGCCAGAATCTCTCCAGGGGCTGGATGGAATGTGCGCGACACCGCCTGCCTGGCGAAGTCATACGCGCAGATGTGGCTGTTGCTTTATTTTCACCGTAGAGACCTGAGATTGATGGCTAACGCCATCTGTTCCGCTGTGCCTGTCAACTGGGTTCCCACAGGGCGTACCACCTGGTCGATCCACGCAAAAGGAGAATGGATGACGACAGAAGACATGCTCGCAGTCTGGAACAGAGTGTGGATTGAGGAGAATGAGTGGATGGAAGACAAAACACCAGTTGAGAGGTGGAGTGATGTTCCATACTCTGGAAAGAGAGAAGACATTTGGTGTGGCAGTTTGATTGGCACACGAACCCGCGCTACTTGGGCTGAAAATATCCATGTGGCAATCAATCAGGTCCGTTCAGTGATTGGAGAAGAGAAGTATGTGGATTACATGAGCTCCCTGAGGAGGTATGAAGATACCATTGTAGTTGAGGACACTGTTTTGTAA
>MH244511|Slovakia|2013
ATGTCTAAGAAACCAGGAGGGCCCGGTAAAAACCGGGCTGTCAATATGCTAAAACGCGGTATGCCCCGCGGATTGTCCTTGATAGGACTGAAGAGGGCTATGCTGAGTCTGATTGACGGGAAAGGCCCAATACGTTTCGTGTTGGCTCTTTTGGCGTTTTTCAGATTCACTGCAATCGCTCCGACTCGTGCGGTGCTGGACAGATGGAGAGGCGTCAACAAACAAACAGCGATGAAGCATCTCTTGAGTTTCAAGAAAGAACTAGGAACTCTGACCAGTGCCATCAACCGCCGGAGCACAAAACAAAAGAAAAGAGGAGGCACAGCGGGCTTTACTATCTTGCTTGGGCTGATCGCTTGTGCTGGAGCTGTGACCTTCTCGAACTTCCAGGGCAAAGTGATGATGACAGTCAATGCAACCGATGTTACTGACGTGATTACCATCCCAACAGCTGCTGGGAAAAACCTGTGCATTGTGAGGGCTATGGACGTGGGATACCTTTGTGAGGATACTATCACTTATGAATGTCCGGTCCTAGCTGCTGGAAATGACCCTGAAGACATTGACTGCTGGTGCACGAAGTCATCTGTTTACGTGCGCTATGGAAGATGCACAAAAACTCGGCATTCCCGTCGAAGCAGAAGGTCTCTGACTGTCCAGACACATGGAGAAAGTACACTGGCCAACAAGAAAGGAGCTTGGTTGGACAGCACAAAAGCCACGAGATATCTGGTGAAGACAGAATCATGGATACTGAGAAACCCAGGCTACGCCCTCGTTGCAGCGGTCATTGGATGGATGCTAGGAAGCAACACAATGCAACGCGTCGTGTTTGCCATCCTATTGCTCCTGGTGGCACCAGCATACAGCTTCAATTGCTTGGGAATGAGTAACAGAGACTTCCTGGAGGGAGTGTCTGGAGCTACATGGGTTGATCTGGTACTGGAAGGCGATAGTTGTGTGACCATAATGTCAAAGGACAAGCCAACCATTGATGTCAAAATGATGAACATGGAAGCAGCCAACCTCGCAGATGTGCGCAGCTACTGTTACCTAGCTTCGGTCAGTGACTTGTCAACGAGAGCCGCGTGTCCAACCATGGGTGAAGCCCACAACGAGAAAAGAGCTGACCCCGCCTTCGTTTGCAAGCAAGGCGTTGTGGACAGAGGATGGGGAAATGGCTGCGGACTGTTTGGAAAGGGAAGCATTGACACATGCGCGAAGTTTGCCTGTACAACCAAAGCAACTGGATGGATCATCCAGAAGGAGAACATCAAGTATGAGGTCGCCATATTTGTGCATGGCCCGACGACTGTTGAATCTCATGGCAATTATTCAACACAGGCAGGGGCCACCCAGGCTGGAAGATTCAGTATAACTCCATCGGCGCCATCTTACACGCTAAAGTTGGGTGAGTATGGTGAGGTCACGGTTGACTGTGAGCCACGGTCAGGAATAGACACTAGCGCCTATTACGTTATGTCAGTTGGTGCGAAGTCCTTCCTGGTTCACCGAGAGTGGTTTATGGATCTGAACCTGCCATGGAGCAGTGCTGGAAGCTCCACGTGGAGGAATCGGGAAACACTGATGGAGTTTGAAGAACCTCATGCCACCAAACAATCTGTTGTGGCTCTAGGGTCGCAGGAAGGTGCATTGCACCAAGCTCTGGCCGGAGCGATTCCTGTTGAGTTCTCAAGCAATACTGTGAAGTTGACATCAGGACATCTGAAGTGTAGGGTGAAGATGGAGAAGTTGCAGCTTAAGGGAACAACATATGGAGTATGTTCAAAAGCGTTTAAATTCGCTGGGACTCCCGCTGACACTGGCCATGGAACGGTGGTGTTGGAACTGCAATACACCGGAACAGACGGTCCCTGCAAAGTGCCCATTTCTTCCGTAGCTTCCCTGAATGACCTCACACCTGTTGGAAGACTGGTGACCGTGAATCCATTTGTGTCTGTAGCCACAGCCAACTCGAAGGTCTTGATTGAACTCGAACCCCCGTTTGGTGACTCTTACATCGTGGTGGGAAGAGGAGAACAGCAGATAAACCACCACTGGCACAAATCTGGGAGCAGCATCGGAAAGGCCTTTACCACTACACTCAGAGGAGCTCAACGACTCGCAGCTCTTGGAGACACTGCTTGGGATTTTGGGTCAGTTGGAGGGGTTTTCACCTCAGTGGGGAAAGCCATACACCAAGTCTTTGGAGGAGCTTTTAGATCACTCTTTGGAGGGATGTCCTGGATCACACAGGGACTTCTAGGAGCCCTTCTGTTGTGGATGGGAATCAATGCCCGTGACAGGTCAATTGCCATGACGTTTCTTGCGGTTGGAGGAGTTTTGCTCTTCCTTTCGGTCAACGTCCATGCTGACACAGGCTGTGCCATTGATATTGGCAGGCAAGAGCTCCGGTGTGGAAGTGGAGTGTTTATCCACAACGATGTGGAAGCCTGGATGGATCGTTACAAGTTCTACCCGGAGACACCACAAGGCCTAGCAAGAATTATTCAGAAAGCACATGCAGAAGGAGTCTGCGGCTTGCGTTCCGTTTCCAGACTCGAGCACCAAATGTGGGAAGCCATTAAGGATGAGCTGAACACCCTGTTGAAAGAGAATGGAGTCGACTTGAGTGTCGTGGTGGAAAAACAAAATGGGATGTATAAAGCAGCACCAAAACGTTTGGCTGCCACCACCGAAAAACTGGAGATGGGTTGGAAGGCTTGGGGCAAGAGCATCATCTTTGCTCCAGAACTAGCTAACAACACCTTTGTCATCGACGGTCCTGAGACTGAGGAATGCCCAACGGCCAACCGAGCATGGAACAGTATGGAGGTAGAAGACTTTGGATTTGGATTGACAAGCACTCGCATGTTCCTGAGGATTCGGGAAACGAACACAACTGAATGCGACTCGAAGATCATAGGAACCGCCGTCAAGAACAACATGGCTGTGCATAGTGATCTGTCGTACTGGATAGAGAGCGGACTCAACGACACCTGGAAGCTTGAGAGGGCGGTTCTAGGAGAAGTCAAATCATGCACCTGGCCAGAAACCCACACTTTGTGGGGTGATGGAGTTCTGGAAAGTGATCTCATCATACCCATCACCTTGGCAGGACCCAGAAGCAATCATAACAGGAGACCAGGGTACAAAACTCAGAACCAAGGTCCATGGGATGAGGGGCGTGTCGAGATTGACTTTGACTATTGCCCAGGAACAACAGTAACTATAAGTGATAGTTGCGGACACCGTGGACCTGCGGCACGCACAACCACTGAGAGTGGGAAGCTCATTACAGACTGGTGCTGCAGAAGCTGCACCCTCCCTCCACTGCGCTTCCAGACTGAGAATGGCTGTTGGTATGGAATGGAAATTCGACCCACGCGGCACGACGAAAAGACCCTCGTGCAATCGAGAGTGAATGCATACAACGCCGACATGATTGATCCTTTTCAGTTGGGCCTTCTGGTCGTGTTCTTGGCCACCCAGGAGGTCCTTCGCAAGAGGTGGACGGCCAAGATCAGCATTCCAGCTATCATGCTTGCACTCCTAGTCCTAGTGTTTGGGGGTATTACGTACACTGATGTCCTGCGATATGTCATTCTCGTCGGCGCCGCGTTTGCTGAAGCAAACTCAGGAGGAGACGTTGTGCACTTGGCACTCATGGCTACATTCAAGATTCAACCAGTCTTTCTGGTGGCTTCCTTTTTGAAGGCAAGGTGGACCAACCAAGAGAGTATTTTGCTCATGCTTGCAGCTGCTTTCTTTCAAATGGCTTACTATGACGCCAAGAATGTTTTGTCATGGGAAGTGCCTGACGTTTTGAACTCTCTCTCCGTTGCGTGGATGATTCTCAGAGCTATAAGCTTCACCAACACTTCAAATGTGGTGGTGCCGCTGCTGGCCCTTCTGACACCTGGACTAAAATGCCTAAACCTTGATGTGTACAGAATTTTGCTACTCATGGTTGGAGTTGGAAGCCTCATCAAAGAAAAAAGGAGCTCTGCAGCAAAAAAGAAAGGGGCTTGCCTCATCTGCCTAGCGCTGGCGTCTACAGGAGTGTTCAATCCAATGATACTTGCAGCTGGGCTGATGGCTTGCGACCCCAACCGCAAGCGGGGCTGGCCTGCCACAGAAGTGATGACTGCAGTTGGACTCATGTTTGCCATCGTTGGGGGTCTGGCAGAACTTGACATAGACTCTATGGCTATCCCCATGACCATTGCCGGACTCATGTTCGTGGCATTTGTCATCTCTGGAAAGTCAACAGACATGTGGATTGAGAGGACGGCTGATATTACTTGGGAGAGTGACGCTGAAATCACAGGCTCTAGTGAAAGAGTAGATGTTAGGCTGGATGATGATGGAAATTTTCAATTGATAAATGACCCCGGGGCGCCATGGAAAATTTGGATGCTTAGGATGGCCTGCCTGGCAATAAGTGCCTACACACCTTGGGCGATTCTTCCCTCGGTCATTGGATTCTGGATAACCCTTCAGTACACAAAGAGAGGAGGTGTCCTTTGGGACACACCATCACCCAGGGAGTACAAGAAGGGTGATACCACCACTGGCGTTTACAGAATCATGACTCGAGGTCTGCTTGGCAGTTACCAAGCTGGAGCCGGAGTGATGGTAGAGGGAGTGTTCCACACACTATGGCACACCACTAAGGGAGCTGCTCTCATGAGTGGTGAAGGACGTCTGGATCCCTATTGGGGGAGCGTGAAAGAAGACCGGCTTTGCTATGGGGGGCCATGGAAACTCCAACATAAATGGAATGGACATGATGAGGTCCAAATGATTGTTGTGGAGCCAGGAAAAAATGTGAAAAACGTCCAGACTAAGCCCGGAGTGTTTAAGACACCAGAAGGAGAAATTGGGGCAGTTACGCTAGACTATCCCACTGGAACGTCAGGTTCCCCCATTGTGGATAAAAATGGAGATGTGATTGGATTGTATGGGAACGGCGTCATCATGCCTAATGGTTCATACATAAGCGCCATTGTGCAAGGAGAGAGAATGGAAGAACCGGCACCAGCTGGCTTCGAACCTGAAATGTTGAGGAAGAAACAGATCACTGTCCTTGATCTGCACCCCGGAGCAGGAAAGACGCGCAAGATACTTCCCCAAATCATCAAGGAGGCCATCAACAAAAGATTGAGGACGGCTGTACTGGCACCCACCAGGGTCGTTGCTGCTGAGATGTCTGAGGCCCTGAGAGGACTTCCCATCCGGTACCAAACCTCAGCAGTGCACAGGGAGCACAGTGGAAATGAGATCGTTGATGTCATGTGCCATGCCACTCTCACACACAGGCTGATGTCTCCACACAGAGTCCCCAATTACAATCTGTTCATAATGGATGAAGCCCATTTCACGGATCCAGCGAGCATCGCGGCCAGAGGATACATAGCAACCAAGGTTGAATTGGGCGAAGCCGCCGCGATTTTCATGACGGCAACGCCACCCGGGACTTCTGACCCCTTTCCAGAGTCCAATGCTCCTATCTCGGACATGCAAACAGAGATCCCAGACAGAGCCTGGAACACTGGATATGAATGGATAACTGAGTATGTTGGAAAGACCGTTTGGTTTGTTCCAAGTGTGAAAATGGGAAATGAGATTGCCCTCTGTCTGCAACGGGCGGGGAAGAAGGTTATCCAGCTGAACAGAAAGTCCTATGAGACAGAGTACCCCAAGTGCAAGAACGATGATTGGGATTTTGTCATCACCACAGACATATCAGAAATGGGAGCAAACTTCAAGGCAAGCAGAGTGATCGACAGCCGCAAAAGCGTGAAACCCACCATCATTGAGGAAGGTGATGGAAGAGTCATCCTGGGGGAACCCTCAGCCATCACGGCTGCCAGCGCTGCTCAGCGGAGAGGACGCATAGGAAGAAACCCATCACAAGTTGGTGATGAGTATTGTTATGGAGGGCACACAAATGAGGATGATTCCAACTTTGCCCACTGGACAGAGGCTCGCATCATGCTAGACAACATCAACATGCCGAATGGTCTGGTGGCCCAACTATATCAGCCTGAGCGCGAGAAGGTGTACACCATGGACGGGGAATATAGGCTCAGAGGGGAAGAACGGAAGAACTTCCTTGAATTCCTGAGAACAGCTGATTTACCAGTCTGGCTCGCTTACAAAGTGGCAGCAGCAGGAATATCATACCATGACCGGAAGTGGTGCTTTGATGGACCTCGAACCAACACGATTCTTGAAGACAACAATGAAGTTGAAGTCATCACGAAGTTGGGTGAGAGAAAGATCCTAAGACCCAGGTGGGCGGATGCCAGAGTGTACTCAGACCACCAAGCTCTAAAGTCCTTCAAAGATTTTGCGTCAGGGAAACGATCACAAATCGGGCTCGTTGAGGTGCTCGGGAGAATGCCTGAGCACTTCATGGGGAAAACTTGGGAGGCGTTGGACACGATGTATGTGGTGGCAACCGCTGAAAAAGGAGGCCGAGCTCACAGGATGGCTCTTGAGGAGCTACCGGACGCCCTTCAGACAATAGCTTTGATTGCACTATTGAGTGTGATGTCCTTAGGTGTGTTTTTTTTACTCATGCAAAGGAAAGGCATTGGTAAGATTGGCTTGGGAGGAGTGATCTTAGGAGCTGCCACATTCTTCTGCTGGATGGCTGAAGTCCCAGGAACGAAAATAGCAGGCATGCTCCTGCTTTCCCTGCTGCTCATGATTGTTTTGATTCCGGAGCCGGAAAAGCAGCGCTCACAGACTGACAACCAGCTTGCCGTGTTCTTGATTTGTGTGCTCACACTGGTCAGCGCCGTGGCTGCCAATGAAATGGGTTGGCTGGACAAGACCAAGAATGACATTAGCAGCCTGTTGGGACACAAGCCAGAAACTAGAGAGACCCTGGGAGTTGAGAACTTCTTGCTTGATCTGCGGCCGGCTACAGCATGGTCGCTCTATGCCGTAACGACAGCCGTTCTTACCCCTTTGCTGAAACATCTAATCACGTCAGACTACATCAACACTTCGCTGACCTCAATAAACGTCCAAGCCAGTGCGTTGTTCACCTTGGCCAGAGGCTTCCCTTTTGTGGACGTTGGTGTGTCAGCTCTCTTGCTGGCGGCCGGGTGCTGGGGCCAAGTGACCCTGACTGTGACTGTGACTGCAGCTGCCCTGCTCTTTTGCCACTATGCTTACATGGTACCAGGCTGGCAAGCGGAAGCCATGCGATCCGCCCAGCGGCGGACAGCTGCTGGCATCATGAAAAATGCAGTGGTGGATGGGATCGTGGCTACTGATGTACCTGAACTTGAGCGAACAACTCCAGTCATGCAGAAAAAAGTTGGACAGATCATGCTGATCTTGGTGTCAATGGCCGCGGTTGTCGTCAATCCATCAGTGAGAACTGTCAGAGAGGCTGGAATTCTGACTACAGCAGCAGCAGTCACCTTATGGGAGAATGGTGCTAGTTCAGTGTGGAATGCAACGACAGCTATTGGGCTTTGTCACATCATGCGAGGAGGATGGCTCTCGTGTCTCTCCATCACGTGGACTCTCATCAAAAACATGGAGAAACCAGGCCTCAAGAGGGGTGGAGCCAAGGGACGCACACTAGGGGAAGTTTGGAAGGAGAGACTCAACCACATGACGAAGGAAGAATTTACCAGATACAGAAAAGAAGCCATCACTGAAGTCGACCGCTCCGCGGCAAAACATGCCAGGAGAGAGGGAAACATCACTGGAGGCCATCCAGTCTCACGGGGAACCGCGAAATTACGGTGGTTAGTGGAAAGGCGTTTCCTCGAGCCAGTGGGAAAGGTTGTGGATCTCGGATGTGGTAGAGGCGGCTGGTGTTATTACATGGCTACCCAGAAGAGGGTACAGGAAGTGAAAGGGTACACGAAAGGAGGACCTGGCCATGAAGAGCCACAACTGGTGCAGAGCTATGGTTGGAATATTGTTACCATGAAGAGCGGAGTCGACGTCTTCTACAGACCATCAGAAGCGAGCGACACACTGCTCTGTGACATTGGAGAGTCATCGTCAAGTGCCGAGGTAGAAGAACACCGCACCGTCCGTGTCTTGGAGATGGTGGAAGACTGGCTGCACAGAGGACCTAAGGAATTCTGCATCAAAGTGCTATGCCCTTACATGCCCAGAGTGATTGAGAAGATGGAAACACTCCAAAGGCGATATGGAGGTGGCCTTGTGAGAAACCCCCTTTCACGCAACTCTACCCATGAGATGTACTGGGTGAGCCACGCTTCAGGCAACATTGTCCACTCCGTGAACATGACAAGCCAGGTGCTTCTGGGGAGGATGGAAAAGAAAACATGGAAGGGACCCCAGTTTGAGGAAGATGTCAACTTGGGAAGTGGAACGCGGGCAGTAGGGAAGCCTCTCCTCAATTCTGATACTAGCAAGATCAAGAACCGAATTGAGAGGCTGAAGAAAGAATACAGCTCCACATGGCACCAGGATACGAATCACCCCTACAGGACCTGGAACTACCACGGAAGCTATGAAGTGAAACCAACCGGCTCAGCTAGCTCCCTTGTGAATGGGGTAGTTAGATTACTCTCAAAACCATGGGACACTATCACCAATGTGACCACGATGGCCATGACAGACACCACTCCTTTCGGTCAACAACGAGTGTTCAAGGAAAAGGTGGACACAAAGGCTCCAGAGCCTCCAGAAGGGGTCAAATACGTCCTCAATGAGACCACGAACTGGCTGTGGGCTTTTCTAGCCCGCGATAAGAAACCCAGGATGTGTTCCCGGGAGGAATTCATTGGAAAAGTCAACAGTAATGCCGCCCTAGGAGCGATGTTTGAAGAACAGAACCAATGGAAGAACGCCCGGGAAGCCGTGGAGGATCCAAAGTTTTGGGAGATGGTGGATGAGGAGCGTGAGGCGCATCTCCGTGGAGAATGCAACACCTGCATCTACAACATGATGGGAAAGAGAGAGAAGAAGCCTGGAGAGTTCGGCAAAGCTAAAGGCAGCAGAGCCATTTGGTTCATGTGGCTAGGGGCCCGCTTCCTGGAGTTTGAAGCTCTCGGATTCCTCAATGAAGACCACTGGCTGGGTAGGAAAAACTCAGGAGGAGGAGTTGAAGGCTTAGGACTGCAGAAGCTTGGGTACATCTTGAAGGAAGTCGGAACAAAGCCTGGAGGAAAGATCTACGCCGATGATACCGCAGGCTGGGACACACGCATCACCAAAGCTGACCTCGAGAACGAAGCGAAGGTTCTTGAACTGCTGGACGGAGAACACCGACGCCTAGCGCGGTCCATCATTGAGCTCACATACCGACACAAAGTCGTGAAAGTGATGAGGCCAGCGGCCGACGGGAAAACTGTGATGGATGTCATCTCCAGAGAGGATCAGAGAGGAAGCGGGCAGGTAGTGACTTACGCCCTGAACACCTTCACTAATCTAGCAGTTCAGCTGGTCAGAATGATGGAGGGGGAGGGGGTCATTGGACCTGACGATGTTGAAAAACTGGGAAAAGGAAAAGGCCCCAAGGTCAGAACCTGGCTGTTTGAGAATGGCGAGGAGCGTCTCAGTCGCATGGCCGTCAGCGGTGATGACTGCGTGGTGAAACCTTTGGACGACCGCTTCGCCACATCACTACACTTCCTAAATGCCATGTCAAAGGTCCGCAAAGACATCCAGGAATGGAAACCCTCGACAGGGTGGTATGACTGGCAGCAGGTCCCATTCTGTTCAAACCATTTTACGGAACTGATCATGAAGGACGGCAGGACGTTGGTGGTCCCGTGTCGTGGACAAGACGAGTTGATTGGACGGGCCAGAATCTCTCCAGGGGCTGGATGGAATGTGCGCGACACCGCCTGCCTGGCGAAGTCATACGCGCAGATGTGGCTGTTGCTTTATTTTCACCGTAGAGACCTGAGATTGATGGCTAACGCCATCTGTTCCGCTGTGCCTGTCAACTGGGTTCCCACAGGGCGTACCACCTGGTCGATCCACGCAAAAGGAGAATGGATGACGACAGAAGACATGCTCGCAGTCTGGAACAGAGTGTGGATTGAGGAGAATGAGTGGATGGAAGACAAAACACCAGTTGAGAGGTGGAGTGATGTTCCATACTCTGGAAAGAGAGAAGACATTTGGTGTGGCAGTTTGATTGGCACACGAACCCGCGCTACTTGGGCTGAAAATATCCATGTGGCAATCAATCAGGTCCGTTCAGTGATTGGAGAAGAGAAGTATGTGGATTACATGAGCTCCCTGAGGAGGTATGAAGATACCATTGTAGTTGAGGACACTGTTTTGTAA
>KF179640|Austria|2008
ATGTCTAAGAAACCAGGAGGGCCCGGTAAAAACCGGGCTGTCAATATGCTAAAACGCGGTATGCCCCGCGGATTGTCCTTGATAGGACTGAAGAGGGCTATGCTGAGTCTGATTGACGGGAAAGGCCCAATACGTTTCGTGTTGGCTCTTTTGGCGTTTTTCAGATTCACTGCAATCGCTCCGACTCGTGCGGTGCTGGACAGATGGAGAGGCGTCAACAAACAAACAGCGATGAAGCATCTCTTGAGTTTCAAGAAAGAACTAGGAACTCTGACCAGTGCCATCAACCGCCGGAGCACAAAACAAAAGAAAAGAGGAGGCACAGCGGGCTTTACTATCTTGCTTGGGCTGATCGCTTGTGCTGGAGCTGTGACCCTCTCGAACTTCCAGGGCAAAGTGATGATGACAGTCAATGCAACCGATGTTACTGACGTGATTACCATCCCGACAGCTGCTGGGAAAAACCTGTGCATTGTGAGGGCTATGGACGTGGGATACCTTTGTGAGGATACTATCACTTATGAATGTCCGGTCCTAGCTGCTGGAAATGACCCTGAAGACATTGACTGCTGGTGCACGAAATCATCTGTTTACGTGCGCTATGGAAGATGCACAAAAACTCGGCATTCCCGTCGAAGCAGAAGGTCTCTGACTGTCCAGACACATGGAGAAAGTACACTGGCCAACAAGAAAGGAGCTTGGTTGGACAGCACAAAAGCCACGAGATATCTGGTGAAGACAGAATCATGGATACTGAGAAACCCGGGCTACGCCCTCGTTGCAGCGGTCATTGGATGGATGCTAGGAAGCAACACAATGCAACGCGTCGTGTTTGCCATCCTATTGCTCCTGGTGGCACCAGCATACAGCTTCAATTGCTTGGGAATGAGTAACAGAGACTTCCTGGAGGGAGTGTCTGGAGCTACATGGGTTGATCTGGTACTGGAAGGCGATAGTTGTGTGACCATAATGTCAAAGGACAAGCCAACCATTGATGTCAAAATGATGAACATGGAAGCAGCCAACCTCGCAGATGTGCGCAGCTACTGTTACCTAGCTTCGGTCAGTGACTTGTCAACGAGAGCCGCGTGTCCAACCATGGGTGAAGCCCACAACGAGAAAAGAGCTGACCCCGCCTTCGTTTGCAAGCAAGGCGTTGTGGACAGAGGATGGGGAAATGGCTGCGGACTGTTTGGAAAGGGAAGCATTGACACATGCGCGAAGTTTGCCTGTACAACCAAAGCAACTGGATGGATCATCCAGAAGGAGAACATCAAGTATGAGGTCGCCATATTTGTGCATGGCCCGACGACTGTTGAATCTCATGGCAATTATTCAACACAGATAGGGGCCACCCAGGCTGGAAGATTCAGTATAACTCCATCGGCGCCATCTTACACGCTAAAGTTGGGTGAGTATGGTGAGGTCACGGTTGACTGTGAGCCACGGTCAGGAATAGACACTAGCGCCTATTACGTTATGTCAGTTGGTGCGAAGTCCTTCCTGGTTCACCGAGAATGGTTTATGGATCTGAACCTGCCATGGAGCAGTGCTGGAAGCACCACGTGGAGGAATCGGGAAACACTGATGGAGTTTGAAGAACCTCATGCCACCAAACAATCTGTTGTGGCTCTAGGGTCGCAGGAAGGTGCATTGCACCAAGCTCTGGCCGGAGCGATTCCTGTTGAGTTCTCAAGCAATACTGTGAAGTTGACATCAGGACATCTGAAGTGTAGGGTGAAGATGGAGAAGTTGCAGCTTAAGGGAACAACATATGGAGTATGTTCAAAAGCGTTTAAATTCGCTGGGACTCCCGCTGACACTGGCCATGGAACGGTGGTGTTGGAACTGCAATACACCGGAACAGACGGACCCTGCAAAGTGCCCATTTCTTCCGTAGCTTCCCTGAATGACCTCACACCTGTTGGAAGACTGGTGACCGTGAATCCATTTGTGTCTGTGGCCACAGCCAACTCGAAGGTCTTGATTGAACTCGAACCCCCGTTTGGTGACTCTTACATCGTGGTGGGAAGAGGAGAACAGCAGATAAACCACCACTGGCACAAATCTGGGAGCAGCATCGGAAAGGCCTTTACCACTACACTCAGAGGAGCTCAACGACTCGCAGCTCTTGGAGACACTGCTTGGGATTTTGGGTCAGTTGGAGGGGTTTTCACCTCAGTGGGGAAAGCCATACACCAAGTCTTTGGAGGAGCTTTTAGATCACTCTTTGGAGGGATGTCCTGGATCACACAGGGACTTCTAGGAGCCCTTCTGTTGTGGATGGGAATCAATGCCCGTGACAGGTCAATTGCCATGACGTTTCTTGCGGTTGGAGGAGTTTTGCTCTTCCTTTCGGTCAACGTCCATGCTGACACAGGCTGTGCCATAGATATTGGCAGGCAAGAGCTCCGGTGTGGAAGTGGAGTGTTTATCCACAACGATGTGGAAGCCTGGATGGATCGTTACAAGTTCTACCCGGAGACACCACAAGGCCTAGCAAGAATTATTCAGAAAGCACATGCAGAAGGAGTCTGCGGCTTGCGTTCCGTTTCCAGACTCGAGCACCAAATGTGGGAAGCCATTAAGGATGAGCTGAACACCCTGTTGAAAGAGAATGGAGTCGACTTGAGTGTCGTGGTGGAAAAACAAAATGGGATGTATAAAGCAGCACCAAAACGTTTGGCTGCCACYACCGAAAAACTGGAGATGGGTTGGAAGGCTTGGGGCAAGAGCATCATCTTTGCTCCAGAACTAGCTAACAACACCTTTGTCATCGACGGTCCTGAGACTGAGGAATGCCCAACGGCCAACCGAGCATGGAACAGTATGGAGGTAGAAGACTTTGGATTTGGATTGACAAGCACTCGCATGTTCCTGAGGATTCGGGAAACGAACACAACTGAATGCGACTCGAAGATCATAGGAACCGCCGTCAAGAACAACATGGCTGTGCATAGTGATCTGTCGTACTGGATAGAGAGCGGACTCAACGACACCTGGAAGCTTGAGAGGGCGGTTCTAGGAGAAGTCAAATCATGCACCTGGCCAGAAACCCACACTTTGTGGGGTGATGGAGTTCTGGAAAGTGATCTCATCATACCCATCACCTTGGCAGGACCCAGAAGCAATCATAACAGGAGACCAGGGTACAAAACTCAGAACCAAGGTCCATGGGATGAGGGGCGTGTCGAGATTGACTTTGACTATTGCCCAGGAACAACAGTAACTATAAGTGATAGTTGCGGACACCGTGGACCTGCGGCACGCACAACCACTGAGAGTGGGAAGCTCATTRCAGACTGGTGCTGCAGAAGCTGCACCCTCCCTCCACTGCGCTTCCAGACTGAGAATGGCTGTTGGTATGGAATGGAAATTCGACCCACGCGGCACGACGAAAAGACCCTCGTGCAATCGAGAGTGAATGCATACAACGCCGACATGATTGATCCTTTTCAGTTGGGCCTTCTGGTCGTGTTCTTGGCCACCCAGGAGGTCCTTCGCAAGAGGTGGACGGCCAAGATCAGCATTCCAGCTATCATGCTTGCACTCCTAGTCCTAGTGTTTGGGGGTATTACGTACACTGATGTCCTGCGATATGTCATTCTCGTCGGCGCCGCGTTTGCTGAAGCAAACTCAGGAGGAGACGTTGTGCACTTGGCACTCATGGCTACATTCAAGATTCAACCAGTCTTTCTGGTGGCTTCCTTTTTGAAGGCAAGGTGGACCAACCAAGAGAGTATTTTGCTCATGCTTGCAGCTGCTTTCTTTCAAATGGCTTACTATGACGCCAAGAATGTTTTGTCATGGGAAGTGCCTGACGTTTTGAACTCTCTCTCCGTCGCGTGGATGATTCTCAGAGCTATAAGCTTCACCAACACTTCAAATGTGGTGGTGCCGCTGCTGGCCCTTCTGACACCTGGACTAAAATGCCTAAACCTTGATGTGTACAGAATTTTGCTACTCATGGTTGGAGTTGGAAGCCTCATCAAAGAAAAAAGGAGCTCTGCAGCAAAAAAGAAAGGGGCTTGCCTCATCTGCCTAGCGCTGGCGTCTACAGGAGTGTTCAATCCAATGATACTTGCAGCTGGGCTGATGGCTTGCGACCCCAACCGCAAGCGGGGCTGGCCTGCCACAGAAGTGATGACTGCAGTTGGACTCATGTTTGCCATCGTTGGGGGTCTGGCAGAACTTGACATAGACTCTATGGCTATCCCCATGACCATTGCCGGACTCATGTTCGTGGCATTTGTCATCTCTGGAAAGTCAACAGACATGTGGATTGAGAGGACGGCTGATATTACTTGGGAGAGTGACGCTGAAATCACAGGCTCTAGTGAAAGAGTAGATGTTAGGCTGGATGATGATGGAAATTTTCAATTGATAAATGACCCCGGGGCGCCATGGAAAATTTGGATGCTTAGGATGGCCTGCCTGGCAATAAGTGCCTACACACCTTGGGCGATTCTTCCCTCGGTCATTGGATTCTGGATAACCCTTCAGTACACAAAGAGAGGAGGTGTCCTTTGGGACACACCATCACCCAGGGAGTACAAGAAGGGTGATACCACCACTGGCGTTTACAGAATCATGACTCGAGGTCTGCTTGGCAGTTACCAAGCTGGAGCCGGAGTGATGGTAGAGGGAGTGTTCCACACACTATGGCACACCACTAAGGGAGCTGCTCTCATGAGTGGTGAAGGACGTCTGGATCCCTATTGGGGGAGCGTGAAAGAAGACCGGCTTTGCTATGGGGGGCCATGGAAACTCCAACATAAATGGAATGGACATGATGAGGTCCAAATGATTGTTGTGGAGCCAGGAAAAAATGTGAAAAACGTCCAGACTAAGCCCGGAGTGTTTAAGACACCAGAAGGAGAAATTGGGGCAGTTACGCTAGACTATCCCACTGGAACGTCAGGTTCCCCCATTGTGGATAAAAATGGAGATGTGATTGGATTGTATGGGAACGGCGTCATCATGCCTAATGGTTCATACATAAGCGCCATTGTGCAAGGAGAGAGAATGGAAGAACCGGCACCAGCTGGCTTCGAACCTGAAATGTTGAGGAAGAAACAGATCACTGTCCTTGATCTGCACCCCGGAGCAGGAAAGACGCGCAAGATACTTCCCCAAATCATCAAGGAGGCCATCAACAAAAGATTGAGGACGGCTGTACTGGCACCCACCAGGGTCGTTGCTGCTGAGATGTCTGAGGCCCTGAGAGGACTTCCCATCCGGTACCAAACCTCAGCAGTGCACAGAGAGCACAGTGGAAATGAGATCGTTGATGTCATGTGCCATGCCACTCTCACACACAGGCTGATGTCTCCACACAGAGTCCCCAATTACAATCTGTTCATAATGGATGAAGCCCATTTCACGGATCCAGCGAGCATCGCAGCCAGAGGATACATAGCAACCAAGGTTGAATTGGGCGAAGCCGCCGCGATTTTCATGACGGCAACGCCACCCGGGACTTCTGACCCCTTTCCAGAGTCCAATGCTCCTATCTCGGACATGCAAACAGAGATCCCAGACAGAGCCTGGAACACTGGATATGAATGGATAACTGAGTATGTTGGAAAGACCGTTTGGTTTGTTCCAAGTGTGAAAATGGGAAATGAGATTGCCCTCTGTCTGCAACGGGCGGGGAAGAAGGTTATCCAGCTGAACAGAAAGTCCTATGAGACAGAGTACCCCAAGTGCAAGAACGATGATTGGGATTTTGTCATCACCACAGACATATCAGAAATGGGAGCAAACTTCAAGGCAAGCAGAGTGATCGACAGCCGCAAAAGCGTGAAACCCACCATCATTGAGGAAGGTGATGGAAGAGTCATCCTGGGGGAACCCTCAGCCATCACGGCTGCCAGCGCTGCTCAGCGGAGAGGACGCATAGGAAGAAACCCATCACAAGTTGGTGATGAGTATTGCTATGGAGGGCACACAAATGAGGATGATTCCAACTTTGCCCACTGGACAGAGGCTCGCATCATGCTAGACAACATCAACATGCCGAATGGTCTGGTGGCCCAACTATATCAGCCTGAGCGCGAGAAGGTGTACACCATGGACGGGGAATATAGGCTCAGAGGGGAAGAACGGAAGAACTTCCTTGAATTCCTGAGAACAGCTGATTTACCAGTCTGGCTCGCTTACAAAGTGGCAGCAGCAGGAATATCATACCATGACCGGAAGTGGTGCTTTGATGGACCTCGAACCAACACGATTCTTGAAGACAACAATGAAGTTGAAGTCATCACGAAGTTGGGTGAGAGAAAGATCCTAAGACCCAGGTGGGCGGATGCCAGAGTGTACTCAGACCACCAAGCTCTAAAGTCCTTCAAAGATTTTGCATCAGGGAAACGATCACAAATCGGGCTCGTTGAGGTGCTCGGGAGAATGCCTGAGCACTTCATGGGGAAAACTTGGGAGGCGTTGGACACGATGTATGTGGTGGCAACCGCTGAAAAAGGAGGCCGAGCTCACAGGATGGCTCTTGAGGAGCTACCGGACGCCCTTCAGACAATAGCTTTGATTGCACTATTGAGTGTGATGTCCTTAGGTGTGTTTTTTCTACTCATGCAAAGGAAAGGCATTGGTAAGATTGGCTTGGGAGGAGTGATCTTAGGAGCTGCCACATTCTTCTGCTGGATGGCTGAAGTCCCAGGAACGAAAATAGCAGGCATGCTCCTGCTTTCCCTGCTGCTCATGATTGTTTTGATTCCGGAGCCGGAAAAGCAGCGCTCACAGACTGACAACCAGCTTGCCGTGTTCTTGATTTGTGTGCTCACACTGGTCAGCGCCGTGGCTGCCAATGAAATGGGTTGGCTGGACAAGACCAAGAATGACATCAGCAGCCTGTTGGGACACAAGCCAGAAACTAGAGAGACCCTGGGAGTTGAGAACTTCTTGCTTGATCTGCGGCCGGCTACAGCATGGTCGCTCTATGCCGTAACGACAGCCGTTCTTACCCCTTTGCTGAAACATCTAATCACGTCAGACTACATCAACACTTCGCTGACCTCAATAAACGTCCAAGCCAGTGCGTTGTTCACCTTGGCCAGAGGCTTCCCTTTTGTGGACGTTGGTGTGTCAGCTCTCTTGCTGGCGGCCGGGTGCTGGGGCCAAGTGACCCTGACTGTGACTGTGACTGCAGCTGCCCTGCTCTTTTGCCACTATGCTTACATGGTACCAGGCTGGCAAGCGGAAGCCATGCGATCCGCCCAGCGGCGGACAGCTGCTGGCATCATGAAAAATGCAGTGGTGGATGGGATCGTGGCTACTGATGTACCTGAACTTGAGCGAACAACTCCAGTCATGCAGAAAAAAGTTGGACAGATCATGCTGATCTTGGTGTCAATGGCCGCGGTTGTCGTCAATCCATCAGTGAGAACTGTCAGAGAGGCTGGAATTCTGACTACAGCAGCAGCAGTCACCTTATGGGAGAATGGTGCTAGTTCAGTGTGGAATGCAACGACAGCTATTGGGCTTTGTCACATCATGCGAGGAGGATGGCTCTCGTGTCTCTCCATCACGTGGACTCTCATCAAAAACATGGAGAAACCAGGCCTCAAGAGGGGTGGAGCCAAGGGACGCACGCTAGGGGAAGTTTGGAAGGAGAGACTCAACCACATGACGAAGGAAGAATTTACCAGATACAGAAAAGAAGCCATCACTGAAGTCGACCGCTCCGCGGCAAAACATGCCAGGAGAGAGGGAAACATCACTGGAGGCCATCCAGTCTCACGGGGAACCGCGAAATTACGGTGGTTAGTGGAAAGGCGTTTCCTCGAGCCAGTGGGAAAGGTTGTGGATCTCGGATGTGGTAGAGGCGGCTGGTGTTATTACATGGCTACCCAGAAGAGGGTACAGGAAGTGAAAGGGTACACGAAAGGAGGACCTGGCCATGAAGAGCCACAACTGGTGCAGAGCTATGGTTGGAATATTGTTACCATGAAGAGCGGAGTCGACGTCTTCTACAGACCATCAGAAGCGAGCGACACACTGCTCTGTGACATTGGAGAGTCATCGTCAAGTGCCGAGGTAGAAGAACACCGCACCGTCCGTGTCTTGGAGATGGTGGAAGACTGGCTGCACAGAGGACCTAAGGAATTCTGCATCAAAGTGCTATGCCCTTACATGCCCAGAGTGATTGAGAAGATGGAAACACTCCAAAGGCGATATGGAGGTGGCCTTGTGAGAAACCCCCTTTCACGCAACTCTACCCATGAGATGTACTGGGTGAGCCACGCTTCAGGCAACATTGTCCACTCCGTGAACATGACAAGCCAGGTGCTTCTGGGGAGGATGGAAAAGAAAACATGGAAGGGACCCCAGTTTGAGGAAGATGTCAACTTGGGAAGTGGAACGCGGGCAGTWGGGAAGCCTCTCCTCAATTCTGATACTAGCAAGATCAAGAACCGAATTGAGAGGCTGAAGAAAGAATACAGCTCCACATGGCACCAGGATGCGAATCACCCCTACAGGACCTGGAACTACCACGGAAGCTATGAAGTGAAACCAACCGGCTCAGCCAGCTCCCTTGTGAATGGGGTAGTTAGATTACTCTCAAAACCATGGGACACTATCACCAATGTGACCACGATGGCCATGACAGACACCACTCCTTTCGGTCAACAACGAGTGTTCAAGGAAAAGGTGGATACAAAGGCTCCAGAGCCTCCAGAAGGGGTCAAATACGTCCTCAATGAGACCACGAACTGGCTGTGGGCTTTTCTAGCCCGCGATAAGAAACCCAGGATGTGTTCCCGGGAGGAATTCATTGGAAAAGTCAACAGTAATGCCGCCCTAGGAGCGATGTTTGAAGAACAGAACCAATGGAAGAACGCCCGGGAAGCCGTGGAGGATCCAAAGTTTTGGGAGATGGTGGATGAGGAGCGTGAGGCGCATCTCCGTGGAGAATGCAACACCTGCATCTACAACATGATGGGAAAGAGAGAGAAGAAGCCTGGAGAGTTCGGCAAAGCTAAAGGCAGCAGAGCCATTTGGTTCATGTGGCTAGGGGCCCGCTTCCTGGAGTTTGAAGCTCTCGGATTCCTCAATGAAGACCACTGGCTGGGTAGGAAGAACTCAGGAGGAGGAGTTGAAGGCTTAGGACTGCAGAAGCTTGGGTACATCTTGAAGGAAGTCGGAACAAAGCCTGGAGGAAAGATCTACGCCGATGATACCGCAGGCTGGGACACACGCATCACCAAAGCTGACCTCGAGAACGAAGCGAAGGTTCTTGAACTGCTGGACGGAGAACACCGACGCCTAGCGCGGTCCATCATTGAGCTCACATACCGACACAAAGTCGTGAAAGTGATGAGGCCAGCGGCCGACGGGAAAACTGTGATGGATGTCATCTCCAGAGAGGATCAGAGAGGAAGCGGGCAGGTAGTGACTTACGCCCTGAACACCTTCACTAATCTAGCAGTTCAGCTGGTCAGAATGATGGAGGGGGAGGGGGTCATTGGACCTGACGATGTTGAAAAACTGGGAAAAGGAAAAGGCCCTAAGGTCAGAACCTGGCTGTTTGAGAATGGCGAGGAGCGTCTCAGTCGCATGGCCGTCAGCGGTGATGACTGCGTGGTGAAACCTTTGGACGACCGCTTCGCCACATCACTACACTTCCTAAATGCCATGTCAAAGGTCCGCAAAGACATCCAGGAATGGAAACCCTCGACAGGGTGGTATGACTGGCAGCAGGTCCCATTCTGTTCAAACCATTTCACGGAACTGATCATGAAGGATGGCAGGACGTTGGTGGTCCCGTGTCGTGGACAAGACGAGTTGATTGGACGGGCCAGAATCTCTCCAGGGGCTGGATGGAATGTGCGCGACACCGCCTGCCTGGCGAAGTCATACGCGCAGATGTGGCTGTTGCTTTATTTTCACCGTAGAGACCTGAGATTGATGGCTAACGCCATCTGTTCCGCTGTGCCTGTCAACTGGGTTCCCACAGGGCGTACCACCTGGTCGATCCACGCAAAAGGAGAATGGATGACGACAGAAGACATGCTCGCAGTCTGGAACAGAGTGTGGATTGAGGAGAATGAGTGGATGGAAGACAAAACACCAGTTGAGAGGTGGAGTGATGTTCCATACTCTGGAAAGAGAGAAGACATTTGGTGTGGCAGTTTGATTGGCACACGAACCCGCGCTACTTGGGCTGAAAATATCCATGTGGCAATCAATCAGGTCCGTTCGGTGATTGGAGAAGAGAAGTATGTGGATTACATGAGCTCCCTGAGGAGGTATGAAGACACCATTGTAGTTGAGGACACTGTTCTGTAA
>KP780837|Austria|2008_08_29
ATGTCTAAGAAACCAGGAGGGCCCGGTAAAAACCGGGCTGTCAATATGCTAAAACGCGGTATGCCCCGCGGATTGTCCTTGATAGGACTGAAGAGGGCTATGCTGAGTCTGATTGACGGGAAAGGCCCAATACGTTTCGTGTTGGCTCTTTTGGCGTTTTTCAGATTCACTGCAATCGCTCCGACTCGTGCGGTGCTGGACAGATGGAGAGGCGTCAACAAACAAACAGCGATGAAGCATCTCTTGAGTTTCAAGAAAGAACTAGGAACTCTGACCAGTGCCATCAACCGCCGGAGCACAAAACAAAAGAAAAGAGGAGGCACAGCGGGCTTTACTATCTTGCTTGGGCTGATCGCTTGTGCTGGAGCTGTGACCCTCTCGAACTTCCAGGGCAAAGTGATGATGACAGTCAATGCAACCGATGTTACTGACGTGATTACCATCCCAACAGCTGCTGGGAAAAACCTGTGCATTGTGAGGGCTATGGACGTGGGATACCTTTGTGAGGATACTATCACTTATGAATGTCCGGTCCTAGCTGCTGGAAATGACCCTGAAGACATTGACTGCTGGTGCACGAAATCATCTGTTTACGTGCGCTATGGAAGATGCACAAAAACTCGGCATTCCCGTCGAAGCAGAAGGTCTCTGACTGTCCAGACACATGGAGAAAGTACACTGGCCAACAAGAAAGGAGCTTGGTTGGACAGCACAAAAGCCACGAGATATCTGGTGAAGACAGAATCATGGATACTGAGAAACCCGGGCTACGCCCTCGTTGCAGCGGTCATTGGATGGATGCTAGGAAGCAACACAATGCAACGCGTCGTGTTTGCCATCCTATTGCTCCTGGTGGCACCAGCATACAGCTTCAATTGCTTGGGAATGAGTAACAGAGACTTCCTGGAGGGAGTGTCTGGAGCTACATGGGTTGATCTGGTACTGGAAGGCGATAGTTGTGTGACCATAATGTCAAAGGACAAGCCAACCATTGATGTCAAAATGATGAACATGGAAGCAGCCAACCTCGCAGATGTGCGCAGCTACTGTTACCTAGCTTCGGTCAGTGACTTGTCAACGAGAGCCGCGTGTCCAACCATGGGTGAAGCCCACAACGAGAAAAGAGCTGACCCCGCCTTCGTTTGCAAGCAAGGCGTTGTGGACAGAGGATGGGGAAATGGCTGCGGACTGTTTGGAAAGGGAAGCATTGACACATGCGCGAAGTTTGCCTGTACAACCAAAGCAACTGGATGGATCATCCAGAAGGAGAACATCAAGTATGAGGTCGCCATATTTGTGCATGGCCCGACGACTGTTGAATCTCATGGCAATTATTCAACACAGACAGGGGCCACCCAGGCTGGAAGATTCAGTATAACTCCATCGGCGCCATCTTACACGCTAAAGTTGGGTGAGTATGGTGAGGTCACGGTTGACTGTGAGCCACGGTCAGGAATAGACACTAGCGCCTATTACGTTATGTCAGTTGGTGCGAAGTCCTTCCTGGTTCACCGAGAATGGTTTATGGATCTGAACCTGCCATGGAGCAGTGCTGGAAGCACCACGTGGAGGAATCGGGAAACACTGATGGAGTTTGAAGAACCTCATGCCACCAAACAATCTGTTGTGGCTCTAGGGTCGCAGGAAGGTGCATTGCACCAAGCTCTGGCCGGAGCGATTCCTGTTGAGTTCTCAAGCAATACTGTGAAGTTGACATCAGGACATCTGAAGTGTAGGGTGAAGATGGAGAAGTTGCAGCTTAAGGGAACAACATATGGAGTATGTTCAAAAGCGTTTAAATTCGCTGGGACTCCCGCTGACACTGGCCATGGAACGGTGGTGTTGGAACTGCAATACACCGGAACAGACGGTCCCTGCAAAGTGCCCATTTCTTCCGTAGCTTCCCTGAATGACCTCACACCTGTTGGAAGACTGGTGACCGTGAATCCATTTGTGTCTGTGGCCACAGCCAACTCGAAGGTCTTGATTGAACTCGAACCCCCGTTTGGTGACTCTTACATCGTGGTGGGAAGAGGAGAACAGCAGATAAACCACCACTGGCACAAATCTGGGAGCAGCATCGGAAAGGCCTTTACCACTACACTCAGAGGAGCTCAACGACTCGCAGCTCTTGGAGACACTGCTTGGGATTTTGGGTCAGTTGGAGGGGTTTTCACCTCAGTGGGGAAAGCCATACACCAAGTCTTTGGAGGAGCTTTTAGATCACTCTTTGGAGGGATGTCCTGGATCACACAGGGACTTCTAGGAGCCCTTCTGTTGTGGATGGGAATCAATGCCCGTGACAGGTCAATTGCCATGACGTTTCTTGCGGTTGGAGGAGTTTTGCTCTTCCTTTCGGTCAACGTCCATGCTGACACAGGCTGTGCCATTGACATTGGCAGGCAAGAGCTCCGGTGTGGAAGTGGAGTGTTTATCCACAACGATGTGGAAGCCTGGATGGATCGTTACAAGTTCTACCCGGAGACACCACAAGGCCTAGCAAGAATTATTCAGAAAGCACATGCAGAAGGAGTCTGCGGCTTGCGTTCCGTTTCCAGACTCGAGCACCAAATGTGGGGAGCCATTAAGGATGAGCTGAACACCCTGTTGAAAGAGAATGGAGTCGACTTGAGTGTCGTGGTGGAAAAACAAAATGGGATGTATAAAGCAGCACCAAAACGTTTGGCTGCCACCACCGAAAAACTGGAGATGGGTTGGAAGGCTTGGGGCAAGAGCATCATCTTTGCTCCAGAACTAGCTAACAACACCTTTGTCATCGACGGTCCTGAGACTGAGGAATGCCCAACGGCCAACCGAGCATGGAACAGTATGGAGGTAGAAGACTTTGGATTTGGATTGACAAGCACTCGCATGTTCCTGAGGATTCGGGAAACGAACACAACGGAATGCGACTCGAAGATCATAGGAACCGCCGTCAAGAACAACATGGCTGTGCATAGTGATCTGTCGTACTGGATAGAGAGCGGACTCAACGACACCTGGAAGCTTGAGAGGGCGGTTCTAGGAGAAGTCAAATCATGCACCTGGCCAGAAACCCACACTTTGTGGGGTGATGGAGTTCTGGAAAGTGATCTCATCATACCCATCACCTTGGCAGGACCCAGAAGCAATCATAACAGGAGACCAGGGTACAAAACTCAGAACCAAGGTCCATGGGATGAGGGGCGTGTCGAGATTGACTTTGACTATTGCCCAGGAACAACAGTAACTATAAGTGATAGTTGCGGACACCGTGGACCTGCGGCACGCACAACCACTGAGAGTGGGAAGCTCATTACAGACTGGTGCTGCAGAAGCTGCACCCTCCCTCCACTGCGCTTCCAGACTGAGAATGGCTGTTGGTATGGAATGGAAATTCGACCCACGCGGCACGACGAAAAGACCCTCGTGCAATCGAGAGTGAATGCATACAACGCCGACATGATTGATCCTTTTCAGTTGGGCCTTCTGGTCGTGTTCTTGGCCACCCAGGAGGTCCTTCGCAAGAGGTGGACGGCCATGATCAGCATTCCAGCTATCATGCTTGCACTCCTAGTCCTAGTGTTTGGGGGTATTACGTACACTGATGTCCTGCGATATGTCATTCTCGTCGGCGCCGCGTTTGCTGAAGCAAACTCAGGAGGAGACGTTGTGCACTTGGCACTCATGGCTACATTCAAGATTCAACCAGTCTTTCTGGTGGCTTCCTTTTTGAAGGCAAGGTGGACCAACCAAGAGAGTATTTTGCTCATGCTTGCAGCTGCTTTCTTTCAAATGGCTTACTATGACGCCAAGAATGTTTTGTCATGGGAAGTGCCTGACGTTTTGAACTCTCTCTCCGTTGCGTGGATGATTCTCAGAGCTATAAGCTTCACCAACACTTCAAATGTGGTGGTGCCGCTGCTGGCCCTTCTGACACCTGGACTAAAATGCCTAAACCTTGATGTGTACAGAATTTTGCTACTCATGGTTGGAGTTGGAAGCCTCATCAAAGAAAAAAGGAGCTCTGCAGCAAAAAAGAAAGGGGCTTGCCTCATCTGCCTAGCGCTGGCGTCTACAGGAGTGTTCAATCCAATGATACTTGCAGCTGGGCTGATGGCTTGCGACCCCAACCGCAAGCGGGGCTGGCCTGCCACAGAAGTGATGACTGCAGTTGGACTCATGTTTGCCATCGTTGGGGGTCTGGCAGAACTTGACATAGACTCTATGGCTATCCCCATGACCATTGCCGGACTCATGTTCGTGGCATTTGTCATCTCTGGAAAGTCAACAGACATGTGGATTGAGAGGACGGCTGATATTACTTGGGAGAGTGACGCTGAAATCACAGGCTCTAGTGAAAGAGTAGACGTTAGGCTGGATGATGATGGAAATTTTCAATTGATAAATGACCCCGGGGCGCCATGGAAAATTTGGATGCTTAGGATGGCCTGCCTGGCAATAAGTGCCTACACACCTTGGGCGATTCTTCCCTCGGTCATTGGATTCTGGATAACCCTTCAGTACACAAAGAGAGGAGGTGTCCTTTGGGACACACCATCACCCAGGGAGTACAAGAAGGGTGATACCACCACTGGCGTTTACAGAATCATGACTCGAGGTCTGCTTGGCAGTTACCAAGCTGGAGCCGGAGTGATGGTAGAGGGAGTGTTCCACACACTATGGCACACCACTAAGGGAGCTGCTCTCATGAGTGGTGAAGGACGTCTGGATCCCTATTGGGGGAGCGTGAAAGAAGACCGGCTTTGCTATGGGGGGCCATGGAAACTCCAACATAAATGGAATGGACATGATGAGGTCCAAATGATTGTTGTGGAGCCAGGAAAAAATGTGAAAAACGTCCAGACTAAGCCCGGAGTGTTTAAGACACCAGAAGGAGAAATTGGGGCAGTTACGCTAGACTATCCCACTGGAACGTCAGGTTCCCCCATTGTGGATAAAAATGGAGATGTGATTGGATTGTATGGGAACGGCGTCATCATGCCTAATGGTTCATACATAAGCGCCATTGTGCAAGGAGAGAGAATGGAAGAACCGGCACCAGCTGGCTTCGAACCTGAAATGTTGAGGAAGAAACAGATCACTGTCCTTGATCTGCACCCCGGAGCAGGAAAGACGCGCAAGATACTTCCCCAAATCATCAAGGAGGCCATCAACAAAAGATTGAGGACGGCTGTACTGGCACCCACCAGGGTCGTTGCTGCTGAGATGTCTGAGGCCCTGAGAGGACTTCCCATCCGGTACCAAACCTCAGCAGTGCACAGGGAGCACAGTGGAAATGAGATCGTTGATGTCATGTGCCATGCCACTCTCACACACAGGCTGATGTCTCCACACAGAGTCCCCAATTACAATCTGTTCATAATGGATGAAGCCCATTTCACGGATCCAGCGAGCATCGCAGCCAGAGGATACATAGCAACCAAGGTTGAATTGGGCGAAGCCGCCGCGATTTTCATGACGGCAACGCCACCCGGGACTTCTGACCCCTTTCCAGAGTCCAATGCTCCTATCTCGGACATGCAAACAGAGATCCCAGACAGAGCCTGGAACACTGGATATGAATGGATAACTGAGTATGTTGGAAAGACCGTTTGGTTTGTTCCAAGTGTGAAAATGGGAAATGAGATTGCCCTCTGTCTGCAACGGGCGGGGAAGAAGGTTATCCAGCTGAACAGAAAGTCCTATGAGACAGAGTACCCCAAGTGCAAGAACGATGATTGGGATTTTGTCATCACCACAGACATATCAGAAATGGGAGCAAACTTCAAGGCAAGCAGAGTGATCGACAGCCGCAAAAGCGTGAAACCCACCATCATTGAGGAAGGTGATGGAAGAGTCATCCTGGGGGAACCCTCAGCCATCACGGCTGCCAGCGCTGCTCAGCGGAGAGGACGCATAGGAAGAAACCCATCACAAGTTGGTGATGAGTATTGCTATGGAGGGCACACAAATGAGGATGATTCCAACTTTGCCCACTGGACAGAGGCTCGCATCATGCTAGACAACATCAACATGCCGAATGGTCTGGTGGCCCAACTATATCAGCCTGAGCGCGAGAAGGTGTACACCATGGACGGGGAATATAGGCTCAGAGGGGAAGAACGGAAGAACTTCCTTGAATTCCTGAGAACAGCTGATTTACCAGTCTGGCTCGCTTACAAAGTGGCAGCAGCAGGAATATCATACCATGACCGGAAGTGGTGCTTTGATGGACCTCGAACCAACACGATTCTCGAAGACAACAATGAAGTTGAAGTCATCACGAAGTTGGGTGAGAGAAAGATCCTAAGACCCAGGTGGGCGGATGCCAGAGTGTACTCAGACCACCAAGCTCTAAAGTCCTTCAAAGATTTTGCATCAGGGAAACGATCACAAATTGGGCTCGTTGAGGTGCTCGGGAGAATGCCTGAGCACTTCATGGGGAAAACTTGGGAGGCGTTGGACACGATGTATGTGGTGGCAACCGCTGAAAAAGGAGGCCGAGCTCACAGGATGGCTCTTGAGGAGCTACCGGACGCCCTTCAGACAATAGCTTTGATTGCACTATTGAGTGTGATGTCCTTAGGTGTGTTTTTTTTACTCATGCAAAGGAAAGGCATTGGTAAGATTGGCTTGGGAGGAGTGATCTTAGGAGCTGCCACATTCTTCTGCTGGATGGCTGAAGTCCCAGGAACGAAAATAGCAGGCATGCTCCTGCTTTCCCTGCTGCTCATGATTGTTTTGATTCCGGAGCCGGAAAAGCAGCGCTCACAGACTGACAACCAGCTTGCCGTGTTCTTGATTTGTGTGCTCACACTGGTCAGCGCCGTGGCTGCCAATGAAATGGGTTGGCTGGACAAGACCAAGAATGACATTAGCAGCCTGTTGGGACACAAGCCAGAAACTAGAGAGACCCTGGGAGTTGAGAACTTCTTGCTTGATCTGCGGCCGGCTACAGCATGGTCGCTCTATGCCGTAACGACAGCCGTTCTTACCCCTTTGCTGAAACATCTAATCACGTCAGACTACATCAACACTTCGCTGACCTCAATAAACGTCCAAGCCAGTGCGTTGTTCACCTTGGCCAGAGGCTTCCCTTTTGTGGACGTTGGTGTGTCAGCTCTCTTGCTGGCGGCCGGGTGCTGGGGCCAAGTGACCCTGACTGTGACTGTGACTGCAGCTGCCCTGCTCTTTTGCCACTATGCTTACATGGTACCAGGCTGGCAAGCGGAAGCCATGCGATCCGCCCAGCGGCGGACAGCTGCTGGCATCATGAAAAATGCAGTGGTGGATGGGATCGTGGCTACTGATGTACCTGAACTTGAGCGAACAACTCCAGTCATGCAGAAAAAAGTTGGACAGATCATGCTGATCTTGGTGTCAATGGCCGCGGTTGTCGTCAATCCATCAGTGAGAACTGTCAGAGAGGCTGGAATTCTGATTACAGCAGCAGCAGTCACCTTATGGGAGAATGGTGCTAGTTCAGTGTGGAATGCAACGACAGCTATTGGGCTTTGTCACATCATGCGAGGAGGATGGCTCTCGTGTCTCTCCATCATGTGGACTCTCATCAAAAACATGGAGAAACCAGGCCTCAAGAGGGGTGGAGCCAAGGGACGCACACTAGGGGAAGTTTGGAAGGAGAGACTCAACCACATGACGAAGGAAGAATTTACCAGATACAGAAAAGAAGCCATCACTGAAGTCGACCGCTCCGCGGCAAAACATGCCAGGAGAGAGGGAAACATCACTGGAGGCCATCCAGTCTCACGGGGAACCGCGAAATTACGGTGGTTAGTGGAAAGGCGTTTCCTCGAGCCAGTGGGAAAGGTTGTGGATCTCGGATGTGGTAGAGGCGGCTGGTGTTATTACATGGCTACCCAGAAGAGGGTACAGGAAGTGAAAGGGTACACGAAAGGAGGACCTGGCCATGAAGAGCCACAACTGGTGCAGAGCTATGGTTGGAATATTGTTACCATGAAGAGCGGAGTCGACGTCTTCTACAGACCATCAGAAGCGAGCGACACACTGCTCTGTGACATTGGAGAGTCATCGTCAAGTGCCGAGGTAGAAGAACACCGCACCGTCCGTGTCTTGGAGATGGTGGAAGACTGGCTGCACAGAGGACCTAAGGAATTCTGCATCAAAGTGCTATGCCCTTACATGCCCAGAGTGATTGAGAAGATGGAAACACTCCAAAGGCGATATGGAGGTGGCCTTGTGAGAAACCCCCTTTCACGCAACTCTACCCATGAGATGTACTGGGTGAGCCACGCTTCAGGCAACATTGTCCACTCCGTGAACATGACAAGCCAGGTGCTTCTGGGGAGGATGGAAAAGAAAACATGGAAGGGACCCCAGTTTGAGGAAGATGTCAACTTGGGAAGTGGAACGCGGGCAGTAGGGAAGCCTCTCCTCAATTCTGATACTAGCAAGATCAAGAACCGAATTGAGAGGCTGAAGAAAGAATACAGCTCCACATGGCACCAGGATACGAATCACCCCTACAGGACCTGGAACTACCACGGAAGCTATGAAGTGAAACCAACCGGCTCAGCCAGCTCCCTTGTGAATGGGGTAGTTAGATTACTCTCAAAACCATGGGACACTATCACCAATGTGACCACGATGGCCATGACAGACACCACTCCTTTCGGTCAACAACGAGTGTTCAAGGAAAAGGTGGATACAAAGGCTCCAGAGCCTCCAGAAGGGGTCAAATACGTCCTCAATGAGACCACGAACTGGCTGTGGGCTTTTCTAGCCCGCGATAAGAAACCCAGGATGTGTTCCCGGGAGGAATTCATTGGAAAAGTCAACAGTAATGCCGCCCTAGGAGCGATGTTTGAAGAACAGAACCAATGGAAGAACGCCCGGGAAGCCGTGGAGGATCCAAAGTTTTGGGAGATGGTGGATGAGGAGCGTGAGGCGCATCTCCGTGGAGAATGCAACACCTGCATCTACAACATGATGGGAAAGAGAGAGAAGAAGCCTGGAGAGTTCGGCAAAGCTAAAGGCAGCAGAGCCATTTGGTTCATGTGGCTAGGGGCCCGCTTCCTGGAGTTTGAAGCTCTCGGATTCCTCAATGAAGACCACTGGCTGGGTAGGAAGAACTCAGGAGGAGGAGTTGAAGGCTTAGGACTGCAGAAGCTTGGGTACATCTTGAAGGAAGTCGGAACAAAGCCTGGAGGAAAGATCTACGCCGATGATACCGCAGGCTGGGACACACGCATCACCAAAGCTGACCTCGAGAACGAAGCGAAGGTTCTTGAACTGCTGGACGGAGAACACCGACGCCTAGCGCGGTCCATCATTGAGCTCACATACCGACACAAAGTCGTGAAAGTGATGAGGCCAGCGGCCGACGGGAAAACTGTGATGGATGTCATCTCCAGAGAGGATCAGAGAGGAAGCGGGCAGGTAGTGACTTACGCCCTGAACACCTTCACTAATCTAGCAGTTCAGCTGGTCAGAATGATGGAGGGGGAGGGGGTCATTGGACCTGACGATGTTGAAAAACTGGGAAAAGGAAAAGGCCCTAAGGTCAGAACCTGGCTGTTTGAGAATGGCGAGGAGCGTCTCAGTCGCATGGCCGTCAGCGGTGATGACTGCGTGGTGAAACCTTTGGACGACCGCTTCGCCACATCACTACACTTCCTAAATGCCATGTCAAAGGTCCGCAAAGACATCCAGGAATGGAAACCCTCGACAGGGTGGTATGACTGGCAGCAGGTCCCATTCTGTTCAAACCATTTCACGGAACTGATCATGAAGGACGGCAGGACGTTGGTGGTCCCGTGTCGTGGACAAGACGAGTTGATTGGACGGGCCAGAATCTCTCCAGGGGCTGGATGGAATGTGCGCGACACCGCCTGCCTGGCGAAGTCATACGCGCAGATGTGGCTGTTGCTTTATTTTCACCGTAGAGACCTGAGATTGATGGCTAACGCCATCTGTTCCGCTGTGCCTGTCAACTGGGTTCCCACAGGGCGTACCACCTGGTCGATCCACGCAAAAGGAGAATGGATGACGACAGAAGACATGCTCGCAGTCTGGAACAGAGTGTGGATTGAGGAGAATGAGTGGATGGAAGACAAAACACCAGTTGAGAGGTGGAGTGATGTTCCATACTCTGGAAAGAGAGAAGACATTTGGTGTGGCAGTTTGATTGGCACACGAACCCGCGCTACTTGGGCTGAAAATATCCATGTGGCAATCAATCAGGTCCGTTCGGTGATTGGAGAAGAGAAGTATGTGGATTACATGAGCTCCCTGAGGAGGTATGAAGACACCATTGTAGTTGAGGACACTGTTTTGTAA
>KM203860|Czech_Republic|2013_08_08
ATGTCTAAGAAACCAGGAGGGCCCGGTAAAAACCGGGCTGTCAATATGCTAAAACGCGGTATGCCCCGCGGATTGTCCTTGATAGGACTGAAGAGGGCTATGCTGAGTCTGATTGACGGGAAAGGCCCAATACGTTTCGTGTTGGCTCTTTTGGCGTTTTTCAGATTCACTGCAATCGCTCCGACTCGTGCGGTGCTGGACAGATGGAGAGGCGTCAACAAACAAACAGCGATGAAGCATCTCTTGAGTTTCAAGAAAGAACTAGGAACTCTGACCAGTGCCATCAACCGCCGGAGCACAAAACAAAAGAAAAGAGGAGGCACAGCGGGCTTTACTATCTTGCTTGGGCTGATCGCTTGTGCTGGAGCTGTGACCCTCTCGAACTTCCAGGGCAAAGTGATGATGACAGTCAATGCAACCGATGTTACTGACGTGATTACCATCCCAACAGCTGCTGGGAAAAACCTGTGCATTGTGAGGGCTATGGACGTGGGATACCTTTGTGAGGATACTATCACTTATGAATGTCCGGTCCTAGCTGCTGGAAATGACCCTGAAGACATTGACTGCTGGTGCACGAAATCATCTGTTTACGTGCGCTATGGAAGATGCACAAAAACTCGGCATTCCCGTCGAAGCAGAAGGTCTCTGACTGTCCAGACACATGGAGAAAGTACACTGGCCAACAAGAAAGGAGCTTGGTTGGACAGCACAAAAGCCACGAGATATCTGGTGAAGACAGAATCATGGATACTGAGAAACCCGGGCTACGCCCTCGTTGCAGCGGTCATTGGATGGATGCTAGGAAGCAACACAATGCAACGCGTCGTGTTTGCCATCCTATTGCTCCTGGTGGCACCAGCATACAGCTTCAATTGCTTGGGAATGAGTAACAGAGACTTCCTGGAGGGAGTGTCTGGAGCTACATGGGTTGATCTGGTACTGGAAGGCGATAGTTGTGTGACCATAATGTCAAAGGACAAGCCAACCATTGATGTCAAAATGATGAACATGGAAGCAGCCAACCTCGCAGATGTGCGCAGCTACTGTTACCTAGCTTCGGTCAGTGACTTGTCAACGAGAGCCGCGTGTCCAACCATGGGTGAAGCCCACAACGAGAAAAGAGCTGACCCCGCCTTCGTTTGCAAGCAAGGCGTTGTGGACAGAGGATGGGGAAATGGCTGCGGACTGTTTGGAAAGGGAAGCATTGACACATGCGCGAAGTTTGCCTGTACAACCAAAGCAACTGGATGGATCATCCAGAAGGAGAACATCAAGTATGAGGTCGCCATATTTGTGCATGGCCCGACGACTGTTGAATCTCATGGCAATTATTCAGCACAGACAGGGGCCACCCAGGCTGGAAGATTCAGTATAACTCCATCGGCGCCATCTTACACGCTAAAGTTGGGTGAGTATGGTGAGGTCACGGTTGACTGTGAGCCACGGTCAGGAATAGACACTAGCGCCTATTACGTTATGTCAGTTGGTGCGAAGTCCTTCCTGGTTCACCGAGAATGGTTTATGGATCTGAACCTGCCATGGAGCAGTGCTGGAAGCACCACGTGGAGGAATCGGGAAACACTGATGGAGTTTGAAGAACCTCATGCCACCAAACAATCTGTTGTGGCTCTAGGGTCGCAGGAAGGTGCATTGCACCAAGCTCTGGCCGGAGCGATTCCCGTTGAGTTCTCAAGCAATACTGTGAAGTTGACATCAGGACATCTGAAGTGTAGGGTGAAGATGGAGAAGTTGCAGCTTAAGGGAACAACATATGGAGTATGTTCAAAAGCGTTTAAATTCGCTGGGACTCCCGCTGACACTGGCCATGGAACGGTGGTGTTGGAACTGCAATACACCGGAACAGACGGTCCCTGCAAAGTGCCCATTTCTTCCGTAGCTTCCCTGAATGACCTCACACCTGTTGGAAGACTGGTGACCGTGAATCCATTTGTGTCTGTGGCCACAGCCAACTCGAAGGTCTTGATTGAACTCGAACCCCCGTTTGGTGACTCTTACATCGTGGTGGGAAGAGGAGAACAGCAGATAAACCACCACTGGCACAAATCTGGGAGCAGTATCGGAAAGGCCTTTACCACTACACTCAGAGGAGCTCAACGACTCGCAGCTCTTGGAGACACTGCTTGGGATTTTGGGTCAGTTGGAGGGGTTTTCACCTCAGTGGGGAAAGCCATACACCAAGTCTTTGGAGGAGCTTTTAGATCACTCTTTGGAGGGATGTCCTGGATCACACAGGGACTTCTAGGAGCCCTTCTGTTGTGGATGGGAATCAATGCCCGTGACAGGTCAATTGCCATGACGTTTCTTGCGGTTGGAGGAGTTTTGCTCTTCCTTTCGGTCAACGTCCATGCTGACACAGGCTGTGCCATTGATATTGGCAGGCAAGAGCTCCGGTGTGGAAGTGGAGTGTTTATCCACAACGATGTGGAAGCCTGGATGGATCGTTACAAGTTCTACCCGGAGACACCACAAGGCCTAGCAAGAATTATTCAGAAAGCACATGCAGAAGGAGTCTGCGGCTTGCGTTCCGTTTCCAGACTCGAGCACCAAATGTGGGAAGCCATTAAGGATGAGCTGAACACCCTGTTGAAAGAGAATGGAGTCGACTTGAGTGTCGTGGTGGAAAAACAAAATGGGATGTATAAAGCAGCACCAAAACGTTTGGCTGCCACCACCGAAAAACTGGAGATGGGTTGGAAGGCTTGGGGCAAGAGCATCATCTTTGCTCCAGAACTAGCTAACAACACCTTTGTCATCGACGGTCCTGAGACTGAGGAATGCCCAACGGCCAACCGAGCATGGAACAGTATGGAGGTAGAAGACTTTGGATTTGGATTGACAAGCACTCGCATGTTCCTGAGGATTCGGGAAACGAACACAACTGAATGCGACTCGAAGATCATAGGAACCGCCGTCAAGAACAACATGGCTGTGCATAGTGATCTGTCGTACTGGATAGAGAGCGGACTCAACGACACCTGGAAGCTTGAGAGGGCGGTTCTAGGAGAAGTCAAATCATGCACCTGGCCAGAAACCCACACTTTGTGGGGTGATGGAGTTCTGGAAAGTGATCTCATCATACCCATCACCTTGGCAGGACCCAGAAGCAATCATAACAGGAGACCAGGGTACAAAACTCAGAACCAAGGTCCATGGGATGAGGGGCGTGTCGAGATTGACTTTGACTATTGCCCAGGAACAACAGTAACTATAAGTGATAGTTGCGGACACCGTGGACCTGCGGCACGCACAACCACTGAGAGTGGGAAGCTCATTACAGACTGGTGCTGCAGAAGCTGCACCCTCCCTCCACTGCGCTTCCAGACTGAGAATGGCTGTTGGTATGGAATGGAAATTCGACCCACGCGGCACGACGAAAAGACCCTCGTGCAATCGAGAGTGAATGCGTACAACGCCGACATGATTGATCCTTTTCAGTTGGGCCTTCTGGTCGTGTTCTTGGCCACCCAGGAGGTCCTTCGCAAGAGGTGGACGGCCAAGATTAGCATTCCAGCTATCATGCTTGCACTCCTAGTCCTAGTGTTTGGGGGTATTACGTACACTGATGTCCTGCGATATGTCATTCTCGTCGGCGCCGCGTTTGCTGAAGCAAACTCAGGAGGAGACGTTGTGCACTTGGCACTCATGGCTACATTCAAGATTCAACCAGTCTTTCTGGTGGCTTCCTTTTTGAAGGCAAGGTGGACCAACCAAGAGAGTATTTTGCTCATGCTTGCAGCTGCTTTCTTTCAAATGGCTTACTATGACGCCAAGAATGTTTTGTCATGGGAAGTGCCTGACGTTTTGAACTCTCTCTCCGTTGCGTGGATGATTCTCAGAGCTATAAGCTTCACCAACACTTCAAATGTGGTGGTGCCGCTGCTGGCCCTTCTGACACCTGGACTAAAATGCCTAAACCTTGATGTGTACAGAATTTTGCTACTCATGGTTGGAGTTGGAAGCCTCATCAAAGAAAAAAGGAGCTCTGCAGCAAAAAAGAAAGGGGCTTGCCTCATCTGCCTAGCGCTGGCGTCTACAGGAGTGTTCAATCCAATGATACTTGCAGCTGGGCTGATGGCTTGCGACCCCAACCGCAAGCGGGGCTGGCCTGCCACAGAAGTGATGACTGCAGTTGGACTCATGTTTGCCATCGTTGGGGGTCTGGCAGAACTTGACATAGACTCTATGGCTATCCCCATGACCATTGCCGGACTCATGTTCGTGGCATTTGTCATCTCTGGAAAGTCAACAGACATGTGGATTGAGAGGACGGCTGATATTACTTGGGAGAGTGACGCTGAAATCACAGGCTCTAGTGAAAGAGTAGATGTTAGGCTGGATGATGATGGAAATTTTCAATTGATAAATGACCCCGGGGCGCCATGGAAAATTTGGATGCTTAGGATGGCCTGCCTGGCAATAAGTGCCTACACACCTTGGGCGATTCTTCCCTCGGTCATTGGATTCTGGATAACCCTTCAGTACACAAAGAGAGGAGGTGTCCTTTGGGACACACCATCACCCAGGGAGTACAAGAAGGGTGATACCACCACTGGCGTTTACAGAATCATGACTCGAGGTCTGCTTGGCAGTTACCAAGCTGGAGCCGGAGTGATGGTAGAGGGAGTGTTCCACACACTATGGCACACCACTAAGGGAGCTGCTCTCATGAGTGGTGAAGGACGTCTGGATCCCTATTGGGGGAGCGTGAAAGAAGACCGGCTTTGCTATGGGGGGCCATGGAAACTCCAACATAAATGGAATGGACATGATGAGGTCCAAATGATTGTTGTGGAGCCAGGAAAAAATGTGAAAAACGTCCAGACTAAGCCCGGAGTGTTTAAGACACCAGAAGGAGAAATTGGGGCAGTTACGCTAGACTATCCCACTGGAACGTCAGGTTCCCCCATTGTGGATAAAAATGGAGATGTGATTGGATTGTATGGGAACGGCGTCATCATGCCTAATGGTTCATACATAAGCGCCATTGTGCAAGGAGAGAGAATGGAAGAACCGGCACCAGCTGGCTTCGAACCTGAAATGTTGAGGAAGAAACAGATCACTGTCCTTGATCTGCACCCCGGAGCAGGAAAGACGCGCAAGATACTTCCCCAAATCATCAAGGAGGCCATCAACAAAAGATTGAGGACGGCTGTACTGGCACCCACCAGGGTCGTTGCTGCTGAGATGTCTGAGGCCCTGAGAGGACTTCCCATCCGGTACCAAACCTCAGCAGTGCACAGAGAGCACAGTGGAAATGAGATCGTTGATGTCATGTGCCATGCCACTCTCACACACAGGCTGATGTCTCCACACAGAGTCCCCAATTACAATCTGTTCATAATGGATGAAGCCCATTTCACGGATCCAGCGAGCATCGCAGCCAGAGGATACATAGCAACCAAGGTTGAATTGGGCGAAGCCGCCGCGATTTTCATGACGGCAACGCCACCCGGGACTTCTGACCCCTTTCCAGAGTCCAATGCTCCTATCTCGGACATGCAAACAGAGATCCCAGACAGAGCCTGGAACACTGGATATGAATGGATAACTGAGTATGTTGGAAAGACCGTTTGGTTTGTTCCAAGTGTGAAAATGGGAAATGAGATTGCCCTCTGTCTGCAACGGGCGGGGAAGAAGGTTATCCAGCTGAACAGAAAGTCCTATGAGACAGAGTACCCCAAGTGCAAGAACGATGATTGGGATTTTGTCATCACCACAGACATATCAGAAATGGGAGCAAACTTCAAGGCAAGCAGAGTGATCGATAGCCGCAAAAGCGTGAAACCCACCATCATTGAGGAAGGTGATGGAAGAGTCATCCTGGGGGAACCCTCAGCCATCACGGCTGCCAGCGCTGCTCAGCGGAGAGGACGCATAGGAAGAAACCCATCACAAGTTGGTGATGAGTATTGCTATGGAGGGCACACAAATGAGGATGATTCCAACTTTGCCCACTGGACAGAGGCTCGCATCATGCTAGACAACATCAACATGCCGAATGGTCTGGTGGCCCAACTATATCAGCCTGAGCGCGAGAAGGTGTACACCATGGACGGGGAATATAGGCTCAGAGGGGAAGAACGGAAGAACTTCCTTGAATTCCTGAGAACAGCTGATTTACCAGTCTGGCTCGCTTACAAAGTGGCAGCAGCAGGAATATCATACCATGACCGGAAGTGGTGCTTTGATGGACCTCGAACCAACACGATTCTTGAAGACAACAATGAAGTTGAAGTCATCACGAAGTTGGGTGAGAGAAAGATCCTAAGGCCCAGGTGGGCGGATGCCAGAGTGTACTCAGACCACCAAGCTCTAAAGTCCTTCAAAGATTTTGCATCAGGGAAACGATCACAAATCGGGCTCGTTGAGGTGCTCGGGAGAATGCCTGAGCACTTCATGGGGAAAACTTGGGAGGCGTTGGACACGATGTATGTGGTGGCAACCGCTGAAAAAGGAGGCCGAGCTCACAGGATGGCTCTTGAGGAGCTACCGGACGCCCTTCAGACAATAGCTTTGATTGCACTATTGAGTGTGATGTCCTTAGGTGTGTTTTTTCTACTCATGCAAAGGAAAGGCATTGGTAAGATTGGCTTGGGAGGAGTGATCTTAGGAGCTGCCACATTCTTCTGCTGGATGGCTGAAGTCCCAGGAACGAAAATAGCAGGCATGCTCCTGCTTTCCCTGCTGCTCATGATTGTTTTGATTCCGGAGCCGGAAAAGCAGCGCTCACAGACTGACAACCAGCTTGCCGTGTTCTTGATTTGTGTGCTCACACTGGTCAGCGCCGTGGCTGCCAATGAAATGGGTTGGCTGGACAAGACCAAGAATGACATTAGCAGCCTGTTGGGACACAAGCCAGAAACTAGAGAGACTCTGGGAGTTGAGAACTTCTTGCTTGATCTGCGGCCGGCTACAGCATGGTCGCTCTATGCCGTAACGACAGCCGTTCTTACCCCTTTGCTGAAACATCTAATCACGTCAGACTACATCAACACTTCGCTGACCTCAATAAACGTCCAAGCCAGTGCGTTGTTCACCTTGGCCAGAGGCTTCCCTTTTGTGGACGTTGGTGTGTCAGCTCTCTTGCTGGCGGCCGGGTGCTGGGGCCAAGTGACCCTGACTGTGACTGTGACTGCAGCTGCCCTGCTCTTTTGCCACTATGCTTACATGGTACCAGGCTGGCAAGCGGAAGCCATGCGATCCGCCCAGCGGCGGACAGCTGCTGGCATCATGAAAAATGCAGTGGTGGATGGGATCGTGGCTACTGATGTACCTGAACTTGAGCGAACAACTCCAGTCATGCAGAAAAAAGTTGGACAGATCATGCTGATCTTGGTGTCAATGGCCGCGGTTGTCGTCAATCCATCAGTGAGAACTGTCAGAGAGGCTGGAATTCTGACTACAGCAGCAGCAGTCACCTTATGGGAGAATGGTGCTAGTTCAGTGTGGAATGCAACGACAGCTATTGGGCTTTGTCACATCATGCGAGGAGGATGGCTCTCGTGTCTCTCCATCACGTGGACTCTCATCAAAAACATGGAGAAACCAGGCCTCAAGAGGGGTGGAGCCAAGGGACGCACGCTAGGGGAAGTTTGGAAGGAGAGACTCAACCACATGACGAAGGAAGAATTTACCAGATACAGAAAAGAAGCCATCACTGAAGTCGACCGCTCCGCGGCAAAACATGCCAGGAGAGAGGGAAACATCACTGGAGGCCATCCAGTCTCACGGGGAACCGCGAAATTACGGTGGTTAGTGGAAAGGCGTTTCCTCGAGCCAGTGGGAAAGGTTGTGGATCTCGGATGTGGTAGAGGCGGCTGGTGTTATTACATGGCTACCCAGAAGAGGGTACAGGAAGTGAAAGGGTACACGAAAGGAGGACCTGGCCATGAAGAGCCACAATTGGTGCAGAGCTATGGTTGGAATATTGTTACCATGAAGAGCGGAGTCGACGTCTTCTACAGACCATCAGAAGCGAGCGACACACTGCTCTGTGACATTGGAGAGTCATCGTCAAGTGCCGAGGTAGAAGAACACCGCACCGTCCGTGTCTTGGAGATGGTGGAAGACTGGCTGCACAGAGGACCTAAGGAATTCTGCATCAAAGTGCTATGCCCTTACATGCCCAGAGTGATTGAGAAGATGGAAACACTCCAAAGGCGATATGGAGGTGGCCTTGTGAGAAACCCCCTTTCACGCAACTCTACCCATGAGATGTACTGGGTGAGCCACGCTTCAGGCAACATTGTCCACTCCGTGAACATGACAAGCCAGGTGCTTCTGGGGAGGATGGAAAAGAAAACATGGAAGGGACCCCAGTTTGAGGAAGATGTCAACTTGGGAAGTGGAACGCGGGCAGTAGGGAAGCCTCTCCTCAATTCTGATACTAGCAAGATCAAGAACCGAATTGAGAGGCTGAAGAAAGAATACAGCTCCACATGGCACCAGGATACGAATCACCCCTACAGGACCTGGAACTACCACGGAAGCTATGAAGTGAAACCAACCGGCTCAGCCAGCTCCCTTGTGAATGGGGTAGTTAGATTACTCTCAAAACCATGGGACACTATCACCAATGTGACCACGATGGCCATGACAGACACCACTCCTTTCGGTCAACAACGGGTGTTCAAGGAAAAGGTGGATACAAAGGCTCCAGAGCCTCCAGAAGGGGTCAAATACGTCCTCAATGAGACCACGAACTGGCTGTGGGCTTTTCTAGCCCGCGATAAGAAACCCAGGATGTGTTCCCGGGAGGAATTCATTGGAAAAGTCAACAGTAATGCCGCCCTAGGAGCGATGTTTGAAGAACAGAACCAATGGAAGAACGCCCGGGAAGCCGTGGAGGATCCAAAGTTTTGGGAGATGGTGGATGAGGAGCGTGAGGCGCATCTCCGTGGAGAATGCAACACCTGCATCTACAACATGATGGGAAAGAGAGAGAAGAAGCCTGGAGAGTTCGGCAAAGCTAAAGGCAGCAGAGCCATTTGGTTCATGTGGCTAGGGGCCCGCTTCCTGGAGTTTGAAGCTCTCGGATTCCTCAATGAAGACCACTGGCTGGGTAGGAAGAACTCAGGAGGAGGAGTTGAAGGCTTAGGACTGCAGAAGCTTGGGTACATCTTGAAGGAAGTCGGAACAAAGCCTGGAGGAAAGATCTACGCCGATGATACCGCAGGCTGGGACACACGCATCACCAAAGCTGACCTCGAGAACGAAGCGAAGGTTCTTGAACTGCTGGACGGAGAACACCGACGCCTAGCGCGGTCCATCATTGAGCTCACATACCGACACAAAGTCGTGAAAGTGATGAGGCCAGCGGCCGACGGGAAAACTGTGATGGATGTCATCTCCAGAGAGGATCAGAGAGGAAGCGGGCAGGTAGTGACTTACGCCCTGAACACCTTCACTAATCTAGCAGTTCAGCTGGTCAGAATGATGGAGGGGGAAGGGGTCATTGGACCTGACGATGTTGAAAAACTGGGAAAAGGAAAAGGCCCTAAGGTCAGAACCTGGCTGTTTGAGAATGGCGAGGAGCGTCTCAGTCGCATGGCCGTCAGCGGTGATGACTGCGTGGTGAAACCTTTGGACGACCGCTTCGCCACATCACTACACTTCCTAAATGCCATGTCAAAGGTCCGCAAAGACATCCAGGAATGGAAACCCTCGACAGGGTGGTATGACTGGCAGCAGGTCCCATTCTGTTCAAACCATTTCACGGAACTGATCATGAAAGACGGCAGGACGTTGGTGGTCCCGTGTCGTGGACAAGACGAGTTGATTGGACGGGCCAGAATCTCTCCAGGGGCTGGATGGAATGTGCGCGACACCGCCTGCCTGGCGAAGTCATACGCGCAGATGTGGCTGTTGCTTTATTTTCACCGTAGAGACCTGAGATTGATGGCTAACGCCATCTGTTCCGCTGTGCCTGTCAACTGGGTTCCCACAGGGCGTACCACCTGGTCGATCCACGCAAAAGGAGAATGGATGACGACAGAAGACATGCTCGCAGTCTGGAACAGAGTGTGGATTGAGGAGAATGAGTGGATGGAAGACAAAACACCAGTTGAGAGGTGGAGTGATGTTCCATACTCTGGAAAGAGAGAAGACATTTGGTGTGGCAGTTTGATTGGCACACGAACCCGCGCTACTTGGGCTGAAAATATCCATGTGGCAATCAATCAGGTCCGTTCGGTGATTGGAGAAGAGAAGTATGTGGATTACATGAGCTCCCTGAGGAGGTATGAAGACACCATTGTAGTTGAGGACACTGTTTTGTAA
>MF984350|Austria|2016
ATGTCTAAGAAACCAGGAGGGCCCGGTAAAAACCGGGCTGTCAATATGCTAAAACGCGGTATGCCCCGCGGATTGTCCTTGATAGGACTGAAGAGGGCTATGCTGAGTCTGATTGACGGGAAAGGCCCAATACGTTTCGTGTTGGCTCTTTTGGCGTTTTTCAGATTCACTGCAATCGCTCCGACTCGTGCGGTGCTGGACAGATGGAGAGGCGTCAACAAACAAACAGCGATGAAGCATCTCTTGAGTTTCAAGAAAGAACTAGGAACTCTGACCAGTGCCATCAACCGCCGGAGCACAAAACAAAAGAAAAGAGGAGGCACAGCGGGCTTTACTATCTTGCTTGGGCTGATCGCTTGTGCTGGAGCTGTGACCCTCTCGAACTTCCAGGGCAAAGTGATGATGACAGTCAATGCAACCGATGTTACTGACGTGATTACCATCCCAACAGCTGCTGGGAAAAACCTGTGCATTGTGAGGGCTATGGACGTGGGATACCTTTGTGAGGATACTATCACTTATGAATGTCCGGTCCTAGCTGCTGGAAATGACCCTGAAGACATTGACTGCTGGTGCACGAAATCATCTGTTTACGTGCGCTATGGAAGATGCACAAAAACTCGGCATTCCCGTCGAAGCAGAAGGTCTTTGACTGTCCAGACACATGGAGAAAGCACACTGGCCAACAAGAAAGGAGCTTGGTTGGACAGCACAAAAGCCACGAGATATCTGGTGAAGACAGAATCATGGATACTGAGAAACCCGGGCTACGCCCTCGTTGCAGCGGTCATTGGATGGATGCTAGGAAGCAACACAATGCAACGCGTCGTGTTTGCCATCCTATTGCTCCTGGTGGCACCAGCATACAGCTTCAATTGCTTGGGAATGAGTAACAGAGACTTCCTGGAGGGAGTGTCTGGAGCTACATGGGTTGATCTGGTACTGGAAGGCGATAGTTGTGTGACCATAATGTCAAAGGACAAGCCAACCATTGATGTCAAAATGATGAACATGGAAGCAGCCAACCTCGCAGATGTGCGCAGCTACTGTTACCTAGCTTCGGTCAGTGACTTGTCAACGAGAGCCGCGTGTCCAACCATGGGTGAAGCCCACAACGAGAAAAGAGCTGACCCCGCCTTCGTTTGCAAGCAAGGCGTTGTGGACAGAGGATGGGGAAATGGCTGCGGACTGTTTGGAAAGGGAAGCATTGACACATGCGCGAAGTTTGCCTGTACAACCAAAGCAACTGGATGGATCATCCAGAAGGAGAACATCAAGTATGAGGTCGCCATATTTGTGCATGGCCCGACGACTGTTGAATCTCATGGCAATTATTCAGCACAGACAGGGGCCACCCAGGCTGGAAGATTCAGTATAACTCCATCGGCGCCATCTTACACGCTAAAGTTGGGTGAGTATGGTGAGGTCACGGTTGACTGTGAGCCACGGTCAGGAATAGACACTAGCGCCTATTACGTTATGTCAGTTGGTGCGAAGTCCTTCCTGGTTCACCGAGAATGGTTTATGGATCTGAACCTGCCATGGAGCAGTGCTGGAAGCACCACGTGGAGGAATCGGGAAACACTGATGGAGTTTGAAGAACCTCATGCCACCAAACAATCTGTTGTGGCTCTAGGGTCGCAGGAAGGTGCATTGCACCAAGCTCTGGCCGGAGCGATTCCTGTTGAGTTCTCAAGCAATACTGTGAAGTTGACATCAGGACATCTGAAGTGTAGGGTGAAGATGGAGAAGTTGCAGCTTAAGGGAACAACATATGGAGTATGTTCAAAAGCGTTTAAATTCGCTGGGACTCCCGCTGACACTGGCCATGGAACGGTGGTGTTGGAACTGCAATACACCGGAACAGACGGTCCCTGCAAAGTGCCCATTTCTTCCGTAGCTTCCCTGAATGACCTCACACCTGTTGGAAGACTGGTGACCGTGAATCCATTTGTGTCTGTGGCCACAGCCAACTCGAAGGTCTTGATTGAACTCGAACCCCCGTTTGGTGACTCTTACATCGTGGTGGGAAGAGGAGAACAGCAGATAAACCACCACTGGCACAAATCTGGGAGCAGTATCGGAAAGGCCTTTACCACTACACTCAGAGGAGCTCAGCGACTCGCAGCTCTTGGAGACACTGCTTGGGATTTTGGGTCAGTTGGAGGGGTTTTCACCTCAGTGGGGAAAGCCATACACCAAGTCTTTGGAGGAGCTTTTAGATCACTCTTTGGAGGGATGTCCTGGATCACACAGGGACTTCTAGGAGCCCTTCTGTTGTGGATGGGAATCAATGCCCGTGACAGGTCAATTGCCATGACGTTTCTTGCGGTTGGAGGAGTTTTGCTCTTCCTTTCGGTCAACGTCCATGCTGACACAGGCTGTGCCATTGATATTGGCAGGCAAGAGCTCCGGTGTGGAAGTGGAGTGTTTATCCACAACGATGTGGAAGCCTGGATGGATCGTTACAAGTTCTACCCGGAGACACCACAAGGCCTAGCAAGAATTATTCAGAAAGCACATGCAGAAGGAGTCTGCGGCTTGCGTTCCGTTTCCAGACTCGAGCACCAAATGTGGGAAGCCATTAAGGATGAGCTGAACACCCTGTTGAAAGAGAATGGAGTCGACTTGAGTGTCGTGGTGGAAAAACAAAATGGGATGTATAAAGCAGCACCAAAACGTTTGGCTGCCACCACCGAAAAACTGGAGATGGGTTGGAAGGCTTGGGGCAAGAGCATCATCTTTGCTCCAGAACTAGCTAACAACACCTTTGTCATCGACGGTCCTGAGACTGAGGAATGCCCAACGGCCAACCGAGCATGGAACAGTATGGAGGTAGAAGACTTTGGATTTGGATTGACAAGCACTCGCATGTTCCTGAGGATTCGGGAAACGAACACAACTGAATGCGACTCGAAGATCATAGGAACCGCCGTCAAGAACAACATGGCTGTGCATAGTGATCTGTCGTACTGGATAGAGAGCGGACTCAACGACACCTGGAAGCTTGAGAGGGCGGTTCTAGGAGAAGTCAAATCATGCACCTGGCCAGAAACCCACACTTTGTGGGGTGATGGAGTTCTGGAAAGTGATCTCATCATACCCATCACCTTGGCAGGACCCAGAAGCAATCATAACAGGAGACCAGGGTACAAAACTCAGAACCAAGGTCCATGGGATGAGGGGCGTGTCGAGATTGACTTTGACTATTGCCCAGGAACAACAGTAACTATAAGTGATAGTTGCGGACACCGTGGACCTGCGGCACGCACAACCACTGAGAGTGGGAAGCTCATTACAGACTGGTGCTGCAGAAGCTGCACCCTCCCTCCACTGCGCTTCCAGACTGAGAATGGCTGTTGGTATGGAATGGAAATTCGACCCACGCGGCACGACGAAAAGACCCTCGTGCAATCGAGAGTGAATGCATACAACGCCGACATGATTGATCCTTTTCAGTTGGGCCTTCTGGTCGTGTTCTTGGCCACCCAGGAGGTCCTTCGCAAGAGGTGGACGGCCAAGATTAGCATTCCAGCTATCATGCTTGCACTCCTAGTCCTAGTGTTTGGGGGTATTACGTACACTGATGTCCTGCGATATGTCATTCTCGTCGGCGCCGCGTTTGCTGAAGCAAACTCAGGAGGAGACGTTGTGCACTTGGCACTCATGGCTACATTCAAGATTCAACCAGTCTTTCTGGTGGCTTCCTTTTTGAAGGCAAGGTGGACCAACCAAGAGAGTATTTTGCTCATGCTTGCAGCTGTTTTTTTTCAAATGGCTTACTATGACGCCAAGAATGTTTTGTCATGGGAAGTGCCTGACGTTTTGAACTCTCTCTCCGTTGCGTGGATGATTCTCAGAGCTATAAGCTTCACCAACACTTCAAATGTGGTGGTGCCGCTGCTGGCCCTTCTGACACCTGGACTAAAATGCCTAAACCTTGATGTGTACAGAATTTTGCTACTCATGGTTGGAGTTGGAAGCCTCATCAAAGAAAAAAGGAGCTCTGCAGCAAAAAAGAAAGGGGCTTGCCTCATCTGCCTAGCGCTGGCGTCTACAGGAGTGTTCAATCCAATGATACTTGCAGCTGGGCTGATGGCTTGCGACCCCAACCGCAAGCGGGGCTGGCCTGCCACAGAAGTGATGACTGCAGTTGGACTCATGTTTGCCATCGTTGGGGGTCTGGCAGAACTTGACATAGACTCTATGGCTATCCCCATGACCATTGCCGGACTCATGTTCGTGGCATTTGTCATCTCTGGAAAGTCAACAGACATGTGGATTGAGAGGACGGCTGATATTACTTGGGAGAGTGACGCTGAAATCACAGGCTCTAGTGAAAGAGTAGATGTTAGGCTGGATGATGATGGAAATTTTCAATTGATAAATGACCCCGGGGCGCCATGGAAAATTTGGATGCTTAGGATGGCCTGCCTGGCAATAAGTGCCTACACACCTTGGGCGATTCTTCCCTCGGTCATTGGATTCTGGATAACCCTTCAGTACACAAAGAGAGGAGGTGTCCTTTGGGACACACCATCACCCAGGGAGTACAAGAAGGGTGATACCACCACTGGCGTTTACAGAATCATGACTCGAGGTCTGCTTGGCAGTTACCAAGCTGGAGCCGGAGTGATGGTAGAGGGAGTGTTCCACACACTATGGCACACCACTAAGGGAGCTGCTCTCATGAGTGGTGAAGGACGTCTGGATCCCTATTGGGGGAGCGTGAAAGAAGACCGGCTTTGCTATGGGGGGCCATGGAAACTCCAACATAAATGGAACGGACATGATGAGGTCCAAATGATTGTTGTGGAGCCAGGAAAAAATGTGAAAAACGTCCAGACTAAGCCCGGAGTGTTTAAGACACCAGAAGGAGAAATTGGGGCAGTTACGCTAGACTATCCCACTGGAACGTCAGGTTCCCCCATTGTGGATAAAAATGGAGATGTGATTGGATTGTATGGGAACGGCGTCATCATGCCTAATGGTTCATACATAAGCGCCATTGTGCAAGGAGAGAGAATGGAAGAACCGGCACCAGCTGGCTTCGAACCTGAAATGTTGAGGAAGAAACAGATCACTGTCCTTGATCTGCACCCCGGAGCAGGAAAGACGCGCAAGATACTTCCCCAAATCATCAAGGAGGCCATCAACAAAAGATTGAGGACGGCTGTACTGGCACCCACCAGGGTTGTTGCTGCTGAGATGTCTGAGGCCCTGAGAGGACTTCCCATCCGGTACCAAACCTCAGCAGTGCACAGAGAGCACAGTGGAAATGAGATCGTTGATGTCATGTGCCATGCCACTCTCACACACAGGCTGATGTCTCCACACAGAGTCCCCAATTACAATCTGTTCATAATGGATGAAGCCCACTTCACGGATCCAGCGAGCATCGCAGCCAGAGGATACATAGCAACCAAGGTTGAATTGGGCGAAGCCGCCGCGATTTTCATGACGGCAACGCCACCCGGGACTTCTGACCCCTTTCCAGAGTCCAATGCTCCTATCTCGGACATGCAAACAGAGATCCCAGACAGAGCCTGGAACACTGGATATGAATGGATAACTGAGTATGTTGGAAAGACCGTTTGGTTTGTTCCAAGTGTGAAAATGGGAAATGAGATTGCCCTCTGTCTGCAACGGGCGGGGAAGAAGGTTATCCAGCTGAACAGAAAGTCCTATGAGACAGAGTACCCCAAGTGCAAGAACGATGATTGGGATTTTGTCATCACCACAGACATATCAGAAATGGGAGCAAACTTCAAGGCAAGCAGAGTGATCGATAGCCGCAAAAGCGTGAAACCCACCATCATTGAGGAAGGTGATGGAAGAGTCATCCTGGGGGAACCCTCAGCCATCACGGCTGCCAGCGCTGCTCAGCGGAGAGGACGCATAGGAAGAAACCCATCACAAGTTGGTGATGAGTATTGCTATGGAGGGCACACAAATGAGGATGATTCCAACTTTGCCCACTGGACAGAGGCTCGCATCATGCTAGACAACATCAACATGCCGAATGGTCTGGTGGCCCAACTATATCAGCCTGAGCGCGAGAAGGTGTACACCATGGACGGGGAATATAGGCTCAGAGGGGAAGAACGGAAGAACTTCCTTGAATTCCTGAGAACAGCTGATTTACCAGTCTGGCTCGCTTACAAAGTGGCAGCAGCAGGAATATCATACCATGACCGGAAGTGGTGCTTTGATGGACCTCGAACCAACACGATTCTTGAAGACAACAATGAAGTTGAAGTCATCACGAAGTTGGGTGAGAGAAAGATCCTAAGGCCCAGGTGGGCGGATGCCAGAGTGTACTCAGACCACCAAGCTCTAAAGTCCTTCAAAGATTTTGCATCAGGGAAACGATCACAAATCGGGCTCGTTGAGGTGCTCGGGAGAATGCCTGAGCACTTCATGGGGAAAACTTGGGAGGCGTTGGACACGATGTATGTGGTGGCAACCGCTGAAAAAGGAGGCCGAGCTCACAGGATGGCTCTTGAGGAGCTACCGGACGCCCTTCAGACAATAGCTTTGATTGCACTATTGAGTGTGATGTCCTTAGGTGTGTTTTTTCTACTCATGCAAAGGAAAGGCATTGGTAAGATTGGCTTGGGAGGAGTGATCTTAGGAGCTGCCACATTCTTCTGCTGGATGGCTGAAGTCCCAGGAACGAAAATAGCAGGCATGCTCCTGCTTTCCCTGCTGCTCATGATTGTTTTGATTCCGGAGCCGGAAAAGCAGCGCTCACAGACTGACAACCAGCTTGCCGTGTTCTTGATTTGTGTGCTCACACTGGTCAGCGCCGTGGCTGCCAATGAAATGGGTTGGCTGGACAAGACCAAGAATGACATTAGCAGCCTGTTGGGACACAAGCCAGAAACTAGAGAGACTCTGGGAGTTGAGAACTTCTTGCTTGATCTGCGGCCGGCTACAGCATGGTCGCTCTATGCCGTAACGACAGCCGTTCTAACCCCTTTGCTGAAACATCTAATCACGTCAGACTACATCAACACTTCGCTGACCTCAATAAACGTCCAAGCCAGTGCGTTGTTCACCTTGGCCAGAGGCTTCCCTTTTGTGGACGTTGGTGTGTCAGCTCTCTTGCTGGCGGCCGGGTGCTGGGGCCAAGTGACCCTGACTGTGACTGTGACTGCAGCTGCCCTGCTCTTTTGCCACTATGCTTACATGGTACCAGGCTGGCAAGCGGAAGCCATGCGATCCGCCCAGCGGCGGACAGCTGCTGGCATCATGAAAAATGCAGTGGTGGATGGGATCGTGGCTACTGATGTACCTGAACTTGAGCGAACAACTCCAGTCATGCAGAAAAAAGTTGGACAGATCATGCTGATCTTGGTGTCAATGGCCGCGGTTGTCGTCAATCCATCAGTGAGAACTGTCAGAGAGGCTGGAATTCTGACTACAGCAGCAGCAGTCACCTTATGGGAGAATGGTGCTAGTTCAGTGTGGAATGCAACGACAGCTATTGGGCTTTGTCACATCATGCGAGGAGGATGGCTCTCGTGTCTCTCCATCACGTGGACTCTCATCAAAAACATGGAGAAACCAGGCCTCAAGAGGGGTGGAGCCAAGGGACGCACGCTAGGGGAAGTTTGGAAGGAGAGACTCAACCACATGACGAAGGAAGAATTTACCAGATACAGAAAAGAAGCCATCACTGAAGTCGACCGCTCCGCGGCAAAACATGCCAGGAGAGAGGGAAACATCACTGGAGGCCATCCAGTCTCACGGGGAACCGCGAAATTACGGTGGTTAGTGGAAAGGCGTTTCCTCGAGCCAGTGGGAAAGGTTGTGGATCTCGGATGTGGTAGAGGCGGCTGGTGTTATTACATGGCTACCCAGAAGAGGGTACAGGAAGTGAAAGGGTACACGAAAGGAGGACCTGGCCATGAAGAGCCACAATTGGTGCAGAGCTATGGTTGGAATATTGTTACCATGAAGAGCGGAGTCGACGTCTTCTACAGACCATCAGAAGCGAGCGACACACTGCTCTGTGACATTGGAGAGTCATCGTCAAGTGCCGAGGTAGAAGAACACCGCACCGTCCGTGTCTTGGAGATGGTGGAAGACTGGCTGCACAGAGGACCTAAGGAATTCTGCATCAAAGTGCTATGCCCTTACATGCCCAGAGTGATTGAGAAGATGGAAACACTCCAAAGGCGATATGGAGGTGGCCTTGTGAGAAACCCCCTTTCACGCAACTCTACCCATGAGATGTACTGGGTGAGCCACGCTTCAGGCAACATTGTCCACTCCGTGAACATGACAAGCCAGGTGCTTCTGGGGAGGATGGAAAAGAAAACATGGAAGGGACCCCAGTTTGAGGAAGATGTCAACTTGGGAAGTGGAACGCGGGCAGTAGGGAAGCCTCTCCTCAATTCTGATACTAGCAAGATCAAGAACCGAATTGAGAGGCTGAAGAAAGAATACAGCTCCACATGGCACCAGGATACGAATCACCCCTACAGGACCTGGAACTACCACGGAAGCTATGAAGTGAAACCAACCGGCTCAGCCAGCTCCCTTGTGAATGGGGTAGTTAGATTACTCTCAAAACCATGGGACACTATCACCAATGTGACCACGATGGCCATGACAGACACCACTCCTTTCGGTCAACAACGAGTGTTCAAGGAAAAGGTGGATACAAAGGCTCCAGAGCCTCCAGAAGGGGTCAAATACGTCCTCAATGAGACCACGAACTGGCTGTGGGCTTTTCTAGCCCGCGATAAGAAACCCAGGATGTGTTCCCGGGAGGAATTCATTGGAAAAGTCAACAGTAATGCCGCCCTAGGAGCGATGTTTGAAGAACAGAACCAATGGAAGAACGCCCGGGAAGCCGTGGAGGATCCAAAGTTTTGGGAGATGGTGGATGAGGAGCGTGAGGCGCATCTCCGTGGAGAATGCAACACCTGCATCTACAACATGATGGGAAAGAGAGAGAAGAAGCCTGGAGAGTTCGGCAAAGCTAAAGGCAGCAGAGCCATTTGGTTCATGTGGCTAGGGGCCCGCTTCCTGGAGTTTGAAGCTCTCGGATTCCTCAATGAAGACCACTGGCTGGGTAGGAAGAACTCAGGAGGAGGAGTTGAAGGCTTAGGACTGCAGAAGCTTGGGTACATCTTGAAGGAAGTCGGAACAAAGCCTGGAGGAAAGATCTACGCCGATGATACCGCAGGCTGGGACACACGCATCACCAAAGCTGACCTCGAGAACGAAGCGAAGGTTCTTGAACTGCTGGACGGAGAACACCGACGCCTAGCGCGGTCCATCATTGAGCTCACATACCGACACAAAGTCGTGAAAGTGATGAGGCCAGCGGCCGACGGGAAAACTGTGATGGATGTCATCTCCAGAGAGGATCAGAGAGGAAGCGGGCAGGTAGTGACTTACGCCCTGAACACCTTCACTAATCTAGCAGTTCAGCTGGTCAGAATGATGGAGGGGGAGGGGGTCATTGGACCTGACGATGTTGAAAAACTGGGAAAAGGAAAAGGCCCTAAGGTCAGAACCTGGCTGTTTGAGAATGGCGAGGAGCGTCTCAGTCGCATGGCCGTCAGCGGTGATGACTGCGTGGTGAAACCTTTGGACGACCGCTTCGCCACATCACTACACTTTCTAAATGCCATGTCAAAGGTCCGCAAAGACATCCAGGAATGGAAACCCTCGACAGGGTGGTATGACTGGCAGCAGGTCCCATTCTGTTCAAACCATTTCACGGAACTGATCATGAAAGACGGCAGGACGTTGGTGGTCCCGTGTCGTGGACAAGACGAGTTGATTGGACGGGCCAGAATCTCTCCAGGGGCTGGATGGAATGTGCGCGACACCGCCTGCCTGGCGAAGTCATACGCGCAGATGTGGCTGTTGCTTTATTTTCACCGTAGAGACCTGAGATTGATGGCTAACGCCATCTGTTCCGCTGTGCCTGTCAACTGGGTTCCCACAGGGCGTACCACCTGGTCGATCCACGCAAAAGGAGAATGGATGACGACAGAAGACATGCTCGCAGTCTGGAACAGAGTGTGGATTGAGGAGAATGAGTGGATGGAAGACAAAACACCAGTTGAGAGGTGGAGTGATGTTCCATACTCTGGAAAGAGAGAAGACATTTGGTGTGGCAGTTTGATTGGCACACGAACCCGCGCTACTTGGGCTGAAAATATCCATGTGGCAATCAATCAGGTCCGTTCGGTGATTGGAGAAGAGAAGTATGTGGATTACATGAGCTCCCTGAGGAGGTATGAAGACACCATTGTAGTTGAGGACACTGTTTTGTAA
>MH021189|Belgium|2017_10
ATGTCTAAGAAACCAGGAGGGCCCGGTAAAAACCGGGCTGTCAATATGCTAAAACGCGGTATGCCCCGCGGATTGTCCTTGATAGGACTGAAGAGGGCTATGCTGAGTCTGATTGACGGGAAAGGCCCAATACGTTTCGTGTTGGCTCTTTTGGCGTTTTTCAGATTCACAGCAATCGCTCCGACTCGTGCGGTGCTGGACAGATGGAGAGGCGTCAACAAACAAACAGCGATGAAGCATCTCTTGAGTTTCAAGAAAGAACTAGGAACTCTGACCAGTGCCATCAACCGCCGGAGCACAAAACAAAAGAAAAGAGGAGGCACAGCGGGCTTTACTATCTTGCTTGGGCTGATCGCTTGTGCTGGAGCTGTGACCCTCTCGAACTTCCAGGGCAAAGTGATGATGACAGTCAATGCAACCGATGTTACTGACGTGATTACCATCCCAACAGCTGCTGGGAAAAACCTGTGCATTGTGAGGGCTATGGACGTGGGATACCTTTGTGAGGATACTATCACTTATGAATGTCCGGTCCTAGCTGCTGGAAATGACCCTGAAGACATTGACTGCTGGTGCACGAAATCATCTGTTTACGTGCGCTATGGAAGATGCACAAAAACTCGGCATTCCCGTCGAAGCAGAAGGTCTCTGACTGTCCAGACACATGGAGAAAGTACACTGGCCAACAAGAAAGGAGCTTGGTTGGACAGCACAAAAGCCACGAGATATCTGGTGAAGACAGAATCATGGATACTGAGAAACCCGGGCTACGCCCTCGTTGCAGCGGTCATTGGATGGATGCTAGGAAGCAACACAATGCAACGCGTCGTGTTTGCCATCCTATTGCTCCTGGTGGCACCAGCATACAGCTTCAATTGCTTGGGAATGAGTAACAGAGACTTCCTGGAGGGAGTGTCTGGAGCTACATGGGTTGATCTGGTACTGGAAGGCGATAGTTGTGTGACCATAATGTCAAAGGACAAGCCAACCATTGATGTCAAAATGATGAACATGGAAGCAGCCAACCTCGCAGATGTGCGCAGCTACTGTTACCTAGCTTCGGTCAGCGACTTGTCAACGAGAGCCGCGTGTCCAACCATGGGTGAAGCCCACAACGAGAAAAGAGCTGACCCCGCCTTCGTTTGCAAGCAAGGCGTTGTGGACAGAGGATGGGGAAATGGCTGCGGACTGTTTGGAAAGGGAAGCATTGACACATGCGCGAAGTTTGCCTGTACAACCAAAGCAACTGGATGGATCATCCAGAAGGAGAACATCAAGTATGAGGTCGCCATATTTGTGCATGGCCCGACGACGGTTGAATCTCATGGCAATTATTCAACACAGACAGGGGCCACCCAGGCTGGAAGATTCAGTATAACTCCATCGGCGCCATCTTACACGCTAAAGTTGGGTGAGTATGGTGAGGTCACGGTTGACTGTGAGCCACGGTCAGGAATAGACTCTAGCGCCTATTACGTTATGTCAGTTGGTGCGAAGTCCTTCCTGGTTCACCGAGAATGGTTTATGGATCTGAACCTGCCATGGAGCAGTGCTGGAAGCACCACGTGGAGGAATCGGGAAACACTGATGGAGTTTGAAGAACCTCATGCCACCAAACAATCTGTTGTGGCTCTAGGGTCGCAGGAAGGTGCATTGCACCAAGCTCTGGCCGGAGCGATTCCTGTTGAGTTCTCAAGCAATACTGTGAAGTTGACATCAGGACATCTGAAGTGTAGGGTGAAGATGGAGAAGTTGCAGCTGAAGGGAACAACATATGGAGTATGTTCAAAAGCGTTTAAATTCGCTGGGACTCCCGCTGACACTGGCCATGGAACGGTGGTGTTGGAACTGCAATACACCGGAACAGACGGTCCCTGCAAAGTGCCCATTTCTTCCGTAGCTTCCCTGAATGACCTCACACCTGTTGGAAGACTGGTGACCGTGAATCCATTTGTGTCTGTGGCCACAGCCAACTCGAAGGTCTTGATTGAACTCGAACCCCCGTTTGGTGACTCTTACATCGTGGTGGGAAGAGGAGAACAGCAGATAAACCACCACTGGCACAGATCTGGGAGCAGCATCGGAAAGGCCTTTACCACTACACTCAGAGGAGCTCAACGACTCGCAGCTCTTGGAGACACTGCTTGGGATTTTGGGTCAGTTGGAGGGGTTTTCACCTCAGTGGGGAAAGCCATACACCAAGTCTTTGGAGGAGCTTTTAGATCACTCTTTGGAGGGATGTCCTGGATCACACAGGGACTTCTAGGAGCCCTTCTGTTGTGGATGGGAATCAATGCCCGTGACAGGTCAATTGCCATGACGTTTCTTGCGGTTGGAGGAGTTTTGCTCTTCCTTTCGGTCAACGTCCATGCTGACACAGGCTGTGCCATTGATATTGGCAGGCAAGAGCTCCGGTGTGGAAGTGGAGTGTTTATCCATAACGATGTGGAAGCCTGGATGGATCGTTACAAGTTCTACCCGGAGACACCACAAGGCCTAGCAAGAATTATTCAGAAAGCACATGCAGAAGGAGTCTGCGGCTTGCGTTCCGTTTCCAGACTCGAGCACCAAATGTGGGAAGCCATTAAGGATGAGCTGAACACCCTGTTGAAAGAGAATGGAGTCGACTTGAGTGTCGTGGTGGAAAAACAAAATGGGATGTATAAAGCAGCACCAAAACGTTTGGCTGCCACCACTGAAAAACTGGAGATGGGTTGGAAGGCTTGGGGCAAGAGCATCATCTTTGCTCCAGAACTAGCTAACAACACCTTTGTCATCGACGGTCCTGAGACTGAGGAATGCCCAACGGCCAACCGAGCATGGAACAGTATGGAGGTAGAAGACTTTGGATTTGGATTGACAAGCACTCGCATGTTCCTGAGGATTCGGGAAACGAACACAACTGAATGCGACTCGAAGATTATAGGAACCGCCGTCAAGAACAACATGGCTGTGCATAGTGATCTGTCGTACTGGATAGAGAGCGGACTCAACGACACCTGGAAGCTTGAGAGGGCGGTTCTAGGAGAAGTCAAATCATGCACCTGGCCAGAAACCCACACTTTGTGGGGTGATGGAGTTCTGGAAAGTGATCTCATCATACCCATCACCTTGGCAGGACCCAGAAGCAATCATAACAGGAGACCAGGGTACAAAACTCAGAACCAAGGTCCATGGGATGAGGGGCGTGTCGAGATTGACTTTGACTATTGCCCAGGAACAACAGTAACTATAAGTGATAGTTGCGGACACCGTGGACCTGCGGCACGCACAACCACTGAGAGTGGGAAGCTCATTACAGACTGGTGTTGCAGAAGCTGCACCCTCCCTCCACTGCGCTTCCAGACTGAGAATGGCTGTTGGTATGGAATGGAAATCCGACCCACGCGGCACGACGAAAAGACCCTCGTGCAATCGAGAGTGAATGCATACAACGCCGACATGATTGATCCTTTTCAGTTGGGCCTTCTGGTCGTGTTCTTGGCCACCCAGGAGGTCCTTCGCAAGAGGTGGACGGCCAAGATCAGCATTCCAGCTATCATGCTTGCACTCCTAGTCCTAGTGTTTGGGGGTATTACGTACACTGATGTCCTGCGATATGTCATTCTCGTCGGCGCCGCGTTTGCTGAAGCAAACTCAGGAGGAGACGTTGTGCATTTGGCACTCATGGCTACGTTCAAGATTCAACCAGTCTTTCTGGTGGCTTCCTTTTTGAAGGCAAGGTGGACCAACCAAGAGAGTATTTTGCTCATGCTTGCAGCTGCTTTCTTTCAAATGGCTTACTATGACGCCAAGAATGTTTTGTCATGGGAAGTGCCTGACGTTTTGAACTCTCTCTCCGTTGCGTGGATGATTCTCAGAGCTATAAGCTTCACCAACACTTCAAATGTGGTGGTGCCGCTGCTGGCCCTTCTGACACCTGGACTAAAATGCCTAAACCTTGATGTGTACAGAATTTTGCTACTCATGGTTGGAGTTGGAAGCCTCATCAAAGAAAAAAGGAGCTCTGCAGCAAAAAAGAAAGGGGCTTGCCTCATCTGCCTAGCGCTGGCGTCTACAGGAGTGTTCAATCCAATGATACTTGCAGCTGGGCTGATGGCTTGCGACCCCAACCGCAAGCGGGGCTGGCCTGCCACAGAAGTGATGACTGCAGTTGGACTCATGTTTGCCATCGTTGGAGGTCTGGCAGAACTTGACATAGACTCTATGGCTATCCCCATGACCATTGCCGGACTCATGTTCGTGGCATTTGTCATCTCTGGAAAGTCAACAGACATGTGGATTGAGAGGACGGCTGATATTACTTGGGAAAGTGACGCTGAAATCACAGGCTCTAGTGAAAGAGTAGATGTTAGGCTGGATGATGATGGAAATTTTCAATTGATAAATGACCCCGGGGCGCCATGGAAAATTTGGATGCTTAGGATGGCCTGCCTGGCAATAAGTGCCTACACACCTTGGGCGATTCTTCCCTCGATCATTGGATTCTGGATAACCCTTCAGTACACAAAGAGAGGAGGTGTCCTTTGGGACACACCATCACCTAGGGAGTACAAGAAGGGTGATACCACCACTGGCGTTTACAGAATCATGACTCGAGGTCTGCTTGGCAGTTACCAAGCTGGAGCCGGAGTGATGGTAGAGGGAGTGTTCCACACACTATGGCACACCACTAAGGGAGCTGCTCTCATGAGTGGTGAAGGACGTCTGGATCCCTATTGGGGGAGCGTGAAAGAAGACCGGCTTTGCTATGGGGGGCCATGGAAACTCCAACATAAATGGAATGGACATGATGAGGTCCAAATGATTGTTGTGGAGCCAGGGAAAAATGTGAAAAACGTCCAGACCAAGCCCGGAGTGTTTAAGACACCAGAAGGAGAAATTGGGGCAGTTACGCTAGACTATCCCACTGGAACGTCAGGTTCCCCCATTGTGGATAAAAATGGAGATGTGATTGGATTGTATGGGAACGGCGTCATCATGCCTAATGGTTCATACATAAGCGCCATTGTGCAAGGAGAGAGAATGGAAGAACCGGCACCAGCTGGCTTCGAACCTGAAATGTTGAGGAAGAAACAGATCACAGTCCTTGATCTGCACCCCGGAGCAGGAAAGACGCGCAAGATACTTCCCCAAATCATTAAGGAGGCCATCAACAAAAGATTGAGGACGGCTGTACTGGCACCCACCAGGGTCGTTGCTGCTGAGATGTCTGAGGCCCTGAGAGGACTTCCCATCCGGTACCAAACCTCAGCAGTGCCCAGAGAGCACAGTGGAAATGAGATCGTTGATGTCATGTGCCATGCCACTCTCACACACAGGCTGATGTCTCCACACAGAGTCCCCAATTACAATCTGTTCATAATGGATGAAGCCCATTTCACGGATCCAGCGAGCATCGCAGCCAGAGGATACATAGCAACCAAGGTTGAATTGGGCGAAGCCGCCGCGATTTTCATGACGGCAACGCCACCCGGGACTTCTGACCCCTTTCCAGAGTCCAATGCTCCTATTTCGGACATGCAAACAGAGATCCCAGACAGAGCCTGGAACACTGGATATGAATGGATAACTGAGTATGTTGGAAAGACCGTTTGGTTTGTTCCAAGTGTGAAAATGGGAAATGAGATTGCCCTCTGTCTGCAACGGGCGGGGAAGAAGGTTATCCAGCTGAACAGAAAGTCCTATGAGACAGAGTACCCCAAGTGCAAGAACGATGATTGGGATTTTGTCATCACCACAGACATATCAGAAATGGGAGCAAACTTCAAGGCAAGCAGAGTGATCGACAGCCGCAAAAGCGTGAAACCCACCATCATTGAGGAAGGTGATGGAAGAGTCATCCTGGGGGAACCCTCAGCCATCACGGCTGCCAGCGCTGCTCAGCGGAGAGGACGCATAGGAAGAAACCCATCACAAGTTGGTGATGAGTATTGCTATGGAGGGCACACAAATGAGGATGATTCCAACTTTGCCCACTGGACAGAGGCTCGCATCATGCTAGACAACATCAACATGCCGAATGGTCTGGTGGCCCAACTATATCAGCCTGAGCGCGAGAAGGTGTACACCATGGACGGGGAATATAGGCTCAGAGGGGAAGAACGGAAGAACTTCCTTGAATTCTTAAGAACAGCTGATTTACCAGTCTGGCTCGCTTACAAAGTGGCAGCAGCAGGAATATCATACCATGACCGGAAGTGGTGCTTTGATGGACCTCGAACCAACACGATTCTTGAAGACAACAATGAAGTTGAAGTCATCACGAAGTTGGGTGAGAGAAAGATCCTAAGACCCAGGTGGGCGGATGCTAGAGTGTACTCAGACCACCAAGCTCTAAAGTCCTTCAAAGATTTTGCATCAGGGAAACGATCACAAATCGGGCTCGTTGAGGTGCTCGGGAGAATGCCTGAGCACTTCATGGGGAAAACTTGGGAGGCGTTGGACACGATGTATGTGGTGGCAACCGCTGAAAAAGGAGGCCGAGCTCACAGGATGGCTCTTGAGGAGCTACCGGACGCCCTTCAGACAATAGCTTTGATTGCACTATTGAGTGTGATGTCCTTAGGTGTGTTTTTTCTACTCATGCAAAGGAAAGGCATTGGTAAGATTGGCTTGGGAGGAGTGATCTTAGGAGCTGCCACATTCTTCTGCTGGATGGCTGAAGTCCCAGGAACGAAAATAGCAGGCATGCTCCTGCTTTCCCTGCTGCTCATGATTGTTTTGATTCCGGAGCCGGAAAAGCAGCGCTCACAGACTGACAACCAGCTTGCCGTGTTTTTGATTTGTGTGCTCACACTGGTCAGCGCCGTGGCTGCCAATGAAATGGGTTGGCTGGACAAGACCAAGAATGACATTGGCAGCCTGTTGGGGCACAAGCCAGAAACTAGAGAGACCCTGGGAGTTGAGAACTTTTTGCTTGATTTGCGGCCGGCTACAGCATGGTCGCTCTATGCCGTAGCGACAGCCGTTCTTACCCCTTTGCTGAAACATCTAATCACGTCAGACTACATCAACACTTCGCTGACCTCAATAAACGTCCAAGCCAGTGCGTTGTTCACCTTGGCCAGAGGCTTCCCTTTTGTGGACGTTGGTGTGTCAGCTCTCTTGCTGGCGGCCGGGTGCTGGGGCCAAGTGACCCTGACTGTGACTGTGACTGCAGCTGCCCTGCTCTTTTGCCACTATGCTTACATGGTACCAGGCTGGCAAGCGGAAGCCATGCGATCCGCCCAGCGGCGGACAGCTGCTGGCATCATGAAAAATGCAGTGGTGGATGGGATCGTGGCTACTGATGTACCTGAACTTGAGCGAACAACTCCAGTCATGCAGAAAAAAGTTGGACAGATCATGCTGATCTTGGTGTCAATGGCCGCGGTTGTCGTCAATCCATCAGTGAGAACTGTCAGAGAGGCTGGAATTCTGACTACAGCAGCAGCAGTCACCTTATGGGAGAATGGTGCTAGTTCAGTGTGGAATGCAACGACAGCTATTGGGCTTTGTCACATCATGCGAGGAGGATGGCTCTCGTGTCTCTCCATTACGTGGACTCTCATCAAAAACATGGAGAAACCAGGCCTCAAGAGGGGTGGAGCCAAGGGACGCACGCTAGGGGAAGTTTGGAAGGAGAGACTCAACCACATGACGAAGGAAGAATTTACCAGATACAGAAAAGAAGCCATCACTGAAGTTGACCGCTCCGCGGCAAAACATGCCAGGAGAGAGGGAAACATCACTGGAGGCCATCCAGTCTCACGGGGAACCGCGAAATTACGGTGGTTAGTGGAAAGGCGTTTCCTCGAGCCGGTGGGAAAGGTTGTGGATCTCGGATGTGGTAGAGGCGGCTGGTGTTATTACATGGCCACCCAGAAGAGGGTACAGGAAGTGAAAGGGTACACGAAAGGAGGACCTGGCCATGAAGAGCCACAACTGGTGCAGAGCTATGGTTGGAATATTGTTACCATGAAGAGTGGAGTCGACGTCTTCTACAGACCATCAGAAGCGAGCGACACACTGCTCTGTGACATTGGAGAGTCATCGTCAAGTGCCGAGGTAGAAGAACACCGCACCGTCCGTGTCTTGGAGATGGTGGAAGACTGGCTGCACAGAGGACCTAAGGAATTCTGCATCAAAGTGCTATGCCCTTACATGCCCAGAGTGATTGAGAAGATGGAAACACTCCAAAGGCGATATGGAGGTGGCCTTGTGAGAAATCCCCTTTCACGCAACTCTACCCATGAGATGTACTGGGTGAGCCACGCTTCAGGCAACATTGTCCACTCCGTGAACATGACAAGCCAGGTGCTTCTGGGGAGGATGGAAAAGAAAACATGGAAGGGACCCCAGTTTGAGGAAGATGTCAACTTGGGAAGTGGAACGCGGGCAGTAGGGAAGCCTCTCCTCAATTCTGATACTAGCAAGATCAAGAACCGAATTGAGAGGCTGAAGAAAGAATACAGCTCCACATGGCACCAGGATACGAATCACCCCTACAGGACCTGGAACTACCACGGAAGCTATGAAGTGAAACCAACCGGCTCAGCCAGCTCCCTTGTGAATGGGGTAGTTAGACTACTCTCAAAACCATGGGACACTATCACCAATGTGACCACGATGGCCATGACAGACACCACTCCTTTCGGTCAACAACGAGTGTTCAAGGAAAAGGTGGATACAAAGGCTCCAGAGCCTCCAGAAGGGGTCAAATACGTCCTCAATGAGACCACGAACTGGCTGTGGGCTTTTCTAGCCCGCGATAAGAAACCCAGGATGTGTTCCCGGGAGGAATTCATTGGAAAAGTCAACAGTAATGCCGCCCTAGGAGCGATGTTTGAAGAACAGAACCAATGGAAGAACGCCCGGGAAGCCGTGGAGGATCCAAAGTTTTGGGAGATGGTGGATGAGGAGCGTGAGGCGCATCTCCGTGGAGAATGCAACACCTGCATCTACAACATGATGGGAAAGAGAGAGAAGAAACCTGGAGAGTTCGGCAAAGCTAAAGGCAGCAGAGCCATTTGGTTCATGTGGCTAGGGGCCCGCTTCCTGGAGTTTGAAGCTCTCGGATTCCTCAATGAAGACCACTGGCTGGGTAGGAAGAACTCAGGAGGAGGAGTTGAAGGCTTAGGACTGCAGAAGCTTGGGTACATCTTGAAGGAAGTCGGAACAAAGCCTGGAGGAAAGATCTACGCCGATGATACCGCAGGCTGGGACACACGCATCACCAAAGCTGACCTCGAGAACGAAGCGAAGGTTCTTGAACTGCTGGACGGAGAACACCGACGCCTAGCGCGGTCCATCATTGAGCTCACATACCGACACAAAGTCGTGAAAGTGATGAGGCCAGCGGCCGACGGGAAAACTGTGATGGATGTCATCTCCAGAGAGGATCAGAGAGGAAGCGGGCAGGTAGTGACTTACGCCCTGAACACCTTCACTAATCTAGCAGTTCAGCTGGTCAGAATGATGGAGGGGGAGGGGGTCATTGGACCTGACGATGTTGAAAAACTGGGAAAAGGAAAAGGCCCTAAGGTCAGAACCTGGCTGTTTGAGAATGGCGAGGAGCGTCTCAGTCGCATGGCCGTCAGCGGTGATGACTGCGTGGTGAAACCTTTGGACGACCGCTTCGCCACATCACTACACTTCCTAAATGCCATGTCAAAGGTCCGCAAAGACATTCAGGAATGGAAACCCTCGACAGGGTGGTATGACTGGCAGCAGGTCCCATTCTGTTCAAACCATTTCACGGAACTGATCATGAAGGACGGCAGGACGTTGGTGGTCCCGTGTCGTGGACAAGACGAGTTGATTGGACGGGCCAGAATCTCTCCAGGGGCTGGATGGAATGTGCGCGACACCGCCTGCCTGGCGAAGTCATACGCGCAGATGTGGCTGTTGCTTTATTTTCACCGTAGAGACCTGAGATTGATGGCTAACGCCATCTGTTCCGCTGTGCCTGTCAACTGGGTTCCCACAGGGCGTACCACCTGGTCGATCCACGCAAAAGGAGAATGGATGACGACAGAAGACATGCTCGCAGTCTGGAACAGAGTGTGGATTGAGGAGAATGAGTGGATGGAAGACAAAACACCAGTTGAGAGGTGGAGTGATGTTCCATACTCTGGAAAGAGAGAAGACATTTGGTGTGGCAGTTTGATTGGCACACGAACCCGCGCTACTTGGGCTGAAAATATCCATGTGGCAATCAATCAGGTTCGTTCGGTGATTGGAGAAGAGAAGTATGTGGATTACATGAGCTCCCTGAGGAGGTATGAAGACACCATTGTAGTTGAGGACACTGTTTTGTAA
>KU206781|Bulgaria|2015_08_27
ATGTCTAAGAAACCAGGAGGGCCCGGTAAAAACCGGGCTGTCAATATGCTAAAACGCGGTATGCCCCGCGGATTGTCCTTGATAGGACTGAAGAGGGCTATGCTGAGTCTGATTGACGGGAAAGGCCCAATACGTTTCGTGTTGGCTCTTTTGGCGTTTTTCAGATTCACTGCAATCGCTCCGACTCGTGCGGTGCTGGACAGATGGAGAGGCGTCAACAAACAAACAGCGATGAAGCATCTCTTGAGTTTCAAGAAAGAACTAGGAACTCTGACCAGTGCCATCAACCGCCGGAGCACAAAACAAAAGAAAAGAGGAGGCACAGCGGGCTTTACTATCTTGCTTGGGCTGATCGCTTGTGCTGGAGCTGTGACCCTCTCGAACTTCCAGGGCAAAGTGATGATGACAGTCAATGCAACCGATGTTACTGACGTGATTACCATCCCAACAGCTGCTGGGAAAAACCTGTGCATTGTGAGGGCTATGGACGTGGGATACCTTTGTGAGGATACTATCACTTATGAATGTCCGGTCCTAGCTGCTGGAAATGACCCTGAAGACATTGACTGCTGGTGCACGAAATCATCTGTTTACGTGCGCTATGGAAGATGCACAAAAACTCGGCATTCCCGTCGAAGCAGAAGGTCTTTGACTGTCCAGACACATGGAGAAAGTACACTGGCCAACAAGAAAGGAGCTTGGTTGGACAGCACAAAAGCCACGAGATATCTGGTGAAGACAGAATCATGGATACTGAGAAACCCGGGCTACGCCCTCGTTGCAGCGGTCATTGGATGGATGCTAGGAAGCAACACAATGCAACGCGTCGTGTTTGCCATCCTATTGCTCCTGGTGGCACCAGCATACAGCTTCAATTGCTTGGGAATGAGTAACAGAGACTTCCTGGAGGGAGTGTCTGGAGCTACATGGGTTGATCTGGTACTGGAAGGCGATAGTTGTGTGACCATAATGTCAAAGGACAAGCCAACCATTGATGTCAAAATGATGAACATGGAAGCAGCCAACCTCGCAGATGTGCGCAGCTACTGTTACCTCGCTTCGGTCAGCGACTTGTCAACGAGAGCCGCGTGTCCAACCATGGGTGAAGCCCACAACGAGAAAAGAGCTGACCCCGCCTTCGTTTGCAAGCAAGGCGTTGTGGACAGAGGATGGGGAAATGGCTGCGGACTGTTTGGAAAGGGAAGCATTGACACATGCGCGAAGTTTGCCTGTACAACCAAAGCAACTGGATGGATCATCCAGAAGGAGAACATCAAGTATGAGGTCGCCATATTTGTGCATGGCCCGACGACTGTTGAATCTCATGGCAATTATTCAACACAGATGGGGGCCACCCAGGCTGGAAGATTCAGTATAACTCCATCGGCGCCATCTTACACGCTAAAGTTGGGTGAGTATGGTGAGGTCACGGTTGACTGTGAGCCACGGTCAGGAATAGACACTAGCGCCTATTACGTTATGTCAGTTGGTGCGAAGTCCTTCCTGGTTCACCGAGAGTGGTTTATGGATCTGAACCTGCCATGGAGCAGTGCTGGAAGCACCACGTGGAGGAATCGGGAAACACTGATGGAGTTTGAAGAACCTCATGCCACCAAACAATCTGTTGTGGCTCTAGGGTCGCAGGAAGGTGCATTGCACCAAGCTCTGGCCGGAGCGATTCCTGTTGAGTTCTCAAGCAATACTGTGAAGTTGACATCAGGACATCTGAAGTGTAGGGTGAAGATGGAGAAGTTGCAGCTGAAGGGAACAACATATGGAGTATGTTCAAAAGCGTTTAAATTCGCTGGGACTCCCGCTGACACTGGCCATGGAACGGTGGTGTTGGAACTGCAATACACCGGAACAGACGGTCCCTGCAAAGTGCCCATTTCTTCCGTAGCTTCCCTGAATGACCTCACACCTGTTGGAAGACTGGTGACCGTGAATCCATTTGTGTCTGTGGCCACAGCCAACTCGAAGGTCTTGATTGAACTCGAACCCCCGTTTGGTGACTCTTACATCGTGGTGGGAAGAGGAGAACAGCAGATAAACCACCACTGGCACAAATCTGGGAGCAGCATCGGAAAGGCCTTTACCACTACACTCAGAGGAGCTCAACGACTCGCAGCTCTTGGAGACACTGCTTGGGATTTTGGGTCAGTTGGAGGGGTTTTCGCCTCAGTGGGGAAAGCCATACACCAAGTCTTTGGAGGAGCTTTTAGATCACTCTTTGGAGGGATGTCCTGGATCACACAGGGACTTCTAGGAGCCCTTCTGTTGTGGATGGGAATCAATGCCCGTGACAGGTCAATTGCCATGACGTTTCTTGCGGTTGGAGGAGTTTTGCTCTTCCTTTCGGTCAACGTCCATGCCGACACAGGCTGTGCCATTGACATTGGCAGGCAAGAGCTCCGGTGTGGAAGTGGAGTGTTTATCCACAACGATGTGGAAGCCTGGATGGATCGTTACAAGTTCTACCCGGAGACACCACAAGGCCTAGCAAGAATTATTCAGAAAGCACATGCAGAAGGAGTCTGCGGCTTGCGTTCCGTTTCCAGACTCGAGCACCAAATGTGGGAAGCCATTAAGGATGAGCTGAACACCCTGTTGAAAGAGAATGGAGTCGACTTGAGTGTCGTGGTGGAAAACCAAAATGGGATGTATAAAGCAGCACCAAAACGTTTGGCTGCCACCACCGAAAAACTGGAGATGGGTTGGAAGGCTTGGGGCAAGAGCATTATCTTTGCTCCAGAACTAGCTAACAACACCTTTGTCATCGACGGCCCTGAGACTGAGGAATGCCCAACGGCCAACCGAGCATGGAACAGTATGGAGGTAGAAGACTTTGGATTTGGATTGACAAGCACTCGCATGTTCCTGAGGATTCGGGAAACGAACACAACTGAATGCGACTCGAAGATCATAGGAACCGCCGTCAAGAACAACATGGCTGTGCACAGTGATCTGTCGTACTGGATAGAGAGCGGACTCAACGACACCTGGAAGCTTGAGAGGGCGGTTCTAGGAGAAGTCAAATCATGCACCTGGCCAGAAACCCACACTTTGTGGGGTGATGGAGTTCTGGAAAGTGATCTCATCATACCCATCACCTTGGCAGGACCCAGAAGCAATCATAACAGGAGACCAGGGTACAAAACTCAGAACCAAGGTCCATGGGATGAGGGGCGTGTCGAGATTGACTTTGACTATTGCCCAGGAACAACAGTAACTATAAGTGATAGTTGCGGACACCGTGGACCTGCGGCACGCACAACCACTGAGAGTGGGAAGCTCATTACAGACTGGTGTTGCAGAAGCTGCACCCTCCCTCCACTGCGCTTCCAGACTGAGAATGGCTGTTGGTATGGAATGGAAATTCGACCCACGCGGCACGACGAAAAGACCCTCGTGCAATCGAGAGTGAATGCATACAACGCCGACATGATTGATCCTTTTCAGTTGGGCCTTCTGGTCGTGTTCTTGGCCACCCAGGAGGTCCTTCGCAAGAGGTGGACGGCCAAGATCAGCATTCCAGCTATCATGCTTGCACTCCTAGTCCTAGTGTTTGGGGGTATTACGTACACTGATGTCCTGCGATATGTCATTCTCGTCGGCGCCGCGTTTGCTGAAGCAAACTCAGGAGGAGACGTTGTGCATTTGGCACTCATGGCTACATTCAAGATTCAACCAGTCTTTCTGGTGGCTTCCTTTTTGAAGGCAAGGTGGACCAACCAAGAGAGTATTTTGCTCATGCTTGCAGCTGCTTTCTTTCAAATGGCTTACTATGATGCCAAGAATGTTTTGTCATGGGAAGTGCCTGACGTTTTGAACTCTCTTTCCGTTGCGTGGATGATTCTCAGAGCTATAAGCTTCACCAACACTTCAAATGTGGTGGTGCCGCTGCTGGCCCTTCTGACACCTGGACTAAAATGCCTAAACCTTGATGTGTACAGAATTTTGCTACTCATGGTTGGAGTTGGAAGCCTCATCAAAGAAAAAAGGAGCTCTGCAGCAAAAAAGAAAGGGGCTTGCCTCATCTGCCTAGCGCTGGCGTCTACAGGAGTGTTCAATCCAATGATACTTGCAGCTGGGCTGATGGCTTGCGACCCCAACCGCAAGCGGGGCTGGCCTGCCACAGAAGTGATGACTGCAGTTGGACTCATGTTTGCCATCGTTGGGGGTCTGGCAGAACTTGACATAGACTCTATGGCTATCCCCATGACCATTGCCGGACTCATGTTCGTGGCATTTGTCATCTCTGGAAAGTCAACAGACATGTGGATTGAGAGGACGGCTGACATTACTTGGGAAAGTGACGCTGAAATCACAGGCTCTAGTGAAAGAGTAGATGTTAGGCTGGATGATGATGGAAATTTTCAATTGATAAATGACCCCGGGGCGCCATGGAAAATTTGGATGCTTAGGATGGCCTGCCTGGCAATAAGTGCCTACACACCTTGGGCGATTCTTCCCTCGATCATTGGATTCTGGATAACCCTTCAGTACACAAAGAGAGGAGGTGTCCTTTGGGACACACCATCACCTAGGGAGTACAAGAAGGGTGATACCACCACTGGCGTTTACAGAATCATGACTCGAGGTCTGCTTGGCAGTTATCAAGCTGGAGCCGGAGTGATGGTAGAGGGAGTGTTCCACACACTATGGCACACCACCAAGGGAGCTGCTCTCATGAGTGGTGAAGGACGTCTGGATCCCTATTGGGGGAGCGTGAAAGAAGACCGGCTTTGCTATGGGGGGCCATGGAAACTCCAACATAAATGGAATGGACATGATGAGGTCCAAATGATTGTTGTGGAGCCAGGAAAAAATGTGAAAAACGTCCAGACTAAGCCCGGAGTGTTTAAGACACCAGAAGGAGAAATTGGGGCAGTCACGCTAGACTATCCCACTGGAACGTCAGGTTCCCCCATTGTGGATAAAAATGGAGATGTGATTGGATTGTATGGGAACGGCGTCATCATGCCTAATGGTTCATACATAAGCGCCATTGTGCAAGGAGAGAGAATGGAAGAACCGGCACCAGCTGGCTTCGAACCTGAAATGTTGAGGAAGAAACAGATCACTGTCCTTGATCTGCACCCCGGAGCAGGAAAGACGCGCAAGATACTTCCCCAAATCATCAAGGAGGCCATCAACAAAAGACTGAGGACGGCTGTACTGGCACCCACCAGGKTYYTTGCTGCTGAGATGTCTGAGGCCCTGAGAGGACTTCCCATCCGGTACCAAACCTCAGCAGTGCCCAGAGAGCACAGTGGAAATGAGATCGTTGATGTCATGTGCCATGCCACTCTCACACACAGGCTGATGTCTCCACACAGAGTCCCCAATTACAATCTGTTCATAATGGATGAAGCCCATTTCACGGATCCAGCGAGCATCGCAGCCAGAGGATACATAGCAACCAAGGTTGAATTGGGCGAAGCCGCCGCGATTTTCATGACGGCAACGCCACCCGGGACTTCTGACCCCTTTCCAGAGTCCAATGCTCCTATTTCAGACATGCAAACAGAGATCCCAGACAGAGCCTGGAACACTGGATATGAATGGATAACTGAGTATGTTGGAAAGACCGTTTGGTTTGTTCCAAGTGTGAAAATGGGAAATGAGATTGCCCTCTGTCTGCAACGGGCGGGGAAGAAGGTTATCCAGCTGAACAGAAAGTCCTATGAGACAGAGTACCCCAAGTGCAAGAACGATGATTGGGATTTTGTCATCACCACAGACATATCAGAAATGGGAGCAAACTTCAAGGCAAGCAGAGTGATCGACAGCCGCAAAAGCGTGAAACCCACCATCATTGAGGAAGGTGATGGAAGAGTCATCCTGGGGGAACCCTCAGCCATCACGGCTGCCAGCGCTGCTCAGCGGAGAGGACGCATAGGAAGAAACCCATCACAAGTTGGTGATGAGTATTGCTATGGAGGGCACACAAATGAGGATGATTCCAACTTTGCCCACTGGACAGAGGCTCGCATCATGCTAGACAACATCAACATGCCGAATGGTCTGGTGGCCCAACTATATCAGCCTGAGCGCGAGAAGGTGTACACCATGGACGGGGAATATAGGCTCAGAGGGGAAGAACGGAAGAACTTCCTTGAATTCTTGAGAACAGCTGATTTACCAGTCTGGCTCGCTTACAAAGTGGCAGCAGCAGGAATATCATACCATGACCGGAAGTGGTGCTTTGATGGACCTCGAACCAACACGATTCTTGAAGACAACAATGAAGTTGAAGTCATCACGAAGTTGGGTGAGAGAAAGATCCTAAGACCCAGGTGGGCGGATGCCAGAGTGTACTCAGACCACCAAGCTCTAAAGTCCTTCAAAGATTTTGCATCAGGGAAACGATCACAAATCGGGCTCGTTGAGGTGCTCGGGAGAATGCCTGAGCACTTCATGGGGAAAACTTGGGAGGCGTTGGACACGATGTATGTGGTGGCAACCGCTGAAAAAGGAGGCCGAGCTCACAGGATGGCTCTTGAGGAGCTACCGGACGCCCTTCAGACAATAGCTTTGATTGCACTATTGAGTGTGATGTCCTTAGGTGTGTTTTTTCTACTCATGCAAAGGAAAGGCATTGGTAAGATTGGCTTGGGAGGAGTGATCTTAGGAGCTGCCACATTCTTCTGCTGGATGGCTGAAGTCCCAGGAACGAAAATAGCAGGCATGCTCCTGCTTTCCCTGCTGCTCATGATTGTTTTGATTCCGGAGCCGGAAAAGCAGCGCTCACAGACTGACAACCAGCTTGCCGTGTTTTTGATTTGTGTGCTCACACTGGTTAGCGCCGTGGCTGCCAATGAAATGGGTTGGCTGGACAAGACCAAGAATGACATTGGCAGCCTGTTGGGACACAAGCCAGAAACTAGAGAGACCCTGGGAGTTGAGAACTTTTTGCTTGATCTGCGGCCGGCTACAGCATGGTCGCTATATGCCGTAGCGACAGCCGTTCTTACCCCTTTGCTGAAACATCTAATCACGTCAGACTACATCAACACTTCGCTGACCTCAATAAACGTCCAAGCCAGTGCGTTGTTCACCTTGGCCAGAGGCTTCCCTTTTGTGGACGTTGGTGTGTCAGCTCTCTTGCTGGCGGCCGGGTGCTGGGGCCAAGTGACCCTGACTGTGACTATGACTGCAGCTGCCCTGCTCTTTTGCCACTATGCTTACATGGTACCAGGCTGGCAAGCGGAAGCCATGCGATCCGCCCAGCGGCGGACAGCTGCTGGCATCATGAAAAATGCAGTGGTGGATGGGATCGTGGCTACTGATGTACCTGAACTTGAGCGAACAACTCCAGTCATGCAGAAAAAAGTTGGACAGATCATGCTGATCTTGGTGTCAATGGCCGCGGTTGTCGTCAATCCATCAGTGAGAACTGTCAGAGAGGCTGGAATTCTGACTACAGCAGCAGCAGTCACCTTATGGGAGAATGGTGCTAGTTCAGTGTGGGATGCAACGACAGCTATTGGGCTTTGTCACATCATGCGAGGAGGATGGCTCTCGTGTCTCTCCATCACGTGGACTCTCATCAAAAACATGGAGAAACCAGGCCTCAAGAGGGGTGGAGCCAAGGGACGCACGCTAGGGGAAGTTTGGAAGGAGAGACTCAACCACATGACGAAGGAAGAATTTACCAGATACAGAAAAGAAGCCATCACTGAAGTCGACCGCTCCGCGGCAAAACATGCCAGGAGAGAGGGAAACATCACTGGAGGCCATCCAGTCTCACGGGGAACCGCGAAATTACGGTGGTTAGTGGAAAGGCGTTTCCTCGAGCCAGTGGGAAAGGTTGTGGATCTCGGATGTGGTAGAGGCGGCTGGTGTTATTACATGGCCACCCAGAAGAGGGTACAGGAAGTGAAAGGGTACACGAAAGGAGGACCTGGCCATGAAGAGCCACAACTGGTGCAGAGCTATGGTTGGAATATTGTTACCATGAAGAGTGGAGTCGACGTCTTCTACAGACCATCAGAAGCGAGCGGCACACTGCTCTGTGACATTGGAGAGTCATCGTCAAGTGCCGAGGTAGAAGAACACCGCACCGTCCGTGTCTTGGAGATGGTGGAAGACTGGCTGCACAGAGGACCTAAGGAATTCTGCATCAAAGTGCTATGCCCTTACATGCCCAGAGTGATTGAGAAGATGGAAACACTCCAAAGGCGATATGGAGGTGGCCTTGTGAGAAACCCCCTTTCACGCAACTCTACCCATGAGATGTACTGGGTGAGCCACGCTTCAGGCAACATTGTCCACTCCGTGAACATGACAAGCCAGGTGCTTCTGGGGAGGATGGAAAAGAAAACATGGAAGGGACCCCAGTTTGAGGAAGATGTCAACTTGGGAAGTGGAACGCGGGCAGTAGGGAAGCCTCTCCTCAATTCTGATACTAGCAAGATCAAGAACCGAATTGAGAGGCTGAAGAAAGAATACAGCTCCACATGGCACCAGGATGCGAATCACCCCTACAGGACCTGGAACTACCACGGAAGCTATGAAGTGAAACCAACCGGCTCAGCCAGCTCCCTTGTGAATGGGGTAGTTAGATTACTCTCAAAACCATGGGACACTATCACCAATGTGACCACGATGGCCATGACAGACACCACTCCTTTCGGTCAACAACGAGTGTTCAAGGAAAAGGTGGACACAAAGGCTCCAGAGCCTCCAGAAGGGGTCAAATACGTCCTCAATGAGACCACGAACTGGCTGTGGGCTTTTCTAGCCCGCGATAAGAAACCCAGGATGTGTTCCCGGGAGGAATTCATTGGAAAAGTCAACAGTAATGCCGCCCTAGGAGCGATGTTTGAAGAACAGAACCAATGGAAGAACGCCCGGGAAGCCGTGGAGGATCCAAAGTTTTGGGAGATGGTGGATGAGGAGCGTGAGGCGCATCTCCGTGGAGAATGCAACACCTGCATCTACAACATGATGGGAAAGAGAGAGAAGAAGCCTGGAGAGTTCGGCAAAGCTAAAGGCAGCAGAGCCATTTGGTTCATGTGGCTAGGGGCCCGCTTCCTGGAGTTTGAAGCTCTCGGATTCCTCAATGAAGACCACTGGCTGGGTAGGAAGAACTCAGGAGGAGGAGTTGAAGGCTTAGGACTGCAGAAGCTTGGGTACATCTTGAAGGAAGTCGGAACAAAGCCTGGAGGAAAGATCTACGCCGATGATACCGCAGGCTGGGACACACGCATCACCAAAGCTGACCTCGAGAACGAAGCGAAGGTTCTTGAACTGCTGGACGGAGAACACCGACGCCTAGCGCGGTCCATCATTGAGCTCACATACCGACACAAGGTCGTGAAAGTGATGAGGCCAGCGGCCGACGGGAAAACTGTGATGGATGTCATCTCCAGAGAGGATCAGAGAGGAAGCGGGCAGGTAGTGACTTACGCCCTGAACACCTTCACTAATCTAGCAGTTCAGCTGGTCAGAATGATGGAGGGGGAGGGGGTCATTGGACCTGACGATGTTGAAAAACTGGGAAAAGGAAAAGGCCCTAAGGTCAGAACCTGGCTGTTTGAGAATGGCGAGGAGCGTCTCAGTCGCATGGCCGTCAGCGGTGATGACTGCGTGGTGAAACCTTTGGACGACCGCTTCGCCACATCACTACACTTCCTAAATGCCATGTCAAAGGTCCGCAAAGACATTCAGGAATGGAAACCCTCGACAGGGTGGTATGACTGGCAGCAGGTCCCATTCTGTTCAAACCATTTCACGGAACTGATCATGAAGGACGGCAGGACGTTGGTGGTCCCGTGTCGTGGACAAGACGAGTTGATTGGACGGGCCAGAATCTCTCCAGGGGCTGGATGGAATGTGCGCGACACCGCCTGCCTGGCGAAGTCATACGCGCAGATGTGGCTGTTGCTTTATTTTCACCGTAGAGACCTGAGATTGATGGCTAACGCCATCTGTTCCGCTGTGCCTGTCAACTGGGTTCCCACAGGGCGTACCACCTGGTCGATCCACGCAAAAGGAGAATGGATGACGACAGAAGACATGCTCGCAGTCTGGAACAGAGTGTGGATTGAGGAGAATGAGTGGATGGAAGACAAAACACCAGTTGAGAGGTGGAGTGATGTTCCATACTCTGGAAAGAGAGAAGACATTTGGTGTGGCAGTTTGATTGGCACACGAACCCGCGCTACTTGGGCTGAAAATATCCATGTGGCAATCAATCAGGTCCGTTCGGTGATTGGAGAAGAGAAGTATGTGGATTACATGAGCTCCCTGAGGAGGTATGAAGACACCATTGTAGTTGAGGACACTGTTTTGTAA
>KF179639|Greece|2012_09
ATGTCTAAGAAACCAGGAGGGCCCGGTAAAAACCGGGCTGTCAATATGCTAAAACGCGGTATGCCCCGCGGATTGTCCTTGATAGGACTGAAGAGGGCTATGCTGAGTCTGATTGACGGGAAAGGCCCAATACGTTTCGTGTTGGCTCTTTTGGCGTTTTTCAGATTCACTGCAATCGCTCCGACTCGTGCGGTGCTGGACAGATGGAGAGGCGTCAACAAACAAACAGCGATGAAGCATCTCTTGAGTTTCAAGAAAGAACTAGGAACTCTGACCAGTGCCATCAACCGCCGGAGCACAAAACAAAAGAAAAGAGGAGGCACAGCGGGCTTTACTATCTTGCTTGGGCTGATCGCTTGTGCTGGAGCTGTGACCCTCTCGAACTTCCAGGGCAAAGTGATGATGACAGTCAATGCAACCGATGTTACTGACGTGATTACCATCCCAACAGCTGCTGGGAAAAACCTGTGCATTGTGAGGGCTATGGACGTGGGATACCTTTGTGAGGATACTATCACTTATGAATGTCCGGTCCTAGCTGCTGGAAATGACCCTGAAGACATTGACTGCTGGTGCACGAAATCATCTGTTTACGTGCGCTATGGAAGATGCACAAAAACTCGGCATTCCCGTCGAAGCAGAAGGTCTCTGACTGTCCAGACACATGGAGAAAGTACACTGGCCAACAAGAAAGGAGCTTGGTTGGACAGCACAAAAGCCACGAGATATCTGGTGAAGACAGAATCATGGATACTGAGAAACCCGGGCTACGCCCTCGTTGCAGCGGTCATTGGATGGATGCTAGGAAGCAACACAATGCAACGCGTCGTGTTTGCCATCCTATTGCTCCTGGTGGCACCAGCATACAGCTTCAATTGCTTGGGAATGAGTAACAGAGACTTCCTGGAGGGAGTGTCTGGAGCTACATGGGTTGATCTGGTACTGGAAGGCGATAGTTGTGTGACCATAATGTCAAAGGACAAGCCAACCATTGATGTCAAAATGATGAACATGGAAGCAGCCAACCTCGCAGATGTGCGCAGCTACTGTTACCTAGCTTCGGTCAGCGACTTGTCAACGAGAGCCGCGTGTCCAACCATGGGTGAAGCCCACAACGAGAAAAGAGCTGACCCCGCCTTCGTTTGCAAGCAAGGCGTTGTGGACAGAGGATGGGGAAATGGCTGCGGACTGTTTGGAAAGGGAAGCATTGACACATGCGCGAAGTTTGCCTGTACAACCAAAGCAACTGGATGGATCATCCAGAAGGAGAACATCAAGTATGAGGTCGCCATATTTGTGCATGGCCCGACGACTGTTGAATCTCATGGCAATTATTCAACACAGATAGGGGCCACCCAGGCTGGAAAATTCAGTATAACTCCATCGGCGCCATCTTACACGCTAAAGTTGGGTGAGTATGGTGAGGTCACGGTTGACTGTGAGCCACGGTCAGGAATAGACACTAGCGCCTATTACGTTATGTCAGTTGGTGCGAAGTCCTTCCTGGTTCACCGAGAATGGTTTATGGATCTGAACCTGCCATGGAGCAGTGCTGGAAGCACCACGTGGAGGAATCGGGAAACACTGATGGAGTTTGAAGAACCTCATGCCACCAAACAATCTGTTGTGGCTCTAGGGTCGCAGGAAGGTGCATTGCACCAAGCTCTGGCCGGAGCGATTCCTGTTGAGTTCTCAAGCAATACTGTGAAGTTGACATCAGGACATCTGAAGTGTAGGGTGAAGATGGAGAAGTTGCAGCTGAAGGGAACAACATATGGAGTATGTTCAAAAGCGTTTAAATTCGCTGGGACTCCCGCTGACACTGGCCATGGAACGGTGGTGTTGGAACTGCAATACACCGGAACAGACGGTCCCTGCAAAGTGCCCATTTCTTCCGTAGCTTCCCTGAATGACCTCACACCTGTTGGAAGACTGGTGACCGTGAATCCATTTGTGTCTGTGGCCACAGCCAACTCGAAGGTCTTGATTGAACTCGAACCCCCGTTTGGTGACTCTTACATCGTGGTGGGAAGAGGAGAACAGCAGATAAACCACCACTGGCACAAATCTGGGAGCAGCATCGGAAAGGCCTTTACCACTACACTCAGAGGAGCTCAACGACTCGCAGCTCTTGGAGACACTGCTTGGGATTTTGGGTCAGTTGGAGGGGTTTTCACCTCAGTGGGGAAAGCCATACACCAAGTCTTTGGAGGAGCTTTTAGATCACTCTTTGGAGGGATGTCCTGGATCACACAGGGACTTCTGGGAGCCCTTCTGTTGTGGATGGGAATCAATGCCCGTGACAGGTCAATTGCCGTGACGTTTCTTGCGGTTGGAGGAGTTTTGCTCTTCCTTTCGGTCAACGTCCATGCTGACACAGGCTGTGCCATTGATATTGGCAGGCAAGAGCTCCGGTGTGGAAGTGGAGTGTTTATCCACAACGATGTGGAAGCCTGGATGGATCGTTACAAGTTCTACCCGGAGACACCACAAGGCCTAGCAAGAATTATTCAGAAAGCACATGCAGAAGGAGTCTGCGGCTTGCGTTCCGTTTCCAGACTCGAGCACCAAATGTGGGAAGCCATTAAGGATGAGCTGAACACCCTGTTGAAAGAGAATGGAGTCGACTTGAGTGTCGTGGTGGAAAAACAAAATGGGATGTATAAAGCAGCACCAAAACGTTTGGCTGCCACCACCGAAAAACTGGAGATGGGTTGGAAGGCTTGGGGCAAGAGCATCATCTTTGCTCCAGAACTAGCTAACAACACCTTTGTCATCGACGGTCCTGAGACTGAGGAATGCCCAACGGTCAACCGAGCATGGAACAGTATGGAGGTAGAAGACTTTGGATTTGGATTGACAAGCACTCGCATGTTCCTGAGGATTCGGGAAACGAACACAACTGAATGCGACTCGAAGATCATAGGAACCGCCGTCAAGAACAACATGGCTGTACATAGTGACCTGTCGTACTGGATAGAGAGCGGACTCAACGACACCTGGAAGCTTGAGAGGGCGGTTCTAGGAGAAGTCAAATCATGCACCTGGCCAGAAACCCACACTTTGTGGGGTGATGGAGTTCTGGAAAGTGATCTCATCATACCCATCACCTTGGCAGGACCCAGAAGCAATCATAACAGGAGACCAGGGTACAAAACTCAGAACCAAGGTCCATGGGATGAGGGGCGTGTCGAGATTGACTTTGACTATTGCCCAGGAACAACAGTAACTATAAGTGATAGTTGCGGACACCGTGGACCTGCGGCACGCACAACCACTGAGAGTGGGAAGCTCATTACAGACTGGTGTTGCAGAAGCTGCACCCTCCCTCCACTGCGCTTCCAGACTGAGAATGGCTGTTGGTATGGAATGGAAATTCGACCCACGCGGCACGACGAAAAGACCCTCGTGCAATCGAAAGTGAATGCATACAACGCCGACATGATTGATCCTTTTCAGTTGGGCCTTCTGGTCGTGTTCTTGGCCACCCAGGAGGTCCTTCGCAAGAGGTGGACGGCCAAGATCAGCATTCCAGCTATCATGCTTGCACTCCTAGTCCTAGTGTTTGGGGGTATTACGTACACTGATGTCCTGCGATATGTCATTCTCGTCGGCGCCGCGTTTGCTGAAGCAAACTCAGGAGGAGACGTTGTGCATTTGGCACTCATGGCTACATTCAAGATTCAACCAGTCTTTCTGGTGGCTTCCTTTTTGAAGGCAAGGTGGACCAACCAAGAGAGTATTTTGCTCATGCTTGCAGCTGCTTTCTTTCAAATGGCTTACTATGACGCCAAGAATGTTTTGTCATGGGAAGTGCCTGACGTTTTGAACTCTCTCTCCGTCGCGTGGATGATTCTCAGAGCTATAAGCTTCACCAACACTTCAAATGTGGTGGTGCCGCTGCTGGCCCTTCTGACACCTGGACTAAAATGCCTAAACCTTGATGTGTACAGAATTCTGCTACTTATGGTTGGAGTTGGAAGCCTCATCAAAGAAAAAAGGAGCTCTGCAGCAAAAAAGAAAGGGGCTTGCCTCATCTGCCTAGCGCTGGCGTCTACAGGAGTGTTCAATCCAATGATACTTGCAGCTGGGCTGATGGCTTGCGACCCCAACCGCAAGCGGGGCTGGCCTGCCACAGAAGTGATGACTGCAGTTGGACTCATGTTTGCCATCGCTGGGGGTCTGGCAGAACTTGACATAGACTCTATGGCTATCCCCATGACCATTGCCGGACTCATGTTCGTGGCATTTGTCATCTCTGGAAAGTCAACAGACATGTGGATTGAGAGGACGGCTGATATTACTTGGGAAAGTGACGCTGAAATCACAGGCTCTAGTGAAAGAGTAGATGTTAGGCTGGATGATGATGGAAATTTTCAATTGATAAATGACCCCGGGGCGCCATGGAAAATTTGGATGCTTAGGATGGCCTGCCTGGCAATAAGTGCCTACACACCTTGGGCGATTCTTCCCTCGATCATTGGATTCTGGATAACCCTTCAGTACACAAAGAGAGGAGGTGTCCTTTGGGACACACCATCACCTAGGGAGTACAAGAAGGGTGATACCACCACTGGCGTTTACAGAATCATGACTCGAGGTCTGCTTGGCAGTTACCAAGCTGGAGCCGGAGTGATGGTAGAGGGAGTGTTCCACACACTATGGCACACCACTAAGGGAGCTGCTCTCATGAGCGGTGAAGGACGTTTAGATCCCTATTGGGGGAGCGTGAAAGAAGACCGGCTTTGCTATGGGGGGCCATGGAAACTCCAACATAAATGGAATGGACATGATGAGGTCCAAATGATTGTTGTGGAGCCAGGAAAAAATGTGAAAAACGTTCAGACTAAGCCCGGAGTGTTTAAGACACCAGAAGGAGAAATTGGGGCAGTTACGCTAGACTATCCCACTGGAACGTCAGGTTCTCCCATTGTGGATAAAAATGGAGATGTGATTGGATTGTATGGGAACGGCGTCATCATGCCTAATGGTTCATACATAAGCGCCATTGTGCAAGGAGAGAGAATGGAAGAACCGGCACCAGCTGGCTTCGAACCTGAAATGTTGAGGAAGAAACAGATCACTGTCCTTGATCTGCACCCCGGAGCAGGAAAGACGCGCAAGATACTTCCCCAAATCATCAAGGAGGCCATCAACAAAAGATTGAGGACGGCTGTACTGGCACCCACCAGGGTCGTCGCTGCTGAGATGTCTGAGGCCCTGAGAGGACTTCCCATCCGGTACCAAACCTCAGCAGTGCCCAGAGAGCACAGTGGAAATGAGATCGTTGATGTCATGTGCCATGCCACTCTCACACACAGGCTGATGTCTCCACACAGAGTCCCCAATTACAATCTGTTCATAATGGATGAAGCCCATTTCACGGATCCAGCGAGCATCGCAGCCAGAGGATACATAGCAACCAAGGTTGAATTGGGCGAAGCCGCCGCGATTTTCATGACGGCAACGCCACCCGGGACTTCTGACCCCTTTCCAGAGTCCAATGCTCCTATCTCGGACATGCAAACAGAGATCCCAGACAGAGCCTGGAACACTGGATATGAATGGATAACTGAGTATGTTGGAAAGACCGTTTGGTTTGTTCCAAGTGTGAAAATGGGAAATGAGATTGCCCTCTGTCTGCAACGGGCGGGGAAGAAGGTTATCCAGCTGAACAGAAAGTCCTATGAGACAGAGTACCCCAAGTGCAAGAACGATGATTGGGATTTTGTCATCACCACAGACATATCAGAAATGGGAGCAAACTTCAAGGCAAGCAGAGTGATCGACAGCCGCAAAAGCGTGAAACCCACCATCATTGAGGAAGGTGATGGAAGAGTCATCCTGGGGGAACCCTCAGCCATCACGGCTGCCAGCGCTGCTCAGCGGAGAGGACGCATAGGAAGAAACCCATCACAAGTTGGTGATGAGTATTGCTATGGAGGGCACACAAATGAGGATGATTCCAACTTTGCCCACTGGACAGAGGCTCGCATCATGCTAGACAACATTAACATGCCGAATGGTCTGGTGGCCCAACTATATCAGCCTGAGCGCGAGAAGGTGTACACCATGGACGGGGAATATAGGCTCAGAGGGGAAGAACGGAAGAACTTCCTTGAATTCTTGAGAACAGCTGATTTACCAGTCTGGCTCGCTTACAAAGTGGCGGCAGCAGGAATATCATACCATGACCGGAAGTGGTGCTTTGATGGACCTCGAACCAACACGATTCTTGAAGACAACAATGAAGTTGAAGTCATCACGAAGTTGGGTGAGAGAAAGATCCTAAGACCCAGGTGGGCGGATGCCAGAGTGTACTCAGACCACCAAGCTCTAAAGTCCTTCAAAGATTTTGCATCAGGGAAACGATCACAAATCGGGCTCGTTGAGGTGCTCGGGAGAATGCCTGAGCACTTCATGGGGAAAACTTGGGAGGCGTTGGACACGATGTATGTGGTGGCAACCGCTGAAAAAGGAGGCCGAGCTCACAGAATGGCTCTTGAGGAGCTACCGGACGCCCTTCAGACAATAGCTTTGATTGCACTACTGAGTGTGATGTCCTTGGGTGTGTTTTTTCTACTCATGCAAAGGAAAGGCATTGGTAAGATTGGCTTGGGAGGAGTGATCTTAGGAGCTGCCACATTCTTCTGCTGGATGGCTGAAGTCCCAGGAACGAAAATAGCAGGCATGCTCCTGCTTTCCCTGCTGCTCATGATTGTTTTGATTCCGGAGCCGGAAAAGCAGCGTTCACAGACCGACAACCAGCTTGCCGTGTTTCTGATTTGTGTGCTCACACTGGTTAGCGCCGTGGCTGCCAATGAAATGGGTTGGCTGGACAAGACCAAGAATGACATTGGCAGCCTGTTGGGACACAAGCCGGAAACTAGAGAGACCCTGGGAGTTGAGAACTTTTTGCTTGATTTGCGGCCGGCTACGGCATGGTCGCTCTATGCCGTAGCGACAGCCGTTCTTACCCCTTTGCTGAAACATCTAATCACGTCAGACTACATCAACACTTCGCTGACCTCAATAAACGTCCAAGCCAGTGCGTTGTTCACCTTGGCCAGAGGCTTTCCTTTTGTGGACGTTGGTGTGTCAGCTCTCTTGCTGGCGGCCGGGTGCTGGGGCCAAGTGACCCTGACTGTGACTATGACTGCAGCTGCCCTGCTCTTTTGCCACTATGCTTACATGGTACCAGGCTGGCAAGCGGAAGCCATGCGATCCGCCCAGCGGCGGACAGCTGCTGGCATCATGAAAAATGCAGTGGTGGATGGGATTGTGGCTACTGATGTACCTGAACTTGAGCGAACAACTCCAGTCATGCAGAAAAAAGTTGGACAGATCATGCTGATCTTGGTGTCAATGGCCGCGGTTGTCGTCAATCCATCAGTGAGAACTGTCAGAGAGGCTGGAATTCTGACTACAGCAGCAGCAGTCACCTTATGGGAGAATGGTGCTAGTTCAGTGTGGAATGCAACGACAGCTATTGGGCTTTGTCACATCATGCGAGGAGGATGGCTCTCGTGTCTCTCCATCACGTGGACTCTCATCAAAAACATGGAGAAACCAGGCCTCAAGAGGGGTGGAGCCAAGGGACGCACGCTAGGGGAAGTTTGGAAGGAGAGACTCAACCACATGACGAAGGAAGAATTTACCAGATACAGAAAAGAAGCCATCACTGAAGTCGACCGCTCCGCGGCAAAACATGCCAGGAGAGAGGGAAACATCACTGGAGGCCATCCAGTCTCACGGGGAACCGCGAAATTACGGTGGTTAGTGGAAAGGCGTTTCCTCGAGCCAGTGGGAAAGGTTGTGGATCTCGGATGTGGTAGAGGCGGCTGGTGTTATTACATGGCCACCCAGAAGAGGGTACAGGAAGTGAAAGGGTACACGAAAGGAGGACCTGGCCATGAAGAGCCACAACTGGTGCAGAGCTATGGTTGGAATATTGTTACCATGAAGAGTGGAGTCGACGTCTTCTACAGACCATCAGAAGCGAGCGACACACTGCTCTGTGACATTGGAGAGTCATCGTCAAGTGCCGAGGTAGAAGAACACCGCACCGTCCGTGTCTTGGAGATGGTGGAAGACTGGCTGCACAGAGGACCTAAGGAATTCTGCATCAAAGTGCTATGCCCTTACATGCCCAGAGTGATTGAGAAGATGGAAACACTCCAAAGGCGATATGGAGGTGGCCTTGTGAGAAACCCCCTTTCACGCAACTCTACCCATGAGATGTACTGGGTGAGCCACGCTTCAGGCAACATTGTCCACTCCGTGAACATGACAAGCCAGGTGCTTCTGGGGAGGATGGAAAAGAAAACATGGAAGGGACCCCAGTTTGAGGAAGATGTCAACTTGGGAAGTGGAACGCGGGCAGTAGGGAAGCCTCTCCTCAATTCTGATACTAGCAAGATCAAGAACCGAATTGAGAGGCTGAAGAAAGAATACAGCTCCACATGGCACCAGGATGCGAATCACCCCTACAGGACCTGGAACTACCACGGAAGCTATGAAGTGAAACCAACCGGCTCAGCCAGCTCCCTTGTGAATGGGGTAGTTAGATTACTCTCAAAACCATGGGACACTATCACCAATGTGACCACGATGGCCATGACAGACACCACTCCTTTCGGTCAACAACGAGTGTTCAAGGAAAAGGTGGATACAAAGGCTCCAGAGCCTCCAGAAGGGGTCAAATACGTCCTCAATGAGACCACGAACTGGCTGTGGGCTTTTCTAGCCCGCGATAAGAAACCCAGGATGTGTTCCCGGGAGGAATTCATTGGAAAAGTCAACAGTAATGCCGCCCTAGGAGCGATGTTTGAAGAACAGAACCAATGGAAGAACGCCCGGGAAGCCGTGGAGGATCCAAAGTTTTGGGAGATGGTGGATGAGGAGCGTGAGGCGCATCTCCGTGGAGAATGCAACACCTGCATCTACAACATGATGGGAAAGAGAGAGAAGAAGCCTGGAGAGTTCGGCAAAGCTAAAGGCAGCAGAGCCATTTGGTTCATGTGGCTAGGGGCCCGCTTCCTGGAGTTTGAAGCTCTCGGATTCCTCAATGAAGACCACTGGCTGGGTAGGAAGAACTCAGGAGGAGGAGTTGAGGGCTTGGGACTGCAGAAGCTTGGGTACATCTTGAAGGAAGTCGGAACAAAGCCTGGAGGAAAGATCTACGCCGATGATACCGCAGGCTGGGACACACGCATCACCAAAGCTGATCTCGAGAACGAAGCGAAGGTTCTTGAACTGCTGGACGGAGAACACCGACGCCTAGCGCGGTCCATCATTGAGCTCACATACCGACACAAAGTCGTGAAAGTGATGAGGCCAGCGGCCGACGGGAAAACTGTGATGGATGTCATCTCCAGAGAGGATCAGAGAGGAAGCGGGCAGGTAGTGACTTACGCCCTGAACACCTTCACTAATCTAGCAGTTCAGCTGGTCAGAATGATGGAGGGGGAGGGGGTCATTGGACCTGACGATGTTGAAAAACTGGGAAAAGGAAAAGGCCCTAAGGTCAGAACCTGGCTGTTTGAGAATGGCGAGGAGCGTCTCAGTCGCATGGCCGTCAGCGGTGATGACTGCGTGGTGAAACCTTTGGACGACCGCTTCGCCACATCACTACACTTCCTAAATGCCATGTCAAAGGTCCGCAAAGACATTCAGGAATGGAAACCCTCGACAGGGTGGTATGACTGGCAGCAGGTCCCATTCTGTTCAAACCATTTCACGGAACTGATCATGAAGGACGGCAGGACGTTGGTGGTCCCGTGTCGTGGACAAGACGAGTTGATTGGACGGGCCAGAATCTCTCCAGGGGCTGGATGGAATGTGCGCGACACCGCCTGCCTGGCGAAGTCATACGCGCAGATGTGGCTGTTGCTTTATTTTCACCGTAGAGACCTGAGATTGATGGCCAACGCCATCTGTTCCGCTGTGCCTGTCAACTGGGTTCCCACAGGGCGTACCACCTGGTCGATCCACGCAAAAGGAGAATGGATGACGACAGAAGACATGCTCGCAGTCTGGAACAGAGTGTGGATTGAGGAGAATGAGTGGATGGAAGACAAAACACCAGTTGAGAGGTGGAGTGATGTTCCATACTCTGGAAAGAGAGAAGACATTTGGTGTGGCAGTTTGATTGGCACACGAACCCGCGCTACTTGGGCTGAAAATATCCATGTGGCAATCAATCAGGTCCGTTCGGTGATTGGAGAAGAGAAGTATGTGGATTACATGAGCTCCCTGAGGAGGTATGAAGACACCATTGTAGTTGAGGACACTGTTTTGTAA
>HQ537483|Greece|2010
ATGTCTAAGAAACCAGGAGGGCCCGGTAAAAACCGGGCTGTCAATATGCTAAAACGCGGTATGCCCCGCGGATTGTCCTTGATAGGACTGAAGAGGGCTATGCTGAGTCTGATTGACGGGAAAGGCCCAATACGTTTCGTGTTGGCTCTTTTGGCGTTTTTCAGATTCACTGCAATCGCTCCGACTCGTGCGGTGCTGGACAGATGGAGAGGCGTCAACAAACAAACAGCGATGAAGCATCTCTTGAGTTTCAAGAAAGAACTAGGAACTCTGACCAGTGCCATCAACCGCCGGAGCACAAAACAAAAGAAAAGAGGAGGTACAGCGGGCTTTACTATCTTGCTTGGGCTGATCGCTTGTGCTGGAGCTGTGACCCTCTCGAACTTCCAGGGCAAAGTGATGATGACAGTCAATGCAACCGATGTTACTGACGTGATTACCATCCCAACAGCTGCTGGGAAAAACCTGTGCATTGTGAGGGCTATGGACGTGGGATACCTTTGTGAGGATACTATCACTTATGAATGTCCGGTCCTAGCTGCTGGAAATGACCCTGAAGACATTGACTGCTGGTGCACGAAATCATCTGTTTACGTGCGCTATGGAAGATGCACAAAAACTCGGCATTCCCGTCGAAGCAGAAGGTCTCTGACTGTCCAGACACATGGAGAAAGTACACTGGCCAACAAGAAAGGAGCTTGGTTGGACAGCACAAAAGCCACGAGATATCTGGTGAAGACAGAATCATGGATACTGAGAAACCCGGGCTACGCCCTCGTTGCAGCGGTCATTGGATGGATGCTAGGAAGCAACACAATGCAACGCGTCGTGTTTGCCATCCTATTGCTCCTGGTGGCACCAGCATACAGCTTCAATTGCTTGGGAATGAGTAACAGAGACTTCCTGGAGGGAGTGTCTGGAGCTACATGGGTTGATCTGGTACTGGAAGGCGATAGTTGTGTGACCATAATGTCAAAGGACAAGCCAACCATTGATGTCAAAATGATGAACATGGAAGCAGCCAACCTCGCAGATGTGCGCAGCTACTGTTACCTAGCTTCGGTCAGCGACTTGTCAACGAGAGCCGCGTGTCCAACCATGGGTGAAGCCCACAACGAGAAAAGAGCTGACCCCGCCTTCGTTTGCAAGCAAGGCGTTGTGGACAGAGGATGGGGAAATGGCTGCGGACTGTTTGGAAAGGGAAGCATTGACACATGCGCGAAGTTTGCCTGTACAACCAAAGCAACTGGATGGATCATCCAGAAGGAGAACATCAAGTATGAGGTCGCCATATTTGTGCATGGCCCGACGACTGTTGAATCTCATGGCAATTATTCAACACAGATAGGGGCCACCCAGGCTGGAAGATTCAGTATAACTCCATCGGCGCCATCTTACACGCTAAAGTTGGGTGAGTATGGTGAGGTCACGGTTGACTGTGAGCCACGGTCAGGAATAGACACTAGCGCCTATTACGTTATGTCAGTTGGTGCGAAGTCCTTCCTGGTTCACCGAGAATGGTTTATGGATCTGAACCTGCCATGGAGCAGTGCTGGAAGCACCACGTGGAGGAATCGGGAAACACTGATGGAGTTTGAAGAACCTCATGCCACCAAACAATCTGTTGTGGCTCTAGGGTCGCAGGAAGGTGCATTGCACCAAGCTCTGGCCGGAGCGATTCCTGTTGAGTTCTCAAGCAATACTGTGAAGTTGACATCAGGACATCTGAAGTGTAGGGTGAAGATGGAGAAGTTGCAGCTGAAGGGAACAACATATGGAGTATGTTCAAAAGCGTTTAAATTCGCTGGGACTCCCGCTGACACTGGCCATGGAACGGTGGTGTTGGAACTGCAATACACCGGAACAGACGGTCCCTGCAAAGTGCCCATTTCTTCCGTAGCTTCCCTGAATGACCTCACACCTGTTGGAAGACTGGTGACCGTGAATCCATTTGTGTCTGTGGCCACAGCCAACTCGAAGGTCTTGATTGAACTCGAACCCCCGTTTGGTGACTCTTACATCGTGGTGGGAAGAGGAGAACAGCAGATAAACCACCACTGGCACAAATCTGGGAGCAGCATCGGAAAGGCCTTTACCACTACACTCAGAGGAGCTCAACGACTCGCAGCTCTTGGAGACACTGCTTGGGATTTTGGGTCAGTTGGAGGGGTTTTCACCTCAGTGGGGAAAGCCATACACCAAGTCTTTGGAGGAGCTTTTAGATCACTCTTTGGAGGGATGTCCTGGATCACACAGGGACTTCTAGGAGCCCTTCTGTTGTGGATGGGAATCAATGCCCGTGACAGGTCAATTGCCATGACGTTTCTTGCGGTTGGAGGAGTTTTGCTCTTCCTTTCGGTCAACGTCCATGCTGACACAGGCTGTGCCATTGATATTGGCAGGCAAGAGCTCCGGTGTGGAAGTGGAGTGTTTATCCACAACGATGTGGAAGCCTGGATGGATCGTTACAAGTTCTACCCGGAGACACCACAAGGCCTAGCAAGAATTATTCAGAAAGCACATGCAGAAGGAGTCTGCGGCTTGCGTTCCGTTTCCAGACTCGAGCACCAAATGTGGGAAGCCATTAAGGATGAGCTGAACACCCTGTTGAAAGAGAATGGAGTCGACTTGAGTGTCGTGGTGGAAAAACAAAATGGGATGTATAAAGCAGCACCAAAACGTTTGGCTGCCACCACCGAAAAACTGGAGATGGGTTGGAAGGCTTGGGGCAAGAGCATCATCTTTGCTCCAGAACTAGCTAACAACACCTTTGTCATCGACGGTCCTGAGACTGAGGAATGCCCAACGGCCAACCGAGCATGGAACAGTATGGAGGTAGAAGACTTTGGATTTGGATTGACAAGCACTCGCATGTTCCTGAGGATTCGGGAAACGAACACAACTGAATGCGACTCGAAGATCATAGGAACCGCCGTCAAGAACAACATGGCTGTGCATAGTGATCTGTCGTACTGGATAGAGAGCGGACTCAACGACACCTGGAAGCTTGAGAGGGCGGTTCTAGGAGAAGTCAAATCATGCACCTGGCCAGAAACCCACACTTTGTGGGGTGATGGAGTTCTGGAAAGTGATCTCATCATACCCATCACCTTGGCAGGACCCAGAAGCAATCATAACAGGAGACCAGGGTACAAAACTCAGAACCAAGGTCCATGGGATGAGGGGCGTGTCGAGATTGACTTTGACTATTGCCCAGGAACAACAGTAACTATAAGTGATAGTTGCGGACACCGTGGACCTGCGGCACGCACAACCACTGAGAGTGGGAAGCTCATTACAGACTGGTGTTGCAGAAGCTGCACCCTCCCTCCACTGCGCTTCCAGACTGAGAATGGCTGTTGGTATGGAATGGAAATTCGACCCACGCGGCACGACGAAAAGACCCTCGTGCAATCGAGAGTGAATGCATACAACGCCGACATGATTGATCCTTTTCAGTTGGGCCTTCTGGTCGTGTTCTTGGCCACCCAGGAGGTCCTTCGCAAGAGGTGGACGGCCAAGATCAGCATTCCAGCTATCATGCTTGCACTCCTAGTCCTAGTGTTTGGGGGTATTACGTACACTGATGTCCTGCGATATGTCATTCTCGTCGGCGCCGCGTTTGCTGAAGCAAACTCAGGAGGAGACGTTGTGCATTTGGCACTCATGGCTACATTCAAGATTCAACCAGTCTTTCTGGTGGCTTCCTTTTTGAAGGCAAGGTGGACCAACCAAGAGAGTATTTTGCTCATGCTTGCAGCTGCTTTCTTTCAAATGGCTTACTATGACGCCAAGAATGTTTTGTCATGGGAAGTGCCTGACGTTTTGAACTCTCTCTCCGTTGCGTGGATGATTCTCAGAGCTATAAGCTTCACCAACACTTCAAATGTGGTGGTGCCGCTGCTGGCCCTTCTGACACCTGGACTAAAATGCCTAAACCTTGATGTGTACAGAATTTTGCTACTCATGGTTGGAGTTGGAAGCCTCATCAAAGAAAAAAGGAGCTCTGCAGCAAAAAAGAAAGGGGCTTGCCTCATCTGCCTAGCGCTGGCGTCTACAGGAGTGTTCAATCCAATGATACTTGCAGCTGGGCTGATGGCTTGCGACCCCAACCGCAAGCGGGGCTGGCCTGCCACAGAAGTGATGACTGCAGTTGGACTCATGTTTGCCATCGTTGGGGGTCTGGCAGAACTTGACATAGACTCTATGGCTATCCCCATGACCATTGCCGGACTCATGTTCGTGGCATTTGTCATCTCTGGAAAGTCAACAGACATGTGGATTGAGAGGACGGCTGATATTACTTGGGAAAGTGACGCTGAAATCACAGGCTCTAGTGAAAGAGTAGATGTTAGGCTGGATGATGATGGAAATTTTCAATTGATAAATGACCCCGGGGCGCCATGGAAAATTTGGATGCTTAGGATGGCCTGCCTGGCAATAAGTGCCTACACACCTTGGGCGATTCTTCCCTCGATCATTGGATTCTGGATAACCCTTCAGTACACAAAGAGAGGAGGTGTCCTTTGGGACACACCATCACCTAGGGAGTACAAGAAGGGTGATACCACCACTGGCGTTTACAGAATCATGACTCGAGGTCTGCTTGGCAGTTACCAAGCTGGAGCCGGAGTGATGGTAGAGGGAGTGTTCCACACACTATGGCACACCACTAAGGGAGCTGCTCTCATGAGCGGTGAAGGACGTCTAGATCCCTATTGGGGGAGCGTGAAAGAAGACCGGCTTTGCTATGGGGGGCCATGGAAACTCCAACATAAATGGAATGGACATGATGAGGTCCAAATGATTGTTGTGGAGCCAGGAAAAAATGTGAAAAACGTTCAGACTAAGCCCGGAGTGTTTAAGACACCAGAAGGAGAAATTGGGGCAGTTACGCTAGACTATCCCACTGGAACGTCAGGTTCCCCCATTGTGGATAAAAATGGAGATGTGATTGGATTGTATGGGAACGGCGTCATCATGCCTAATGGTTCATACATAAGCGCCATTGTGCAAGGAGAGAGAATGGAAGAACCGGCACCAGCTGGCTTCGAACCTGAAATGTTGAGGAAGAAACAGATCACTGTCCTTGATCTGCACCCCGGAGCAGGAAAGACGCGCAAGATACTTCCCCAAATCATCAAGGAGGCCATCAACAAAAGATTGAGGACGGCTGTACTGGCACCCACCAGGGTCGTCGCTGCTGAGATGTCTGAGGCCCTGAGAGGACTTCCCATCCGGTACCAAACCTCAGCAGTGCCCAGAGAGCACAGTGGAAATGAGATCGTTGATGTCATGTGCCATGCCACTCTCACACACAGGCTGATGTCTCCACACAGAGTCCCCAATTACAATCTGTTCATAATGGATGAAGCCCATTTCACGGATCCAGCGAGCATCGCAGCCAGAGGATACATAGCAACCAAGGTTGAATTGGGCGAAGCCGCCGCGATTTTCATGACGGCAACGCCACCCGGGACTTCTGACCCCTTTCCAGAGTCCAATGCTCCTATCTCGGACATGCAAACAGAGATCCCAGACAGAGCCTGGAACACTGGATATGAATGGATAACTGAGTATGTTGGAAAGACCGTTTGGTTTGTTCCAAGTGTGAAAATGGGAAATGAGATTGCCCTCTGTCTGCAACGGGCGGGGAAGAAGGTTATCCAGCTGAACAGAAAGTCCTATGAGACAGAGTACCCCAAGTGCAAGAACGATGATTGGGATTTTGTCATCACCACAGACATATCAGAAATGGGAGCAAACTTCAAGGCAAGCAGAGTGATCGACAGCCGCAAAAGCGTGAAACCCACCATCATTGAGGAAGGTGATGGAAGAGTCATCCTGGGGGAACCCTCAGCCATCACGGCTGCCAGCGCTGCTCAGCGGAGAGGACGCATAGGAAGAAACCCATCACAAGTTGGTGATGAGTATTGCTATGGAGGGCACACAAATGAGGATGATTCCAACTTTGCCCACTGGACAGAGGCTCGCATCATGCTAGACAACATCAACATGCCGAATGGTCTGGTGGCCCAACTATATCAGCCTGAGCGCGAGAAGGTGTACACCATGGACGGGGAATATAGGCTCAGAGGGGAAGAACGGAAGAACTTCCTTGAATTCTTGAGAACAGCTGATTTACCAGTCTGGCTCGCTTACAAAGTGGCAGCAGCAGGAATATCATACCATGACCGGAAGTGGTGCTTTGATGGACCTCGAACCAACACGATTCTTGAAGACAACAATGAAGTTGAAGTCATCACGAAGTTGGGTGAGAGAAAGATCCTAAGACCCAGGTGGGCGGATGCCAGAGTGTACTCAGACCACCAAGCTCTAAAGTCCTTCAAAGATTTTGCATCAGGGAAACGATCACAAATCGGGCTCGTTGAGGTGCTCGGGAGAATGCCTGAGCACTTCATGGGGAAAACTTGGGAGGCGTTGGACACGATGTATGTGGTGGCAACCGCTGAAAAAGGAGGCCGAGCTCACAGAATGGCTCTTGAGGAGCTACCGGACGCCCTTCAGACAATAGCTTTGATTGCACTATTGAGTGTGATGTCCTTAGGTGTGTTTTTTCTACTCATGCAAAGGAAAGGCATTGGTAAGATTGGCTTGGGAGGAGTGATCTTAGGAGCTGCCACATTCTTCTGCTGGATGGCTGAAGTCCCAGGAACGAAAATAGCAGGCATGCTCCTGCTTTCCCTGCTGCTCATGATTGTTTTGATTCCGGAGCCGGAAAAGCAGCGCTCACAGACTGACAACCAGCTTGCCGTGTTTTTGATTTGTGTGCTCACACTGGTTAGCGCCGTGGCTGCCAATGAAATGGGTTGGCTGGACAAGACCAAGAATGACATTGGCAGCCTGTTGGGACACAAGCCAGAAACTAGAGAGACCCTGGGAGTTGAGAACTTCTTGCTTGATCTGCGGCCGGCTACAGCATGGTCGCTCTATGCCGTAGCGACAGCCGTTCTTACCCCTTTGCTGAAACATCTAATCACGTCAGACTACATCAACACTTCGCTGACCTCAATAAACGTCCAAGCCAGTGCGTTGTTCACCTTGGCCAGAGGCTTCCCTTTTGTGGACGTTGGTGTGTCAGCTCTCTTGCTGGCGGCCGGGTGCTGGGGCCAAGTGACCCTGACTGTGACTATGACTGCAGCTGCCCTGCTCTTTTGCCACTATGCTTACATGGTACCAGGCTGGCAAGCGGAAGCCATGCGATCCGCCCAGCGGCGGACAGCTGCTGGCATCATGAAAAATGCAGTGGTGGATGGGATCGTGGCTACTGATGTACCTGAACTTGAGCGAACAACTCCAGTCATGCAGAAAAAAGTTGGACAGATCATGCTGATCTTGGTGTCAATGGCCGCGGTTGTCGTCAATCCATCAGTGAGAACTGTCAGAGAGGCTGGAATTCTGACTACAGCAGCAGCAGTCACCTTATGGGAGAATGGTGCTAGTTCAGTGTGGAATGCAACGACAGCTATTGGGCTTTGTCACATCATGCGAGGAGGATGGCTCTCGTGTCTCTCCATCACGTGGACTCTCATCAAAAACATGGAGAAACCAGGCCTCAAGAGGGGTGGAGCCAAGGGACGCACGCTAGGGGAAGTTTGGAAGGAGAGACTCAACCACATGACGAAGGAAGAATTTACCAGATACAGAAAAGAAGCCATCACTGAAGTCGACCGCTCCGCGGCAAAACATGCCAGGAGAGAGGGAAACATCACTGGAGGCCATCCAGTCTCACGGGGAACCGCGAAATTACGGTGGTTAGTGGAAAGGCGTTTCCTCGAGCCAGTGGGAAAGGTTGTGGATCTCGGATGTGGTAGAGGCGGCTGGTGTTATTACATGGCCACCCAGAAGAGGGTACAGGAAGTGAAAGGGTACACGAAAGGAGGACCTGGCCATGAAGAGCCACAACTGGTGCAGAGCTATGGTTGGAATATTGTTACCATGAAGAGTGGAGTCGACGTCTTCTACAGACCATCAGAAGCGAGCGACACACTGCTCTGTGACATTGGAGAGTCATCGTCAAGTGCCGAGGTAGAAGAACACCGCACCGTCCGTGTCTTGGAGATGGTGGAAGACTGGCTGCACAGAGGACCTAAGGAATTCTGCATCAAAGTGCTATGCCCTTACATGCCCAGAGTGATTGAGAAGATGGAAACACTCCAAAGGCGATATGGAGGTGGCCTTGTGAGAAACCCCCTTTCACGCAACTCTACCCATGAGATGTACTGGGTGAGCCACGCTTCAGGCAACATTGTCCACTCCGTGAACATGACAAGCCAGGTGCTTCTGGGGAGGATGGAAAAGAAAACATGGAAGGGACCCCAGTTTGAGGAAGATGTCAACTTGGGAAGTGGAACGCGGGCAGTAGGGAAGCCTCTCCTCAATTCTGATACTAGCAAGATCAAGAACCGAATTGAGAGGCTGAAGAAAGAATACAGCTCCACATGGCACCAGGATGCGAATCACCCCTACAGGACCTGGAACTACCACGGGAGCTATGAAGTGAAACCAACCGGCTCAGCCAGCTCCCTTGTGAATGGGGTAGTTAGATTACTCTCAAAACCATGGGACACTATCACCAATGTGACCACGATGGCCATGACAGACACCACTCCTTTCGGTCAACAACGAGTGTTCAAGGAAAAGGTGGATACAAAGGCTCCAGAGCCTCCAGAAGGGGTCAAATACGTCCTCAATGAGACCACGAACTGGCTGTGGGCTTTTCTAGCCCGCGATAAGAAACCCAGGATGTGTTCCCGGGAGGAATTCATTGGAAAAGTCAACAGTAATGCCGCCCTAGGAGCGATGTTTGAAGAACAGAACCAATGGAAGAACGCCCGGGAAGCCGTGGAGGATCCAAAGTTTTGGGAGATGGTGGATGAGGAGCGTGAGGCGCATCTCCGTGGAGAATGCAACACCTGCATCTACAACATGATGGGAAAGAGAGAGAAGAAGCCTGGAGAGTTCGGCAAAGCTAAAGGCAGCAGAGCCATTTGGTTCATGTGGCTAGGGGCCCGCTTCCTGGAGTTTGAAGCTCTCGGATTCCTCAATGAAGACCACTGGCTGGGTAGGAAGAACTCAGGAGGAGGAGTTGAAGGCTTAGGACTGCAGAAGCTTGGGTACATCTTGAAGGAAGTCGGAACAAAGCCTGGAGGAAAGATCTACGCCGATGATACCGCAGGCTGGGACACACGCATCACCAAAGCTGACCTCGAGAACGAAGCGAAGGTTCTTGAACTGCTGGACGGAGAACACCGACGCCTAGCGCGGTCCATCATTGAGCTCACATACCGACACAAAGTCGTGAAAGTGATGAGGCCAGCGGCCGACGGGAAAACTGTGATGGATGTCATCTCCAGAGAGGATCAGAGAGGAAGCGGGCAGGTAGTGACTTACGCCCTGAACACCTTCACTAATCTAGCAGTTCAGCTGGTCAGAATGATGGAGGGGGAGGGGGTCATTGGACCTGACGATGTTGAAAAACTGGGAAAAGGAAAAGGCCCTAAGGTCAGAACCTGGCTGTTTGAGAATGGCGAGGAGCGTCTCAGTCGCATGGCCGTCAGCGGTGATGACTGCGTGGTGAAACCTTTGGACGACCGCTTCGCCACATCACTACACTTCCTAAATGCCATGTCAAAGGTCCGCAAAGACATTCAGGAATGGAAACCCTCGACAGGGTGGTATGACTGGCAGCAGGTCCCATTCTGTTCAAACCATTTCACGGAACTGATCATGAAGGACGGCAGGACGTTGGTGGTCCCGTGTCGTGGACAAGACGAGTTGATTGGACGGGCCAGAATCTCTCCAGGGGCTGGATGGAATGTGCGCGACACCGCCTGCCTGGCGAAGTCATACGCGCAGATGTGGCTGTTGCTTTATTTTCACCGTAGAGACCTGAGATTGATGGCTAACGCCATCTGTTCCGCTGTGCCTGTCAACTGGGTTCCCACAGGGCGTACCACCTGGTCGATCCACGCAAAAGGAGAATGGATGACGACAGAAGACATGCTCGCAGTCTGGAACAGAGTGTGGATTGAGGAGAATGAGTGGATGGAAGACAAAACACCAGTTGAGAGGTGGAGTGATGTTCCATACTCTGGAAAGAGAGAAGACATTTGGTGTGGCAGTTTGATTGGCACACGAACCCGCGCTACTTGGGCTGAAAATATCCATGTGGCAATCAATCAGGTCCGTTCGGTGATTGGAGAAGAGAAGTATGTGGATTACATGAGCTCCCTGAGGAGGTATGAAGACACCATTGTAGTTGAGGACACTGTTTTGTAA
>KT757322|Serbia|2013
ATGTCTAAGAAACCAGGAGGGCCCGGTAAAAACCGGGCTGTCAATATGCTAAAACGCGGTATGCCCCGCGGATTGTCCTTGATAGGACTGAAGAGGGCTATGCTGAGTCTGATTGACGGGAAAGGCCCAATACGTTTCGTGTTGGCTCTTTTGGCGTTTTTCAGATTCACTGCAATCGCTCCGACTCGTGCGGTGCTGGACAGATGGAGAGGCGTCAACAAACAAACAGCGATGAAGCATCTCTTGAGTTTCAAGAAAGAACTAGGAACTCTGACCAGTGCCATCAACCGCCGGAGCACAAAACAAAAGAAAAGAGGAGGCACAGCGGGCTTTACTATCTTGCTTGGGCTGATCGCTTGTGCTGGAGCTGTGACCCTCTCGAACTTCCAGGGCAAAGTGATGATGACAGTCAATGCAACCGATGTTACTGACGTGATTACCATCCCAACAGCTGCTGGGAAAAACCTGTGCATTGTGAGGGCTATGGACGTGGGATACCTTTGTGAGGATACTATCACTTATGAATGTCCGGTCCTAGCTGCTGGAAATGACCCTGAAGACATTGACTGCTGGTGCACGAAATCATCTGTTTACGTGCGCTATGGAAGATGCACAAAAACTCGGCATTCCCGTCGAAGCAGAAGGTCTCTGACTGTCCAGACACATGGAGAAAGTACACTGGCCAACAAGAAAGGAGCTTGGTTGGACAGCACAAAAGCCACGAGATATCTGGTGAAGACAGAATCATGGATACTGAGAAACCCGGGCTACGCCCTCGTTGCAGCGGTCATTGGATGGATGCTAGGAAGCAACACAATGCAACGCGTCGTGTTTGCCATCCTATTGCTCCTGGTGGCACCAGCATACAGCTTCAATTGCTTGGGAATGAGTAACAGAGACTTCCTGGAGGGAGTGTCTGGAGCTACATGGGTTGATCTGGTACTGGAAGGCGATAGTTGTGTGACCATAATGTCAAAGGACAAGCCAACCATTGATGTTAAAATGATGAACATGGAAGCAGCCAACCTCGCAGATGTGCGCAGCTACTGTTACCTAGCTTCGGTCAGCGACTTGTCAACGAGAGCCGCGTGTCCAACCATGGGTGAAGCCCACAACGAGAAAAGAGCTGACCCCGCCTTCGTTTGCAAGCAAGGCGTTGTGGACAGAGGATGGGGAAATGGCTGCGGACTGTTTGGAAAGGGAAGCATTGACACATGCGCGAAGTTTGCCTGTACAACCAAAGCAACTGGATGGATCATCCAGAAGGAGAACATCAAGTATGAGGTCGCCATATTTGTGCATGGCCCGACGACTGTTGAATCTCATGGCAATTATTCAACACAGATAGGGGCCACCCAGGCTGGAAGATTCAGTATAACTCCATCGGCGCCATCTTACACGCTAAAGTTGGGTGAGTATGGTGAGGTCACGGTTGACTGTGAGCCACGGTCAGGAATAGACACTAGCGCCTATTACGTTATGTCAGTTGGTGCGAAGTCCTTCCTGGTTCACCGAGAATGGTTTATGGATCTGAACCTGCCATGGAGCAGTGCTGGAAGCACCACGTGGAGGAATCGGGAAACACTGATGGAGTTTGAAGAACCTCATGCCACCAAACAATCTGTTGTGGCTCTAGGGTCGCAGGAAGGTGCATTGCACCAAGCTCTGGCCGGAGCGATTCCTGTTGAGTTCTCAAGCAATACTGTGAAGTTGACATCAGGACATCTGAAGTGTAGGGTGAAGATGGAGAAGTTGCAGCTGAAGGGAACAACATATGGAGTATGTTCAAAAGCGTTTAAATTCGCTGGGACTCCCGCTGACACTGGCCATGGAACGGTGGTGTTGGAACTGCAATACACCGGAACAGACGGTCCCTGCAAAGTGCCCATTTCTTCCGTAGCTTCCCTGAATGACCTCACACCTGTTGGAAGACTGGTGACCGTGAATCCATTTGTGTCTGTGGCCACAGCCAACTCGAAGGTCTTGATTGAACTCGAACCCCCGTTTGGTGACTCTTACATCGTGGTGGGAAGAGGAGAACAGCAGATAAACCACCACTGGCACAAATCTGGGAGCAGCATCGGAAAGGCCTTTACCACTACACTCAGAGGAGCTCAACGACTCGCAGCTCTTGGAGACACTGCTTGGGATTTTGGGTCAGTTGGAGGGGTTTTCACCTCAGTGGGGAAAGCCATACACCAAGTCTTTGGAGGAGCTTTTAGATCACTCTTTGGAGGGATGTCCTGGATCACACAGGGACTTCTAGGAGCCCTTCTGTTGTGGATGGGAATCAATGCCCGTGACAGGTCAATTGCCATGACGTTTCTTGCGGTTGGAGGAGTTTTGCTCTTCCTTTCGGTCAACGTCCATGCCGACACAGGCTGTGCCATTGATATTGGCAGGCAAGAGCTCCGGTGTGGAAGTGGAGTGTTTATCCACAACGATGTGGAAGCCTGGATGGATCGTTACAAGTTCTACCCGGAGACACCACAAGGCCTAGCAAGAATTATTCAGAAAGCACATGCAGAAGGAGTCTGCGGCTTGCGTTCCGTTTCCAGACTCGAGCACCAAATGTGGGAAGCCATTAAGGATGAGCTGAACGCCCTGTTGAAAGAGAATGGAGTCGACTTGAGTGTCGTGGTGGAAAAACAAAATGGGATGTATAAAGCAGCACCAAAACGTTTGGCTGCCACCACCGGAAAACTGGAGATGGGTTGGAAGGCTTGGGGCAAGAGCATCATCTTTGCTCCAGAACTAGCTAACAACACCTTTGTCATCGACGGCCCTGAGACTGAGGAATGCCCAACGGCCAACCGAGCATGGAACAGTATGGAGGTAGAAGACTTTGGATTTGGATTGACAAGCACTCGCATGTTCCTGAGGATTCGGGAAACGAACACAACTGAATGCGACTCGAAGATCATAGGAACCGCCGTCAAGAACAACATGGCTGTGCATAGTGATCTGTCGTACTGGATAGAGAGCGGACTCAACGACACCTGGAAGCTTGAGAGGGCGGTTCTAGGAGAAGTCAAATCATGCACCTGGCCAGAAACCCACACTTTGTGGGGTGATGGAGTTCTGGAAAGTGATCTCATCATACCCATCACCTTGGCAGGACCAAGAAGCAATCATAACAGGAGACCAGGGTACAAAACTCAGAACCAAGGTCCATGGGATGAGGGGCGTGTCGAGATTGACTTTGACTATTGCCCAGGAACAACAGTAACTATAAGTGATAGTTGCGGACACCGTGGACCTGCGGCACGCACAACCACTGAGAGTGGGAAGCTCATTACAGACTGGTGTTGCAGAAGCTGCACCCTCCCTCCACTGCGCTTCCAGACTGAGAATGGCTGTTGGTATGGAATGGAAATTCGACCCACGCGGCACGACGAAAAGACCCTCGTGCAATCGAGAGTGAATGCATACAACGCCGACATGATTGATCCTTTTCAGTTGGGCCTTCTGGTCGTGTTCTTGGCCACCCAGGAGGTCCTTCGCAAGAGGTGGACGGCCAAGATCAGCATTCCAGCTATCATGCTTGCACTCCTAGTCCTAGTGTTTGGGGGTATTACGTACACTGATGTCCTGCGATATGTCATTCTCGTCGGCGCCGCGTTTGCTGAAGCAAACTCAGGAGGAGACGTTGTGCATTTGGCACTCATGGCTACATTTAAGATTCAACCAGTCTTTCTGGTGGCTTCCTTTTTGAAGGCAAGGTGGACCAACCAAGAGAGTATTTTGCTCATGCTTGCAGCTGCTTTCTTTCAAATGGCTTACTATGACGCCAAGAATGTTTTGTCATGGGAAGTGCCTGACGTTTTGAACTCTCTCTCCGTTGCGTGGATGATTCTCAGAGCTATAAGCTTCACCAACACTTCAAATGTGGTGGTGCCGCTGCTGGCCCTTCTGACACCTGGACTAAAATGCCTAAACCTTGATGTGTACAGAATTTTGCTACTCATGGTTGGAGTTGGAAGCCTCATCAAAGAAAAAAGGAGCTCTGCAGCAAAAAAGAAAGGGGCTTGCCTCATCTGCCTAGCGCTGGCGTCTACAGGAGTGTTCAATCCAATGATACTTGCAGCTGGGCTGATGGCTTGCGACCCCAACCGCAAGCGGGGCTGGCCTGCCACAGAAGTGATGACTGCAGTTGGACTCATGTTTGCCATCGTTGGGGGTCTGGCAGAACTTGACATAGACTCTATGGCTATCCCCATGACCATTGCCGGACTTATGTTCGTGGCATTTGTCATCTCTGGAAAGTCAACAGACATGTGGATTGAGAGGACGGCTGATATTACTTGGGAAAGTGACGCTGAAATCACAGGCTCTAGTGAAAGAGTAGATGTTAGGCTGGATGATGATGGAAATTTTCAATTGATAAATGACCCCGGGGCGCCATGGAAAATTTGGATGCTTAGGATGGCCTGCCTGGCAATAAGTGCCTACACACCTTGGGCGATTCTTCCCTCGATCATTGGATTCTGGATAACCCTTCAGTACACAAAGAGAGGAGGTGTCCTTTGGGACACACCATCACCTAGGGAGTACAAGAAGGGTGATACCACCACTGGCGTTTACAGAATCATGACTCGAGGTCTGCTTGGCAGTTACCAAGCTGGAGCCGGAGTGATGGTAGAGGGAGTGTTCCACACACTATGGCACACCACTAAGGGAGCTGCTCTCATGAGTGGTGAAGGACGTCTGGATCCCTATTGGGGGAGCGTGAAAGAAGACCGGCTTTGCTATGGGGGGCCATGGAAACTCCAACATAAATGGAATGGACATGATGAGGTCCAAATGATTGTTGTGGAGCCAGGAAAAAATGTGAAAAACGTCCAGACTAAGCCCGGAGTGTTTAAGACACCAGAAGGAGAAATTGGGGCAGTTACGCTAGACTATCCCACTGGAACGTCAGGTTCCCCCATTGTGGATAAAAATGGAGATGTGATTGGATTGTATGGGAACGGCGTCATCATGCCTAATGGTTCATACATAAGCGCCATTGTGCAAGGAGAGAGAATGGAAGAACCGGCACCAGCTGGCTTCGAACCTGAAATGTTGAGGAAGAAACAGATCACTGTCCTTGATCTGCACCCCGGAGCAGGAAAGACGCGCAAGATACTTCCTCAAATCATCAAGGAGGCCATCAACAAAAGATTGAGGACGGCTGTACTGGCACCCACCAGGGTCGTTGCTGCTGAGATGTCTGAGGCCCTGAGAGGACTTCCCATCCGGTACCAAACCTCAGCAGTGCCCAGAGAGCACAGTGGAAATGAGATCGTTGATGTCATGTGCCATGCCACTCTCACACACAGGCTGATGTCTCCACACAGAGTCCCCAATTACAATCTGTTCATAATGGATGAAGCCCATTTCACGGATCCAGCGAGCATCGCAGCCAGAGGATACATAGCAACCAAGGTTGAATTGGGCGAAGCCGCCGCGATTTTCATGACGGCAACGCCACCCGGGACTTCTGACCCCTTTCCAGAGTCCAATGCTCCTATCTCGGACATGCAAACAGAGATCCCAGACAGAGCCTGGAACACTGGATATGAATGGATAACTGAGTATGTTGGAAAGACCGTTTGGTTTGTTCCAAGTGTGAAAATGGGAAATGAGATTGCCCTCTGTCTGCAACGGGCGGGGAAGAAGGTTATCCAGCTGAACAGAAAGTCCTATGAGACAGAGTACCCCAAGTGCAAGAACGATGATTGGGATTTTGTCATCACCACAGACATATCAGAAATGGGAGCAAACTTCAAGGCAAGCAGAGTGATCGACAGCCGCAAAAGCGTGAAACCCACCATCATTGAGGAAGGTGATGGAAGAGTCATCCTGGGGGAACCCTCAGCCATCACGGCTGCCAGCGCTGCTCAGCGGAGAGGACGCATAGGAAGAAACCCATCACAAGTTGGTGATGAGTATTGCTATGGAGGGCACACAAATGAGGATGATTCCAACTTTGCCCACTGGACAGAGGCTCGCATCATGCTAGACAACATCAACATGCCGAATGGTCTGGTGGCCCAACTATATCAGCCTGAGCGCGAGAAGGTGTACACCATGGACGGGGAATATAGGCTCAGAGGGGAAGAACGGAAGAACTTCCTTGAATTCTTGAGAACAGCTGATTTACCAGTCTGGCTCGCTTACAAAGTGGCAGCAGCAGGAATATCATACCATGACCGGAAGTGGTGCTTTGATGGACCTCGAACCAACACGATTCTTGAAGACAACAATGAAGTTGAAGTCATCACGAAGTTGGGTGAGAGAAAGATCCTAAGACCCAGGTGGGCGGATGCCAGAGTGTACTCAGACCACCAAGCTCTAAAGTCCTTCAAAGATTTTGCATCAGGGAAACGATCACAAATCGGGCTCGTTGAGGTGCTCGGGAGAATGCCTGAGCACTTCATGGGGAAAACTTGGGAGGCGTTGGACACGATGTATGTGGTGGCAACCGCTGAAAAAGGAGGCCGAGCTCACAGGATGGCTCTTGAGGAGCTACCGGACGCCCTTCAGACAATAGCTTTGATTGCACTATTGAGTGTGATGTCCTTAGGTGTGTTTTTTCTACTCATGCAAAGGAAAGGCATTGGTAAGATTGGCTTGGGAGGAGTGATCTTAGGAGCTGCCACATTCTTCTGCTGGATGGCTGAAGTCCCAGGAACGAAAATAGCAGGCATGCTCCTGCTTTCCCTGCTGCTTATGATTGTTTTGATTCCGGAGCCGGAAAAGCAGCGCTCACAGACTGACAACCAGCTTGCCGTGTTTTTGATTTGTGTGCTCACACTGGTTAGCGCCGTGGCTGCCAATGAAATGGGTTGGCTGGACAAGACCAAGAATGACATTGGCAGCCTGTTGGGACACAAGCCAGAAACTAGAGAGACCCTGGGAGTTGAGAACTTCTTGCTTGATCTGCGGCCGGCTACAGCATGGTCGCTCTATGCCGTAGCGACAGCCGTTCTTACCCCTTTGCTGAAACATCTAATCACGTCAGACTACATCAACACTTCGCTGACCTCAATAAACGTCCAAGCCAGTGCGTTGTTCACCTTGGCCAGAGGCTTCCCTTTTGTGGACGTTGGTGTGTCAGCTCTTTTGCTGGCGGCCGGGTGCTGGGGCCAAGTGACCCTGACTGTGACTGTGACTGCAGCTGCCCTGCTCTTTTGCCACTATGCTTACATGGTACCAGGCTGGCAAGCGGAAGCCATGCGATCCGCCCAGCGGCGGACAGCTGCTGGCATCATGAAAAATGCAGTGGTGGATGGGATCGTGGCTACTGATGTACCTGAACTTGAGCGAACAACTCCAGTCATGCAGAAAAAAGTTGGACAGATCATGCTGATCTTGGTGTCAATGGCCGCGGTTGTCGTCAATCCATCAGTGAGAACTGTCAGAGAGGCTGGAATTTTGACTACAGCAGCAGCAGTCACCTTATGGGAGAATGGTGCTAGTTCAGTGTGGAATGCAACGACAGCTATTGGGCTTTGTCACATCATGCGAGGAGGATGGCTCTCGTGTCTCTCCATCACGTGGACTCTCATCAAAAACATGGAGAAACCAGGCCTCAAGAGGGGTGGAGCCAAGGGACGCACGCTAGGGGAAGTTTGGAAGGAGAGACTCAACCACATGACGAAGGAAGAATTTACCAGATACAGAAAAGAAGCCATCACTGAAGTCGACCGCTCCGCGGCAAAACATGCCAGGAGAGAGGGAAACATCACTGGAGGCCATCCAGTCTCACGGGGAACCGCGAAATTACGGTGGTTAGTGGAAAGGCGTTTCCTCGAGCCAGTGGGAAAGGTTGTGGATCTCGGATGTGGTAGAGGCGGCTGGTGTTATTACATGGCCACCCAGAAGAGGGTACAGGAAGTGAAAGGGTACACGAAAGGAGGACCTGGCCATGAAGAGCCACAACTGGTGCAGAGCTATGGTTGGAATATTGTTACCATGAAGAGTGGAGTCGACGTCTTCTACAGACCATCAGAAGCGAGCGACACACTGCTCTGTGACATTGGAGAGTCATCGTCAAGTGCCGAGGTAGAAGAACACCGCACCGTCCGTGTCTTGGAGATGGTGGAAGACTGGCTGCACAGAGGACCTAAGGAATTTTGCATCAAAGTGCTATGCCCTTACATGCCCAGAGTGATTGAGAAGATGGAAACACTCCAAAGGCGATATGGAGGTGGCCTTGTGAGAAACCCCCTTTCACGCAACTCTACCCATGAGATGTACTGGGTGAGCCACGCTTCAGGCAACATTGTCCACTCCGTGAACATGACAAGCCAGGTGCTTCTGGGGAGGATGGAAAAGAAAACATGGAAGGGACCCCAGTTTGAGGAAGATGTCAACTTGGGAAGTGGAACGCGGGCAGTAGGGAAGCCTCTCCTCAATTCTGATACTAGCAAGATCAAGAACCGAATTGAGAGGCTGAAGAAAGAATACAGCTCCACATGGCACCAGGATGCGAATCACCCCTACAGGACCTGGAACTACCACGGAAGCTACGAAGTGAAACCAACCGGCTCAGCCAGCTCCCTTGTGAATGGGGTAGTTAGATTACTCTCAAAACCATGGGACACTATCACCAATGTGACCACGATGGCCATGACAGACACCACTCCTTTCGGTCAACAACGAGTGTTCAAGGAAAAGGTGGATACAAAGGCTCCAGAGCCTCCAGAAGGGGTCAAATACGTCCTCAATGAGACCACGAACTGGCTGTGGGCTTTTCTAGCCCGCGATAAGAAACCCAGGATGTGTTCCCGGGAGGAATTCATTGGAAAAGTCAACAGTAATGCCGCCCTAGGAGCGATGTTTGAAGAACAGAACCAATGGAAGAACGCCCGGGAAGCCGTGGAGGATCCAAAGTTTTGGGAGATGGTGGATGAGGAGCGTGAGGCGCATCTCCGTGGAGAATGCAACACCTGCATCTACAACATGATGGGAAAGAGAGAGAAGAAGCCTGGAGAGTTCGGCAAAGCTAAAGGCAGCAGAGCCATTTGGTTCATGTGGCTGGGGGCCCGCTTCCTGGAGTTTGAAGCTCTCGGATTCCTCAATGAAGACCACTGGCTGGGTAGGAAGAACTCAGGAGGAGGAGTTGAAGGCTTAGGACTGCAGAAGCTTGGGTACATCTTGAAGGAAGTCGGAACAAAGCCTGGAGGAAAGATCTACGCCGATGATACCGCAGGCTGGGACACACGCATCACCAAAGCTGACCTCGAGAACGAAGCGAAGGTTCTTGAACTGCTGGACGGAGAACACCGACGCCTAGCGCGGTCCATCATTGAGCTCACATACCGACACAAGGTCGTGAAAGTGATGAGGCCAGCGGCCGACGGGAAAACTGTGATGGATGTCATCTCCAGAGAGGATCAGAGAGGAAGCGGGCAGGTAGTGACTTACGCCCTGAACACCTTCACTAATCTAGCAGTTCAGCTGGTCAGAATGATGGAGGGGGAGGGGGTCATTGGACCTGACGATGTTGAAAAACTGGGAAAAGGAAAAGGCCCTAAGGTCAGAACCTGGCTGTTTGAGAATGGCGAGGAGCGTCTCAGTCGCATGGCCGTCAGCGGTGATGACTGCGTGGTGAAACCTTTGGACGACCGCTTCGCCACATCACTACACTTCCTAAATGCCATGTCAAAGGTCCGTAAAGACATTCAGGAATGGAAACCCTCGACAGGGTGGTATGACTGGCAGCAGGTCCCATTCTGTTCAAACCATTTCACGGAACTGATCATGAAGGACGGCAGGACGTTGGTGGTCCCGTGTCGTGGACAAGACGAGTTGATTGGACGGGCCAGAATCTCTCCAGGGGCTGGATGGAATGTGCGCGACACCGCCTGCCTGGCGAAGTCATACGCGCAGATGTGGCTGTTGCTTTATTTTCACCGTAGAGACCTGAGATTGATGGCTAACGCCATCTGTTCCGCTGTGCCTGTCAACTGGGTTCCCACAGGGCGTACCACCTGGTCGATCCACGCAAAAGGAGAATGGATGACGACAGAAGACATGCTCGCAGTCTGGAACAGAGTGTGGATTGAGGAGAATGAGTGGATGGAAGACAAAACACCAGTTGAGAGGTGGAGTGATGTTCCATACTCTGGAAAGAGAGAAGACATTTGGTGTGGCAGTTTGATTGGCACACGAACCCGCGCTACTTGGGCTGAAAATATCCATGTGGCAATCAATCAGGTCCGTTCGGTGATTGGAGAAGAGAAGTATGTGGATTACATGAGCTCCCTGAGGAGGTATGAAGACACCATTGTAGTTGAGGACACTGTTTTGTAA
>HM147824|Democratic_Republic_of_the_Congo|1958
ATGTCTAAGAAACCAGGAGGGCCCGGTAAAAACCGGGCTGTCAATATGCTAAAACGCGGTATGCCCCGCGGATTGTCCTTGATAGGACTAAAGAGGGCTATGCTGAGTCTGATTGATGGGAAGGGTCCAATACGTTTCGTGTTGGCTCTTTTGGCGTTTTTCAGATTCACTGCAATCGCTCCGACTCGTGCGGTGCTGGATAGATGGAGAGGCGTCAATAAACAAACAGCGATGAAGCATCTCTTGAGTTTCAAGAAAGAACTAGGAACCCTGACCAGTGCCATCAACCGCCGGAGCACAAAACAAAAGAAAAGAGGAGGCACAGCGGGCTTTACTATCTTGCTTGGGTTGATTGCCTGTGCTGGAGCTGTGACCCTCTCGAACTTCCAGGGCAAAGTGATGATGACTGTCAATGCAACCGATGTCACTGACGTGATTACCATTCCAACAGCTGCCGGGAAAAACCTGTGCATCGTGAGGGCTATGGACGTAGGATACCTCTGTGAGGACACTATCACTTATGAATGTCCGGTCCTAGCTGCTGGAAATGACCCTGAAGACATTGACTGCTGGTGCACGAAATCATCTGTTTACGTGCGCTATGGAAGATGCACAAAAACTCGGCATTCCCGTCGAAGCAGAAGGTCTCTGACAGTCCAGACACATGGAGAAAGCACACTGGCCAACAAGAAAGGAGCCTGGTTGGACAGCACAAAAGCCACGAGATATCTGGTGAAGACAGAATCATGGATACTGAGAAACCCGGGCTACGCCCTCGTTGCAGCTGTCATTGGGTGGATGCTAGGAAGCAACACAATGCAACGCGTCGTGTTTGCCATCCTATTGCTCCTGGTGGCACCAGCATACAGCTTCAACTGCTTAGGAATGAGCAACAGAGACTTCCTGGAGGGAGTGTCTGGAGCTACATGGGTTGATTTGGTACTGGAAGGCGACAGTTGTGTGACCATAATGTCAAAAGACAAGCCAACCATTGATGTCAAAATGATGAACATGGAAGCAACCAATCTCGCAGATGTGCGCAGTTACTGTTACCTAGCTTCGGTCAGTGACTTGTCAACAAGAGCCGCGTGTCCAACCATGGGTGAAGCCCACAATGAGAAAAGAGCTGACCCCGCCTTCGTTTGCAAGCAAGGCGTTGTGGATAGAGGATGGGGAAATGGATGCGGACTGTTTGGAAAGGGGAGCATTGACACATGTGCGAAGTTTGCCTGTACAACCAAAGCAACTGGTTGGATCATCCAGAAGGAAAACATCAAGTATGAGGTTGCCATATTTGTGCATGGCCCGACGACCGTTGAATCTCATGGCAATTATCCAACACAGATAGGGGCCACCCAGGCTGGAAGATTCAGCATAACTCCATCGGCGCCATCTTACACGCTAAAGTTGGGTGAGTATGGTGAGGTCACGGTTGATTGTGAGCCACGGTCAGGAATAGACACTAGCGCCTATTACGTTATGTCAGTTGGTGCGAAGTCCTTCCTGGTCCACCGAGAATGGTTTATGGATCTGAACCTGCCATGGAGCAGTGCTGGAAGCACCACGTGGAGGAACCGGGAAACACTGATGGAGTTTGAAGAACCTCATGCCACCAAACAATCTGTTGTGGCTCTAGGGTCGCAGGAAGGTGCTTTGCACCAAGCTCTGGCCGGAGCGATTCCTGTTGAGTTCTCAAGCAACACTGTGAAGTTGACATCAGGACATCTGAAGTGTAGGGTGAAGATGGAGAAGTTGCAGCTGAAGGGAACAACATATGGAGTATGTTCAAAAGCGTTCAAATTCGCTGGGACTCCCGCTGACACTGGCCATGGAACGGTGGTGTTGGAACTGCAGTATACCGGAACGGACGGTCCCTGCAAAGTGCCTATTTCTTCCGTAGCTTCCCTGAATGACCTCACACCTGTTGGAAGACTGGTGACCGTGAATCCATTTGTGTCTGTGGCCACGGCCAACTCGAAGGTTTTGATTGAACTCGAACCTCCGTTTGGTGACTCTTACATCGTGGTGGGAAGAGGAGAACAGCAGATAAACCATCACTGGCACAAATCTGGGAGCAGCATTGGAAAGGCCTTTACCACCACACTCAGAGGAGCTCAACGACTCGCAGCTCTTGGAGATACTGCTTGGGATTTTGGATCAGTTGGAGGGGTTTTCACCTCGGTGGGGAAAGCTATACACCAAGTCTTTGGAGGAGCTTTTAGATCACTTTTTGGAGGGATGTCCTGGATCACACAGGGACTTCTGGGAGCTCTTCTGTTGTGGATGGGAATCAATGCCCGTGACAGGTCAATTGCTATGACGTTCCTTGCGGTTGGAGGAGTTTTGCTCTTCCTTTCGGTCAACGTCCATGCTGACACAGGCTGTGCCATTGATATTGGCAGGCAAGAGCTCCGGTGTGGAAGTGGAGTGTTTATCCACAACGATGTGGAAGCCTGGATGGATCGTTACAAGTTCTACCCGGAGACGCCACAGGGCCTAGCAAAAATTATCCAGAAAGCACATGCAGAAGGAGTCTGCGGCTTGCGTTCCGTTTCCAGACTCGAGCACCAAATGTGGGAAGCCATTAAGGATGAGCTGAACACCCTGTTGAAAGAGAATGGAGTCGACTTGAGTGTCGTGGTGGAAAAACAGAATGGGATGTACAAGGCAGCACCAAAACGTTTGGCTGCCACCACCGAAAAACTGGAGATGGGTTGGAAGGCTTGGGGCAAGAGTATTATCTTTGCTCCAGAGCTAGCCAACAACACCTTTGTTATCGACGGTCCTGAGACTGAGGAATGTCCAACGGCCAACCGAGCATGGAACAGTATGGAGGTAGAGGACTTTGGATTTGGACTGACAAGCACTCGCATGTTCCTGAGGATTCGGGAAACGAACACAACGGAATGTGACTCTAAGATCATAGGAACCGCCGTCAAGAACAACATGGCTGTGCATAGTGACCTGTCATACTGGATAGAGAGCGGACTCAACGACACCTGGAAGCTTGAGAGGGCGGTTCTAGGAGAAGTCAAATCATGCACCTGGCCAGAAACCCACACTCTGTGGGGTGATGGAGTTCTGGAAAGTGATCTCATCATACCCATCACCTTGGCAGGACCCAGAAGCAACCACAACAGGAGACCAGGGTACAAAACTCAGAACCAAGGTCCATGGGATGAGGGGCGTGTCGAGATTGACTTTGACTATTGCCCAGGAACAACAGTAACTATAAGTGACAGTTGCGGACACCGTGGACCTGCGGCACGCACGACCACTGAGAGTGGGAAGCTCATCACAGACTGGTGCTGCAGAAGCTGCACCCTCCCTCCACTGCGCTTCCAGACTGAGAATGGCTGTTGGTATGGAATGGAAATTCGACCCACGCGGCACGACGAAAAGACCCTCGTGCAATCGAGAGTGAATGCATACAACGCCGACATGATTGATCCTTTTCAGCTGGGCCTTCTGGTCGTGTTCTTGGCCACCCAGGAGGTCCTTCGCAAGAGGTGGACGGCCAAGATCAGCATTCCAGCTATCATGCTTGCACTCCTAGTCCTAGTGTTTGGGGGTATTACGTACACTGATGTCCTGCGATATGTCATTCTCGTCGGCGCCGCGTTTGCTGAAGCAAACTCAGGAGGAGACGTCGTGCACTTGGCACTTATGGCTACATTCAAGATTCAACCAGTCTTTCTGGTGGCTTCCTTTTTGAAGGCAAGGTGGACCAACCAAGAGAGTATTTTGCTCATGCTTGCAGCTGCTTTCTTCCAAATGGCTTACTATGACGCCAAGAATGTTCTGTCATGGGAAGTGCCTGACGTCTTGAACTCTCTCTCCGTTGCGTGGATGATTCTCAGAGCTATAAGCTTCACCAACACCTCAAATGTGGTGGTGCCGCTGCTGGCCCTTTTGACACCTGGATTAAAATGTTTAAACCTTGATGTGTACAGAATTTTGCTACTCATGGTTGGAGTTGGAAGTCTCATCAAAGAAAAAAGGAGCTCTGCAGCAAAAAAGAAGGGAGCTTGCCTCATTTGCCTAGCGCTGGCGTCCACAGGAGTGTTCAATCCAATGATACTTGCAGCTGGGCTAATGGCCTGCGACCCCAACCGCAAGCGGGGCTGGCCTGCCACAGAAGTGATGACTGCAGTTGGACTCATGTTTGCCATCGTTGGGGGTCTGGCAGAACTTGACATAGATTCTATGGCTATCCCCATGACCATTGCCGGACTTATGTTCGTGGCATTTGTCATCTCCGGAAAGTCAACAGACATGTGGATCGAGAGGACGGCTGACATTACTTGGGAGAGTGATGCTGAAATCACAGGCTCTAGCGAAAGAGTAGATGTTAGGCTGGACGATGATGGAAATTTTCAACTGATGAATGACCCCGGGGCGCCATGGAAAATCTGGATGCTTAGGATGGCCTGCCTGGCAATAAGTGCCTACACACCTTGGGCAATTCTCCCCTCGGTCATTGGATTCTGGATAACCCTTCAGTACACAAAGAGAGGAGGTGTTCTTTGGGACACACCATCACCCAAAGAGTACAAGAAGGGTGATACCACCACTGGCGTTTACAGAATCATGACTCGAGGTCTGCTTGGCAGTTACCAAGCTGGAGCTGGAGTGATGGTAGAGGGAGTGTTCCACACACTATGGCACACCACTAAGGGAGCTGCTCTCATGAGTGGTGAAGGACGTCTGGATCCCTACTGGGGGAGCGTGAAAGAGGACCGACTCTGCTATGGGGGGCCATGGAAACTCCAACAAAAATGGAATGGACATGATGAGGTCCAAATGATTGTCGTGGAGCCAGGAAAAAATGTGAAGAACGTCCAGACCAAGCCCGGAGTGTTCAAGACACCAGAAGGAGAAATTGGGGCAGTTACGCTAGACTATCCCACCGGAACGTCAGGTTCCCCCATCGTAGACAAAAATGGAGATGTGATTGGATTGTATGGGAACGGCGTCATCATGCCTAATGGTTCATATATAAGCGCCATTGTGCAAGGAGAGAGAATGGAAGAACCGGCGCCGGCTGGCTTCGAACCCGAAATGTTGAGGAAGAAACAGATCACTGTCCTTGATCTGCACCCCGGAGCAGGAAAGACACGCAAGATACTTCCCCAAATCATCAAGGAGGCTATCAACAAAAGATTGAGGACGGCTGTGCTGGCACCCACCAGGGTCGTTGCTGCTGAGATGTCTGAGGCCCTGAGAGGGCTTCCCATTCGGTACCAAACCTCAGCGGTGCACAGAGAGCACAGTGGAAATGAGATCGTTGATGTCATGTGCCATGCCACCCTCACACACAGGCTGATGTCTCCACACAGAGTCCCCAACTACAACCTGTTCATAATGGATGAAGCCCATTTCACGGATCCAGCGAGCATCGCAGCCAGAGGATACATATCAACCAAGGTTGAACTGGGTGAAGCCGCCGCGATTTTCATGACGGCAACGCCACCCGGGACTTCTGACCCCTTTCCAGAGTCTAATGCTCCTATCTCGGACATGCAAACAGAGATCCCAGACAGAGCCTGGAACACTGGATATGAATGGATAACTGAGTATGTTGGAAAGACCGTTTGGTTTGTTCCAAGTGTGAAAATGGGAAATGAGATTGCCCTCTGTCTGCAACGGGCGGGGAAGAAGGTTATCCAGCTGAACAGAAAGTCCTATGAGACAGAGTACCCCAAGTGCAAGAATGATGATTGGGATTTCGTCATCACCACAGACATATCAGAAATGGGAGCCAACTTCAAGGCAAGCAGAGTGATCGACAGCCGCAAAAGCGTGAAGCCCACCATCATTGAGGAAGGTGATGGAAGAGTCATCCTGGGGGAACCCTCAGCCATCACGGCTGCCAGCGCTGCTCAGCGGAGAGGACGCATAGGAAGAAACCCATCACAAGTTGGTGATGAGTATTGCTATGGAGGACACACGAATGAGGATGATTCCAACTTTGCTCACTGGACAGAGGCTCGCATCATGCTAGACAACATCAACATGCCAAATGGGCTGGTGGCTCAACTATATCAGCCTGAGCGCGAGAAGGTGTACACCATGGATGGGGAATACAGGCTCAGAGGGGAAGAACGGAAGAACTTCCTTGAATTCCTGAGAACAGCTGATTTGCCAGTCTGGCTTGCTTACAAAGTGGCAGCAGCAGGAATATCATACCATGACCGGAAATGGTGCTTTGATGGACCTCGAACCAACACGATTCTTGAAGACAACAATGAAGTTGAAGTCATCACGAAGTTGGGTGAGAGAAAGATCCTAAGACCCAGGTGGGCAGATGCTCGAGTGTACTCAGACCATCAAGCTCTAAAGTCCTTCAAAGACTTTGCATCGGGGAAGCGATCACAAATCGGGCTCGTTGAGGTGCTCGGGAGAATGCCTGAGCACTTCATGGGGAAAACTTGGGAGGCATTGGACACGATGTATGTGGTGGCGACCGCTGAAAAAGGAGGCCGAGCTCACAGGATGGCTCTTGAGGAGCTACCGGACGCCCTTCAAACAATAGCTTTAATTGCACTATTGAGTGTGATGTCCTTGGGCGTGTTTTTTCTACTCATGCAAAGGAAAGGCATTGGTAAGATTGGCTTGGGAGGAGTAATCTTAGGAGCTGCCACATTCTTTTGCTGGATGGCTGAAGTCCCAGGAACGAAAATAGCAGGCATGCTCCTGCTTTCCCTGCTGCTCATGATTGTTTTGATTCCGGAGCCGGAAAAGCAGCGCTCACAGACTGACAACCAGCTCGCTGTGTTCTTGATCTGCGTGCTCACACTGGTCAGCGCCGTGGCTGCTAATGAAATGGGCTGGCTGGACAAAACCAAGAATGACATTAGCAGCTTGCTAGGGCACAAGCCAGAAGCTAGAGAGACCCTGGGAGTTGAGAGCTTCTTACTTGATCTGCGGCCGGCCACGGCATGGTCACTCTATGCCGTAACGACAGCCGTTCTCACCCCCTTGCTGAAGCATCTAATCACGTCAGACTACATCAACACTTCGTTGACCTCAATAAACGTCCAAGCCAGCGCGTTGTTCACCTTGGCCAGAGGCTTCCCTTTTGTGGACGTTGGTGTGTCAGCTCTTTTGCTGGCAGCCGGGTGCTGGGGCCAGGTGACTCTGACTGTGACTGTGACTGCAGCTGCTCTGCTCTTTTGCCACTATGCTTACATGGTGCCAGGCTGGCAAGCGGAAGCCATGCGATCTGCCCAGCGGCGGACAGCTGCTGGCATCATGAAAAATGCAGTAGTGGATGGGATCGTGGCCACTGATGTGCCTGAACTTGAACGAACAACTCCAGTCATGCAGAAAAAGGTTGGACAGATCATGTTGATCTTGGTGTCAATGGCCGCGGTGGTCGTCAATCCATCAGTGAGAACCGTCAGAGAAGCCGGAATTCTGACCACAGCAGCAGCAGTCACCCTATGGGAGAATGGTGCTAGTTCAGTGTGGAATGCAACAACAGCCATTGGCCTTTGTCACATCATGCGAGGAGGATGGCTCTCGTGTCTCTCCATTACGTGGACTCTCATAAAAAACATGGAGAAGCCAGGCCTCAAGAGGGGTGGAGCAAAAGGACGCACGCTAGGGGAGGTTTGGAAGGAGAGACTCAACCACATGACGAAGGAAGAATTTACCAGATACAGAAAAGAAGCCATCACTGAAGTTGACCGCTCCGCAGCAAAACACGCTAGGAAAGAGGGAAACATCACTGGAGGCCACCCAGTTTCACGGGGAACCGCTAAATTGCGGTGGTTAGTGGAAAGGCGTTTCCTCGAGCCAGTGGGAAAGGTTGTGGATCTCGGGTGTGGTAGAGGCGGCTGGTGCTACTACATGGCTACCCAGAAGAGGGTACAGGAAGTGAAAGGGTACACGAAAGGAGGACCTGGCCATGAAGAACCACAACTGGTGCAGAGCTATGGTTGGAACATTGTTACCATGAAGAGTGGCGTCGACGTCTTTTACAGACCATCAGAAGCGAGCGACACACTGCTCTGTGACATTGGAGAGTCATCGTCAAGTGCCGAGGTGGAAGAACACCGCACCGTCCGTGTCCTGGAGATGGTGGAAGATTGGCTGCACAGAGGACCGAAGGAATTCTGCATCAAAGTGCTATGCCCTTACATGCCCAAAGTGATTGAGAAGATGGAAACACTCCAAAGGCGATATGGAGGTGGCCTTGTAAGAAACCCCCTTTCACGCAACTCTACCCATGAGATGTACTGGGTGAGCCACGCTTCAGGCAACATCGTCCACTCCGTCAACATGACAAGCCAGGTGCTTCTGGGGAGGATGGAAAAGAAAACATGGAAGGGACCCCAGTTTGAGGAAGATGTCAACTTAGGAAGTGGAACGCGGGCAGTAGGGAAGCCTCTCCTCAATTCTGATACTAGCAAGATCAAGAGCCGAATTGAGAGGCTGAAGAAAGAATACAGCTCCACGTGGCACCAGGATGCGAACCACCCTTACAGGACCTGGAACTACCACGGAAGCTATGAAGTGAAACCAACCGGCTCAGCCAGCTCCCTTGTGAATGGGGTAGTCAGATTGCTCTCAAAACCATGGGATACCATTACCAATGTGACCACGATGGCCATGACAGACACCACTCCTTTCGGTCAACAACGAGTGTTCAAGGAAAAGGTGGACACAAAGGCTCCAGAGCCTCCAGAAGGAGTCAAATACGTCCTCAATGAGACCACGAACTGGCTGTGGGCCTTTTTAGCCCGCGGTAAGAAACCCAGGATGTGTTCCCGGGAGGAATTCATTGGAAAAGTCAACAGTAATGCCGCCCTAGGAGCGATGTTTGAAGAACAGAACCAATGGAAGAACGCCCGGGAAGCTGTAGAGGATCCAAAGTTTTGGGAGATGGTGGATGAGGAACGTGAAGCGCACCTCCGTGGAGAATGCAACACCTGCATATACAACATGATGGGAAAGAGAGAGAAGAAGCCTGGAGAGTTCGGCAAAGCTAAAGGCAGCAGAGCCATCTGGTTCATGTGGCTGGGGGCCCGTTTCCTGGAGTTTGAAGCTCTCGGATTCCTCAATGAAGACCACTGGCTGGGTAGGAAGAACTCAGGAGGAGGAGTTGAAGGCTTGGGACTGCAGAAGCTTGGGTACATCTTGAAGGAAGTTGGGACAAAGCCTGGAGGAAAGATTTACGCTGATGATACCGCAGGCTGGGACACACGCATCACCAAAGCCGACCTCGAGAATGAAGCGAAGGTTCTTGAACTGCTGGATGGAGAACACCGACGTTTAGCGCGGTCCATCATCGAGCTCACATACCGACACAAAGTCGTGAAAGTGATGAGGCCAGCGGCCGACGGGAAAACCGTGATGGACGTCATCTCTAGAGAGGATCAGAGAGGAAGCGGTCAGGTAGTGACTTACGCCTTGAACACCTTCACCAATCTAGCAGTTCAGTTGGTCAGAATGATGGAGGGGGAGGGGGTCATTGGACCCGATGACGTTGAAAAACTGGGAAAAGGAAAAGGCCCCAAGGTCAGAACCTGGCTGTTTGAGAATGGCGAGGAGCGTCTCAGTCGCATGGCCGTCAGCGGTGATGACTGCGTGGTGAAACCTTTGGACGACCGCTTCGCCACATCACTACACTTCCTAAATGCCATGTCAAAGGTCCGCAAAGACATCCAGGAATGGAAGCCCTCGACGGGGTGGTATGACTGGCAGCAGGTCCCATTCTGTTCAAACCATTTTACGGAACTGATCATGAAGGACGGTAGGACGCTGGTGGTCCCGTGTCGTGGACAAGACGAGTTGATTGGACGTGCCAGGATCTCTCCAGGGGCTGGATGGAATGTGCGCGACACCGCCTGTCTGGCGAAGTCATACGCGCAGATGTGGCTGCTGCTTTATTTCCACCGTAGAGACCTGAGATTGATGGCTAACGCCATCTGTTCCGCTGTGCCTGTCAACTGGGTTCCCACAGGGCGTACCACTTGGTCGATCCACGCAAAAGGAGAATGGATGACGACGGAGGACATGCTCGCAGTTTGGAACAGAGTGTGGATTGAGGAGAATGAGTGGATGGAAGACAAAACACCAGTTGAGAGGTGGAGTGATGTTCCATACTCTGGAAAGAGAGAAGACATTTGGTGTGGCAGTTTGATCGGCACACGAACCCGCGCCACTTGGGCTGAAAATATCCACGTGGCAATCAATCAGGTCCGTTCGGTGATTGGAGAAGAGAAGTATGTGGATTACATGAGCTCCTTGAGGAGGTATGAAGACACCATTGTAGTGGAGGACACTGTTTTGTAA
>EF429198|South_Africa|2001
ATGTCTAAGAAACCAGGAGGGCCCGGTAAGAACCGGGCTGTCAATATGCTAAAACGCGGTATGCCCCGCGGATTGTCCTTGATAGGACTGAAGAGGGCTATGCTGAGTCTGATTGACGGGAAGGGCCCAATACGTTTCGTGTTGGCTCTTTTGGCGTTTTTCAGATTCACTGCAATCGCTCCGACTCGTGCGGTGCTGGACAGATGGAGAGGCGTCAACAAACAAACAGCGATGAAGCATCTCTTGAGTTTCAAGAAAGAACTAGGAACTCTGACCAGTGCCATTAACCGCCGGAGCACAAAACAAAAGAAAAGAGGAGGCACAGCGGGCTTTACCATCTTGCTTGGGCTGATCGCCTGTGCTGGAGCTGTGACCCTCTCGAACTTCCAGGGCAAAGTGATGATGACAGTCAATGCAACCGATGTCACTGACGTGATTACCATTCCAACAGCTGCTGGGAAAAACCTGTGCATTGTGAGGGCTATGGACGTAGGATACCTTTGTGAGGATACTATCACTTATGAATGTCCGGTCCTGGCTGCTGGAAATGACCCTGAAGACATTGACTGCTGGTGTACGAAATCATCTGTTTACGTGCGCTATGGAAGATGCACAAAAACTCGGCATTCCCGTCGAAGCAGAAGGTCTCTGACTGTCCAGACACATGGAGAAAGTACACTGGCCAACAAGAAAGGAGCTTGGTTGGACAGCACAAAAGCCACGAGATATCTGGTGAAGACAGAATCATGGATACTGAGAAACCCGGGCTACGCCCTCGTTGCAGCAGTCATTGGATGGATGCTAGGAAGCAACACAATGCAACGCGTCGTGTTTGCCATCCTATTGCTCCTGGTGGCACCAGCATACAGTTTCAACTGTTTAGGAATGAGTAACAGAGACTTCCTGGAGGGGGTGTCTGGAGCTACATGGGTTGATCTGGTACTGGAAGGCGATAGTTGTGTGACCATAATGTCAAAAGACAAGCCAACCATTGATGTCAAAATGATGAACATGGAAGCAGCTAACCTCGCAGATGTGCGCAGTTACTGTTACCTAGCTTCGGTCAGTGACTTGTCAACAAGAGCCGCGTGTCCAACTATGGGTGAAGCCCACAATGAGAAAAGAGCTGACCCTGCCTTTGTTTGCAAGCAAGGCGTTGTGGACAGAGGATGGGGAAATGGCTGCGGACTGTTTGGAAAGGGAAGCATTGACACATGTGCGAAGTTTGCCTGTACAACCAAAGCAACTGGATGGATCATCCAGAAGGAAAACATCAAGTATGAGGTCGCCATATTTGTGCATGGCCCGACGACCGTCGAATCTCATGGCAATTATTCAACACAGATAGGGGCCACTCAGGCTGGAAGATTCAGTATAACTCCATCGGCGCCATCTTACACACTAAAGTTGGGTGAGTATGGTGAGGTCACGGTTGATTGTGAGCCACGGTCAGGAATAGACACTAGCGCCTATTACGTTATGTCAGTTGGTGCTAAGTCCTTCCTGGTTCACCGAGAATGGTTTATGGATCTGAACCTGCCATGGAGCAGTGCTGGAAGCACAACGTGGAGGAACCGGGAAACACTGATGGAGTTTGAAGAACCTCATGCCACCAAACAATCTGTTGTGGCTCTAGGGTCGCAGGAAGGTGCATTGCACCAAGCTCTAGCCGGAGCGATTCCTGTTGAGTTCTCAAGCAATACTGTGAAGTTGACATCAGGACATCTGAAGTGTAGGGTGAAGATGGAGAAGTTGCAACTGAAGGGAACAACATATGGAGTATGTTCAAAAGCGTTCAAATTCGCTGGGACTCCCGCTGACACCGGCCATGGAACGGTGGTGTTGGAACTGCAATACACCGGAACAGACGGCCCCTGCAAAGTGCCCATTTCTTCCGTAGCCTCCCTGAATGACCTCACACCTGTTGGAAGACTGGTGACCGTGAATCCATTTGTGTCTGTGGCCACAGCCAACTCGAAGGTTTTGATTGAACTCGAACCCCCGTTTGGTGACTCTTACATCGTGGTGGGAAGAGGAGAACAGCAGATAAACCACCACTGGCACAAATCTGGGAGCAGCATTGGAAAGGCCTTTACCACCACACTCAGAGGAGCTCAACGACTCGCAGCTCTTGGAGATACCGCTTGGGATTTTGGGTCAGTTGGAGGGGTTTTCACCTCAGTGGGGAAAGCTATACACCAAGTTTTTGGAGGAGCTTTTAGATCACTCTTTGGAGGGATGTCCTGGATCACACAGGGACTTCTGGGAGCCCTTCTGTTGTGGATGGGAATCAATGCCCGTGACAGGTCAATTGCTATGACGTTTCTTGCGGTTGGAGGAGTTTTGCTCTTCCTTTCGGTCAACGTCCATGCCGACACAGGTTGTGCCATTGACATTGGCAGGCAAGAGCTCCGGTGCGGAAGTGGAGTGTTTATCCACAACGATGTGGAAGCCTGGATAGATCGTTACAAGTTCTACCCGGAGACGCCACAGGGCCTAGCAAAAATTATTCAAAAAGCACATGCAGAAGGAGTCTGCGGCTTGCGTTCCGTTTCCAGACTCGAGCACCAAATGTGGGAAGCCATTAAGGATGAGCTGAACACCCTGTTGAAAGAGAATGGAGTTGATTTGAGTGTCGTGGTGGAAAAACAAAATGGGATGTACAAAGCAGCACCAAAACGTTTGGCTGCCACCACCGAAAAACTGGAGATGGGTTGGAAGGCTTGGGGCAAGAGCATCATCTTTGCTCCAGAACTAGCTAACAACACCTTCGTCATCGACGGTCCTGAGACTGAGGAATGCCCAACGGCCAACCGAGCATGGAACAGTATGGAGGTAGAGGACTTTGGATTTGGACTGACAAGCACTCGCATGTTCCTGAGGATTCGGGAAACGAACACAACTGAATGCGACTCGAAGATCATAGGAACCGCCGTCAAGAACAACATGGCTGTGCATAGTGATCTGTCGTACTGGATAGAGAGCGGACTCAACGATACCTGGAAGCTTGAGAGGGCGGTTCTGGGAGAAGTCAAATCATGCACCTGGCCAGAAACCCACACTCTGTGGGGTGATGGAGTTCTGGAAAGTGATCTCATCATACCCATCACCTTGGCAGGACCCAGAAGCAACCACAACAGGAGACCAGGGTACAAAACTCAGAACCAAGGTCCATGGGATGAGGGGCGTGTCGAGATTGACTTTGACTATTGCCCAGGAACAACAGTAACTATAAGTGATAGTTGCGGACATCGTGGGCCTGCGGCACGCACAACCACTGAGAGTGGGAAGCTTATCACAGACTGGTGCTGCAGAAGCTGCACCCTCCCTCCACTGCGCTTCCAGACTGAGAATGGCTGTTGGTATGGAATGGAAATTCGACCCACGCGGCACGACGAAAAGACCCTCGTGCAATCGAGAGTGAATGCATACAACGCCGACATGATTGATCCTTTTCAGTTGGGCCTTCTGGTCGTGTTCTTGGCCACCCAGGAGGTCCTTCGCAAGAGGTGGACGGCCAAGATCAGCATTCCAGCTATCATGCTTGCACTCCTAGTCCTAGTGTTTGGGGGTATTACGTACACTGATGTCCTGCGATATGTCATTCTCGTCGGAGCCGCGTTTGCTGAAGCAAACTCAGGAGGAGATGTCGTGCACTTGGCACTTATGGCTACATTCAAGATTCAACCAGTCTTTTTGGTGGCTTCTTTTTTGAAGGCAAAGTGGACCAACCAAGAGAGTATTCTGCTCATGCTCGCAGCTGCTTTCTTTCAAATGGCTTACTATGACGCTAAGAATGTTTTGTCATGGGAAGTGCCTGACGTTTTGAACTCTCTTTCCGTTGCGTGGATGATTCTCAGAGCTATAAGCTTCACCAACACTTCAAATGTGGTGGTGCCGCTGCTGGCCCTTCTAACACCTGGATTAAAATGCTTAAACCTTGATGTGTACAGAATTTTGCTACTCATGGTTGGAGTTGGAAGCCTCATCAAAGAAAAAAGGAGCTCTGCAGCAAAAAAGAAAGGAGCTTGCCTCATCTGCCTAGCGCTGGCGTCTACAGGAGTGTTCAATCCAATGATACTTGCAGCTGGGCTAATGGCCTGCGACCCCAACCGCAAGCGGGGCTGGCCTGCCACAGAAGTGATGACTGCAGTTGGACTCATGTTTGCCATCGTTGGGGGTCTGGCAGAACTTGACATAGACTCTATGGCTATCCCCATGACCATCGCCGGACTTATGTTCGTGGCATTTGTCATCTCTGGAAAGTCAACGGACATGTGGATTGAGAGGACGGCTGACATCACTTGGGAGAGTGACGCTGAAATCACAGGCTCTAGTGAAAGAGTAGATGTTAGGCTGGATGATGATGGAAATTTTCAACTGATGAATGACCCCGGGGCGCCATGGAAAATTTGGATGCTTAGGATGGCCTGTCTGGCAATAAGTGCCTACACACCTTGGGCAATTCTCCCCTCGGTCATTGGATTCTGGATAACCCTTCAGTACACAAAGAGAGGAGGTGTTCTTTGGGACACACCATCACCCAAGGAGTACAAGAAAGGTGATACCACCACTGGCGTTTACAGAATTATGACCCGAGGTCTGCTTGGCAGTTACCAAGCTGGAGCCGGAGTGATGGTAGAGGGAGTGTTCCACACACTATGGCACACCACTAAGGGAGCTGCTCTCATGAGTGGTGAAGGACGTCTGGATCCCTACTGGGGGAGCGTGAAAGAAGACCGACTTTGCTATGGGGGGCCATGGAAACTCCAACATAAATGGAATGGACATGATGAGGTCCAAATGATTGTTGTGGAGCCAGGAAAAAATGTGAAAAACGTCCAGACTAAGCCCGGAGTGTTTAAGACACCAGAAGGAGAAATTGGGGCAGTTACGCTAGACTACCCTACTGGAACGTCAGGTTCCCCCATTGTGGACAAAAATGGAGATGTGATTGGATTGTATGGGAACGGCGTCATCATGCCTAATGGTTCATACATAAGCGCCATTGTGCAAGGAGAAAGAATGGAGGAACCGGCACCAGCCGGCTTCGAGCCTGAAATGTTGAGGAAGAAACAGATCACTGTCCTTGATCTGCACCCCGGAGCAGGAAAGACGCGCAAGATACTTCCCCAAATCATCAAGGAAGCCATCAACAAAAGATTGAGGACGGCTGTGCTGGCACCCACCAGGGTCGTTGCTGCTGAGATGTCTGAGGCCCTGAGAGGACTTCCCATTCGGTACCAAACCTCAGCAGTGCACAGAGAGCACAGTGGAAATGAAATCGTTGATGTCATGTGCCATGCCACCCTCACACACAGGCTGATGTCTCCACACAGAGTTCCCAACTACAACCTGTTCATAATGGATGAAGCCCATTTCACGGATCCAGCGAGCATCGCAGCCAGAGGATACATAGCAACCAAGGTTGAATTGGGCGAAGCCGCCGCGATTTTCATGACGGCAACGCCACCCGGGACTTCTGACCCCTTTCCAGAGTCCAATGCTCCCATCTCGGACATGCAAACAGAGATCCCAGACAGAGCCTGGAACACTGGATATGAGTGGATAACTGAGTATGTCGGAAAGACCGTTTGGTTTGTTCCAAGTGTGAAAATGGGAAATGAGATCGCCCTCTGTCTGCAACGGGCGGGGAAGAAGGTTATCCAGCTGAACAGAAAGTCCTATGAGACAGAGTATCCCAAGTGCAAGAACGATGATTGGGATTTTGTCATCACCACAGACATATCAGAAATGGGAGCCAACTTCAAGGCAAGCAGAGTGATCGACAGTCGCAAAAGCGTGAAACCCACCATTATTGAGGAAGGTGATGGAAGAGTCATCCTGGGGGAACCCTCAGCCATCACGGCTGCCAGCGCTGCTCAGCGGAGAGGACGCATAGGAAGAAACCCATCACAAGTTGGTGATGAGTATTGCTATGGAGGGCACACAAATGAGGATGATTCCAACTTTGCTCACTGGACAGAGGCTCGTATCATGCTAGACAACATCAACATGCCGAATGGTTTGGTGGCCCAACTATATCAGCCTGAGCGCGAAAAGGTGTACACCATGGACGGGGAATACAGGCTCAGAGGGGAAGAACGGAAGAACTTCCTTGAATTCCTGAGAACAGCTGATTTACCAGTCTGGCTCGCTTACAAAGTGGCAGCAGCAGGAATATCATACCATGACCGGAAATGGTGCTTTGATGGACCTCGAACCAACACGATTCTTGAAGACAACAATGAAGTTGAAGTCATCACGAAGTTGGGTGAGAGAAAGATCCTAAGACCCAGGTGGGCAGATGCTAGAGTGTACTCAGACCATCAAGCCCTAAAGTCCTTCAAAGATTTTGCATCGGGGAAACGATCACAAATTGGGCTCGTTGAGGTGCTCGGGAGAATGCCTGAGCACTTCATGGGGAAAACTTGGGAGGCGTTGGACACGATGTATGTGGTGGCGACCGCTGAAAAAGGAGGCCGAGCTCACAGGATGGCTCTTGAGGAGCTACCGGACGCCCTTCAGACAATAGCCTTGATTGCGCTATTGAGTGTGATGTCCTTAGGCGTGTTTTTTCTACTCATGCAAAGGAAAGGCATTGGTAAGATTGGCTTGGGAGGAGTAATCTTAGGAGCTGCCACATTCTTTTGCTGGATGGCTGAAGTCCCAGGAACGAAAATAGCAGGCATGCTCCTGCTTTCCCTGCTGCTCATGATTGTTTTGATTCCGGAGCCGGAAAAGCAGCGCTCACAGACTGACAATCAGCTTGCCGTGTTCTTGATCTGTGTGCTTACACTGGTCAGCGCCGTGGCTGCCAATGAAATGGGTTGGCTGGACAAGACCAAGAATGACATTAGCAGCCTGTTGGGGCACAAGCCAGAAGCTAGAGAGACTCTGGGAGTTGAGAGCTTCTTACTAGATCTGCGGCCGGCCACAGCATGGTCGCTCTATGCCGTAACGACAGCCGTTCTCACCCCTTTGCTGAAGCATCTAATCACGTCAGACTACATCAACACTTCGTTGACCTCAATAAACGTCCAAGCCAGCGCGTTGTTCACCTTGGCCAGAGGCTTCCCCTTTGTGGACGTTGGTGTGTCAGCTCTCTTGCTGGCGGCCGGGTGTTGGGGCCAGGTAACCCTGACTGTGACTGTGACTGCAGCTGCCCTGCTCTTTTGCCACTATGCTTACATGGTGCCAGGCTGGCAAGCGGAAGCCATGCGATCTGCCCAGCGGCGGACAGCCGCTGGCATCATGAAAAATGCAGTGGTGGATGGGATCGTGGCCACTGATGTACCTGAACTTGAGCGAACAACTCCAGTCATGCAGAAAAAAGTTGGACAGATCATGTTGATCTTGGTGTCAATGGCCGCAGTTGTCGTCAATCCATCAGTGAGAACCGTCAGAGAGGCTGGAATTCTGACCACAGCAGCAGCAGTCACTTTATGGGAGAATGGTGCTAGTTCAGTGTGGAATGCAACGACAGCTATTGGCCTTTGTCACATTATGCGAGGAGGATGGCTCTCGTGTCTCTCCATCACGTGGACTCTCATCAAAAACATGGAAAAACCAGGCCTCAAGAGGGGTGGAGCCAAAGGACGCACGCTAGGGGAAGTTTGGAAGGAGAGACTCAACCACATGACGAAGGAAGAATTTACCAGATATAGAAAAGAAGCCATCACTGAAGTCGACCGCTCCGCAGCAAAACATGCTAGGAGAGAGGGAAACATCACTGGAGGCCACCCAGTCTCACGGGGAACCGCGAAATTACGGTGGTTAGTGGAAAGGCGTTTCCTCGAGCCAGTGGGAAAGGTTGTGGATCTCGGGTGTGGTAGAGGCGGCTGGTGTTATTACATGGCTACCCAGAAGAGGGTACAGGAAGTGAAAGGGTACACGAAAGGAGGACCTGGCCATGAAGAACCACAACTGGTGCAGAGCTATGGTTGGAATATTGTTACCATGAAGAGTGGAGTCGACGTCTTCTACAGACCATCAGAAGCGAGCGACACACTGCTCTGTGACATTGGAGAGTCATCGTCAAGTGCCGAGGTAGAAGAACACCGCACCGTCCGTGTCTTGGAGATGGTGGAAGATTGGCTGCACAGAGGACCGAAGGAATTCTGCATCAAAGTGCTATGCCCTTACATGCCCAAAGTGATTGAGAAGATGGAAACACTCCAAAGGCGATATGGAGGTGGCCTTGTAAGAAACCCCCTTTCACGCAACTCTACCCATGAGATGTACTGGGTGAGCCATGCTTCAGGCAACATTGTCCACTCCGTCAACATGACAAGCCAGGTGCTTCTGGGGAGGATGGAAAAGAAAACATGGAAGGGACCCCAGTTTGAGGAAGATGTCAACTTAGGAAGCGGAACGCGGGCAGTAGGGAAGCCTCTCCTCAATTCTGATACTAGCAAGATCAAGAACCGAATTGAGAGGCTGAAGAAAGAATACAGCTCCACATGGCACCAGGATGCGAACCACCCCTATAGGACCTGGAACTACCACGGAAGCTATGAAGTGAAACCAACCGGCTCAGCCAGTTCCCTTGTGAATGGGGTAGTCAGATTACTCTCAAAACCATGGGACACTATCACCAATGTGACCACGATGGCCATGACAGACACTACTCCTTTCGGTCAACAACGAGTGTTCAAGGAAAAGGTGGACACAAAGGCTCCAGAGCCCCCAGAAGGGGTCAAATACGTCCTCAATGAAACCACGAACTGGCTGTGGGCCTTCTTAGCCCGCGATAAGAAACCCAGGATGTGTTCCCGGGAGGAATTCATTGGAAAAGTCAACAGTAATGCCGCCCTAGGAGCGATGTTTGAAGAACAGAACCAATGGAAGAACGCCCGGGAAGCTGTAGAGGATCCAAAGTTTTGGGAGATGGTGGATGAAGAGCGTGAGGCGCATCTCCGTGGAGAATGCAACACCTGCATCTACAACATGATGGGAAAGAGAGAGAAAAAGCCTGGAGAGTTCGGCAAAGCTAAAGGCAGCAGAGCCATCTGGTTCATGTGGCTGGGGGCTCGCTTCCTGGAGTTTGAAGCTCTCGGATTCCTCAATGAAGACCACTGGCTGGGTAGGAAGAACTCAGGAGGAGGAGTTGAAGGCTTAGGACTGCAGAAGCTCGGGTACATCTTGAAGGAAGTTGGAATAAAGCCGGGAGGAAAGATCTTCGCTGATGATACCGCGGGCTGGGACACACCCATCACCAAAGCTGACCTCGAGAATGAAGCGAAGGTTCTTGAACTGCTGGATGGAGAACACCGACGTCTAGCGCGGTCCATCATCGAACTCACATACCGACACAAAGTCGTGAAAGGGATGAGGCCAGCGGCCGACCGGAAAACTGTGATGGACGTCATCTCCAGAGAGGACCAGAGAGGAAGCGGTCAGGTAGTGACTTACGCCCTGAACCCCTTCTCTAATCTAGCAGTTCAGCTGGTCAGAAGGAGGGAGGGGGAAGGGGTCATTGGACCCGATGATGTTGAAAAACTGGGAAAAGGAAACGGCCCTAAGGTCAGAACCTGGCTGTTTGAGAATGGCGAGGAGCGTCTCAGTCGCATGGCCGTCAGCGGTGATGACTGCGTGGTGAAACCTTTGGACGACCGCTTCGCCACATCACTACACTTCCTAAATGCCATGTCAAAGGTCCGCAAAGACATCCAGGAATGGAAACCCTCGACGGGGTGGTATGACTGGCAGCAGGTCCCATTCTGTTCAAACCATTTCACGGAACTGATCATGAAGGACGGCAGGACGCTGGTGGTCCCGTGTCGTGGACAAGACGAGTTGATTGGACGGGCCAGAATCTCTCCAGGGGCTGGATGGAATGTGCGCGACACCGCCTGCCTGGCGAAGTCATACGCGCAGATGTGGCTGTTGCTTTATTTCCACCGCAGAGACCTGAGATTGATGGCCAACGCCATCTGCTCCGCTGTGCCTGTCAACTGGGTTCCCACAGGGCGTACCACCTGGTCGATCCACGCAAAAGGAGAATGGATGACGACGGAAGACATGCTCGCAGTCTGGAACAGAGTGTGGATTGAGGAGAATGAGTGGATGGAAGACAAAACACCAGTTGAGAGGTGGAGTGATGTTCCATACTCTGGAAAGAGAGAAGACATTTGGTGTGGCAGTCTGATTGGCACACGAACCCGCGCCACTTGGGCTGAAAATATCCACGTGGCAATCAATCAGGTCCGTTCAGTGATTGGAGAAGAGAAGTATGTGGATTACATGAGCTCCCTGAGGAGGTATGAAGACGCCATTGTAGTGGAGGACACTGTTTTGTAA
>JN393308|South_Africa|2008_04_15
ATGTCTAAGAAACCAGGAGGGCCCGGTAAAAACCGGGCTGTCAATATGCTAAAACGCGGTATGTCCCGCGGATTGTCCTTGATAGGACTGAAGAGGGCTATGCTGAGTCTGATTGACGGGAAGGGCCCAATACGTTTCGTGTTGGCTCTTTTGGCGTTTTTCAGATTCACTGCAATTGCTCCGACTCGTGCGGTGCTGGACAGATGGAGAGGCGTCAACAAACAAACAGCGATGAAGCATCTCTTGAGTTTCAAGAAAGAACTAGGAACCCTGACCAGTGCCATCAACCGCCGGAGCACAAAACAAAAGAAAAGAGGAGGCACAGCGGGCTTTACTATCTTGCTTGGGCTGATCGCCTGTGCTGGAGCTGTGACCCTCTCGAACTTCCAGGGTAAAGTGATGATGACAGTTAATGCAACCGATGTCACTGACGTGATTACCATTCCAACAGCTGCTGGGAAAAACCTGTGCATTGTGAGGGCTATGGACGTAGGATACCTTTGTGAGGATACTATCACTTATGAGTGTCCGGTCCTGGCTGCTGGAAATGACCCTGAAGACATTGACTGCTGGTGCACGAAATCATCTGTTTACGTGCGCTATGGAAGATGCACAAAAACTCGGCATTCCCGTCGAAGCAGAAGGTCTCTGACTGTCCAGACACATGGAGAAAGTACACTGGCCAACAAGAAAGGAGCTTGGTTGGACAGCACAAAAGCCACGAGATATCTGGTGAAGACAGAATCATGGATACTGAGAAACCCGGGCTACGCCCTCGTTGCAGCAGTCATTGGATGGATGCTAGGAAGCAACACAATGCAACGCGTCGTGTTTGCCATCCTATTGCTCCTGGTGGCACCAGCATACAGCTTCAACTGTTTAGGAATGAGTAACAGAGACTTCCTGGAGGGAGTGTCTGGAGCTACATGGGTTGATCTGGTGCTGGAAGGCGATAGTTGTGTTACCATAATGTCAAAAGACAAGCCAACCATTGACGTCAGAATGATGAACATGGAAGCAGCCAACCTCGCAGATGTGCGCAGTTACTGTTACCTAGCTTCGGTCAGTGACTTGTCAACAAGAGCCGCGTGTCCAACTATGGGTGAAGCCCACAACGAGAAAAGAGCTGACCCCGCCTTCGTTTGCAAGCAAGGCGTTGTGGACAGAGGATGGGGAAATGGCTGCGGACTGTTTGGAAAGGGAAGCATTGACACATGCGCGAAGTTTGCCTGTACAACCAAAGCAACTGGATGGATCATCCAGAAGGAAAACATCAAGTATGAGGTCGCCATATTTGTGCATGGCCCGACGACCGTTGAATCTCATGGCAATTATTCAACACAGATAGGGGCCACCCAGGCTGGAAGATTCAGTATAACTCCATCGGCGCCATCTTACACACTAAAGTTGGGTGAGTATGGTGAGGTCACGGTTGATTGTGAGCCACGGTCAGGAATAGACACTAGCGCCTACTACGTTATGTCAGTTGGTGCGAAGTCCTTCCTGGTTCACCGAGAATGGTTTATGGATCTGAACCTGCCATGGAGCAGTGCTGGAAGCACCACGTGGAGGAACCGGGAAACACTGATGGAGTTTGAAGAACCTCATGCCACCAAACAATCTGTTGTGGCTCTAGGGTCGCAGGAAGGAGCATTGCACCAAGCTCTAGCCGGAGCGATTCCTGTTGAGTTCTCAAGCAATACTGTGAAGTTGACATCAGGACATCTGAAGTGTAGGGTGAAGATGGAGAAGTTGCAACTGAAGGGAACAACATATGGAGTATGTTCAAAAGCGTTCAAATTCGCTGGGACTCCCGCTGACACCGGCCATGGAACGGTGGTGTTGGAACTGCAATACACCGGAACAGACGGTCCCTGCAAAGTGCCCATTTCTTCCGTAGCTTCCCTGAATGACCTCACACCTGTTGGAAGACTGGTGACCGTGAATCCATTTGTGTCTGTGGCCACAGCCAACTCGAAGGTTTTGATTGAACTCGAACCCCCGTTTGGTGACTCTTACATCGTGGTGGGAAGAGGAGAACAGCAGATAAACCATCACTGGCACAAATCTGGGAGCAGCATTGGAAAGGCCTTTACCACCACACTCAGAGGAGCTCAACGACTCGCAGCCCTTGGAGATACTGCTTGGGATTTTGGGTCAGTTGGAGGGGTTTTCACCTCAGTGGGGAAAGCCATACACCAAGTCTTTGGAGGAGCTTTCAGATCACTCTTTGGAGGGATGTCCTGGATCACACAGGGACTTCTGGGAGCCCTTCTGCTGTGGATGGGAATCAATGCCCGTGACAGGTCAATTGCTATGACGTTTCTTGCGGTTGGAGGAGTTTTGCTCTTCCTTTCGGTCAACGTCCATGCTGACACAGGCTGTGCCATTGACATTGGCAGGCAAGAGCTCCGGTGCGGAAGTGGAGTGTTTATCCACAACGATGTGGAGGCCTGGATGGATCGCTACAAGTTCTACCCGGAGACGCCACAGGGCCTAGCAAAAATTATTCAGAAAGCACATGCAGAAGGAGTCTGCGGCTTGCGTTCCGTTTCCAGACTCGAGCACCAAATGTGGGAAGCCATTAAGGATGAGCTGAACACCCTGCTGAAAGAGAATGGAGTTGATTTGAGTGTCGTGGTGGAAAAACAAAATGGGATGTACAAAGCAGCACCAAAACGTTTGGCTGCCACCACCGAAAAACTGGAGATGGGTTGGAAGGCTTGGGGCAAGAGCATTATCTTTGCTCCAGAACTAGCTAACAACACCTTTGTCATCGACGGTCCTGAGACTGAGGAATGCCCAACGGCCAACCGAGCATGGAACAGTATGGAGGTAGAGGACTTTGGATTTGGATTGACAAGCACTCGCATGTTCCTGAGGATTCGGGAAACGAACACAACGGAATGCGACTCGAAGATCATAGGAACCGCCGTCAAGAACAACATGGCTGTGCATAGTGATCTGTCGTACTGGATAGAGAGCGGACTCAACGACACCTGGAAGCTTGAGAGGGCGGTTCTGGGAGAAGTTAAATCATGCACCTGGCCAGAAACCCACACTCTGTGGGGTGATGGAGTTTTGGAAAGTGATCTCATCATACCCATCACCTTGGCAGGACCCAGAAGCAACCACAACAGGAGACCAGGGTACAAAACTCAGAACCAAGGTCCATGGGATGAGGGGCGTGTCGAGATTGACTTTGACTATTGCCCAGGAACAACAGTAACCATAAGTGATAGTTGCGGACATCGTGGACCTGCGGCACGCACAACCACTGAGAGTGGGAAGCTCATCACAGACTGGTGCTGCAGAAGCTGCACCCTCCCTCCACTGCGCTTCCAGACTGAGAATGGCTGTTGGTATGGAATGGAAATTCGACCCACGCGGCACGACGAAAAGACCCTCGTGCAATCGAGAGTGAATGCATACAACGCCGACATGATTGATCCTTTTCAGTTGGGCCTTCTGGTTGTGTTCTTGGCCACCCAGGAGGTCCTTCGCAAGAGGTGGACGGCCAAGATCAGCATTCCAGCTATCATGCTTGCACTCCTAGTCCTAGTGTTTGGGGGTATTACGTACACTGATGTCCTGCGATATGTCATTCTCGTTGGAGCCGCGTTTGCTGAAGCAAACTCAGGAGGAGATGTCGTGCACTTGGCACTTATGGCYACATTCAAGATTCAACCAGTCTTTYTGGTGGCTTCYTTTTTGAAGGYAAAGTGGACYAACCAAGAGAGTATTYTGCTCATGCTCGCAGCTGCTTTCTTTCAAATGGCTTACTATGACGCYARGAAYGTTTTGTCATGGGAAGTGCCTGACGTTTTGAACTCTCTYTCCGTTGCGTGGATGATTCTCAGAGCTATAAGCTTCACCAACACTTCAAATGTGGTGGTGCCGCTGCTGGCCCTTCTRACACCTGGATTAAAATGCTTRAACCTTGATGTGTACAGAATTTTGCTACTCATGGTTGGAGTTGGAAGCCTCATCAAAGAAAAAAGGAGCTCTGCAGCAAAAAAGAAAGGAGCTTGCCTCATCTGCCTAGCGCTGGCGTCTACAGGAGTGTTCAATCCAATGATACTTGCAGCTGGGCTAATGGCCTGCGACCCCAACCGCAAGCGGGGCTGGCCTGCCACAGAAGTGATGACTGCAGTTGGACTCATGTTTGCCATCGTTGGGGGTCTGGCAGAACTTGACATAGACTCTATGGCTATCCCCATGACCATCGCCGGACTTATGTTCGTGGCATTTGTCATCTCTGGAAAGTCAACGGACATGTGGATTGAGAGGACGGCTGACATCACTTGGGAGAGTGACGCTGAAATCACCGGCTCTAGTGAAAGAGTAGAAGTTAGGCTGGATGATGATGGAAATTTTCAACTGATGAATGACCCCGGGGCCCCCTTTAAAATTTGGATGCTTAGGATGGCCTGCCTGGCAATAAGTGCCTACACACCTTGGGCAATTCTCCCCTCGGTCATCGGATTCTGGATAACCCTTCAGTACACAAAGAGAGGGGGTGTTCTTTGGGACACACCATCACCCAAGGAGTACAAGAAAGGTGATACCACCACTGGCGTTTACAGAATTATGACTCGAGGTCTGCTTGGCAGTTACCAAGCTGGAGCCGGAGTGATGGTAGAAGGAGTGTTCCACACACTATGGCACACCACTAAGGGAGCTGCTCTCATGAGTGGTGAAGGACGTCTGGATCCCTACTGGGGGAGCGTGAAAGAAGACCGACTTTGCTATGGGGGGCCATGGAAACTCCAACACAAATGGAATGGACATGATGAGGTCCAAATGATTGTTGTGGAGCCAGGGAAAAATGTGAAAAACGTCCAGACCAAGCCCGGAGTGTTTAAGACACCAGAAGGAGAAATTGGGGCAGTTACGCTGGACTATCCCACTGGAACGTCAGGCTCCCCCATTGTGGACAAAAATGGAGATGTGATTGGACTGTATGGAAACGGCGTCATCATGCCTAATGGTTCATACATAAGCGCCATTGTGCAAGGAGAGAGAATGGAAGAACCGGCACCAGCCGGCTTCGAGCCTGAAATGTTGAGGAAGAAACAGATCACTGTCCTTGATCTGCACCCCGGAGCAGGAAAGACGCGCAAGATACTTCCCCAAATCATCAAGGAGGCCATCAACAAAAGATTGAGGACGGCTGTGCTGGCACCCACCAGGGTCGTTGCTGCTGAGATGTCTGAGGCCCTGAGAGGACTTCCCATTCGGTACCAAACCTCAGCAGTGCACAGAGAGCACAGTGGAAATGAGATCGTTGATGTCATGTGCCATGCCACCCTCACACACAGGCTGATGTCTCCACACAGAGTCCCCAACTACAACTTGTTCATAATGGATGAAGCCCATTTCACGGATCCAGCGAGCATCGCAGCCAGAGGATACATAGCAACCAAGGTTGAATTGGGCGAAGCCGCCGCGATTTTCATGACAGCAACACCACCCGGGACTTCTGACCCCTTTCCAGAGTCCAATGCTCCTATCTCGGACATGCAAACAGAGATCCCAGACAGAGCCTGGAACACTGGATATGAGTGGATAACTGAGTATGTTGGAAAGACCGTTTGGTTTGTTCCAAGTGTGAAAATGGGAAATGAGATTGCCCTCTGTCTGCAACGGGCGGGGAAGAAGGTTATCCAGCTGAACAGAAAGTCCTATGAGACAGAGTATCCCAAGTGCAAGAACGATGATTGGGATTTTGTCATCACCACAGACATATCAGAAATGGGAGCCAACTTCAAAGCAAGTAGAGTGATCGACAGTCGCAAAAGCGTGAAACCCACCATCATTGAGGAAGGTGATGGAAGAGTCATCCTGGGGGAACCCTCAGCCATCACGGCTGCCAGCGCTGCTCAGCGGAGAGGACGCATAGGAAGAAACCCATCACAAGTTGGTGATGAGTATTGCTATGGAGGGCACACAAATGAGGATGATTCCAACTTTGCTCACTGGACAGAGGCTCGTATCATGCTAGACAACATCAACATGCCGAATGGTCTGGTGGCCCAACTATATCAGCCTGAGCGCGAGAAGGTGTACACCATGGACGGGGAATACAGGCTCAGAGGGGAAGAACGGAAGAACTTCCTTGAATTCCTGAGAACAGCTGATTTACCAGTCTGGCTCGCTTACAAAGTGGCAGCAGCAGGAATATCATACCATGACCGGAAATGGTGCTTTGATGGACCTCGAACCAACACGATTCTTGAAGACAACAATGAAGTTGAAGTCATCACGAAGTTGGGTGAGAGAAAGATCCTAAGACCTAGGTGGGCAGATGCTAGAGTGTACTCAGACCATCAAGCTCTAAAGTCCTTCAAAGATTTTGCATCGGGGAAACGATCACAAATCGGGCTCGTTGAGGTGCTCGGGAGAATGCCTGAGCACTTCATGGGGAAAACTTGGGAGGCGTTGGACACGATGTATGTGGTGGCGACCGCTGAAAAAGGAGGCCGAGCTCACAGGATGGCCCTTGAGGAGCTACCGGACGCCCTTCAGACAATAGCTTTGATTGCACTATTGAGTGTGATGTCCTTAGGTGTGTTCTTTCTACTCATGCAAAGGAAGGGCATTGGTAAGATTGGCTTGGGAGGAGTAATCTTAGGAGCTGCCACATTCTTCTGCTGGATGGCTGAAGTCCCAGGAACGAAAATAGCAGGCATGCTCCTGCTTTCCCTGCTGCTCATGATTGTTTTGATTCCGGAGCCAGAAAAGCAGCGCTCACAGACTGACAACCAGCTCGCCGTGTTCTTGATCTGTGTGCTCACACTGGTCAGCGCCGTGGCTGCCAATGAAATGGGTTGGCTGGACAAGACCAAGAATGACATTAGCAGCCTGTTGGGGCATAAGCCAGAAGCTAGAGAGACCCTGGGAGTTGAGAGCTTCTTACTTGATCTGCGGCCGGCCACAGCATGGTCGCTCTATGCTGTAACGACAGCCGTTCTCACCCCTTTGCTGAAGCATCTAATCACGTCAGACTACATCAACACTTCGTTGACCTCAATAAACGTCCAAGCCAGCGCGTTGTTCACCTTGGCTAGAGGCTTCCCCTTTGTGGACGTTGGTGTGTCAGCTCTCTTGCTGGCGGCCGGGTGCTGGGGCCAGGTGACCCTGACTGTGACTGTGACTGCAGCTGCCCTGCTCTTTTGCCACTACGCTTACATGGTGCCAGGCTGGCAAGCGGAAGCCATGCGATCTGCCCAGCGGCGGACAGCTGCTGGCATCATGAAAAATGCGGTGGTGGATGGGATCGTGGCCACTGATGTACCCGAACTTGAGCGAACAACTCCAGTCATGCAGAAAAAAGTTGGACAGATCATGTTGATCTTGGTGTCAATGGCCGCGGTTGTCGTCAATCCATCAGTGAGAACCGTCAGAGAGGCTGGAATTCTGACCACAGCAGCAGCAGTCACCTTATGGGAGAATGGTGCTAGTTCAGTGTGGAATGCAACGACAGCTATTGGCCTTTGTCACATTATGCGAGGAGGATGGCTTTCGTGTCTCTCCATCACGTGGACTCTCATCAAAAACATGGAAAAACCAGGCCTCAAGAGGGGTGGAGCCAAGGGACGCACGCTAGGGGAAGTTTGGAAGGAGAGACTCAACCACATGACGAAGGAAGAATTTACCAGATATAGAAAAGAAGCCATCACTGAAGTCGACCGCTCCGCAGCAAAACATGCTAGGAGAGAGGGAAACATCACTGGAGGCCACCCAGTCTCACGGGGAACCGCGAAATTACGGTGGTTAGTGGAAAGGCGTTTCCTCGAGCCGGTGGGAAAGGTTGTGGATCTCGGGTGTGGTAGAGGCGGCTGGTGTTATTACATGGCTACCCAGAAGAGAGTACAGGAAGTGAAAGGGTACACGAAAGGAGGACCTGGCCATGAAGAACCACAACTGGTGCAGAGCTATGGTTGGAATATTGTTACCATGAAGAGTGGAGTCGACGTCTTCTATAGACCATCAGAAGCGAGCGACACACTGCTCTGTGACATTGGAGAGTCATCGTCAAGCGCCGAGGTAGAAGAACACCGCACCGTCCGTGTTTTGGAGATGGTGGAAGATTGGCTGCACAGAGGACCGAAGGAATTCTGCATCAAAGTGCTATGCCCTTACATGCCCAAAGTGATTGAGAAGATGGAAACACTTCAAAGGCGATATGGAGGTGGCCTTGTAAAGAACCCCCTTTCACGCAACTCCACCCATGAGATGTACTGGGTGAGCCATGCTTCAGGCAACATTGTCCACTCCGTCAACATGACAAGCCAGGTGCTTCTGGGGAGGATGGAAAAGAAAACATGGAAGGGACCCCAGTTTGAGGAAGATGTCAACTTAGGAAGCGGAACGCGGGCAGTAGGGAAGCCTCTCCTCAATTCTGATACTAGCAAGATCAAGAACCGAATTGAGAGGCTGAAGAAAGAATACAGCTCCACATGGCACCAGGATGCGAACCACCCCTATAGGACCTGGAACTACCACGGAAGTTATGAAGTGAAACCAACCGGCTCAGCCAGCTCCCTTGTGAATGGGGTAGTCAGACTACTCTCAAAACCATGGGACACTATCACCAATGTGACCACGATGGCCATGACAGACACTACTCCTTTCGGTCAACAACGAGTATTCAAGGAAAAGGTGGACACAAAGGCTCCAGAGCCTCCGGAAGGGGTCAAATACGTCCTCAATGAGACCACGAACTGGCTGTGGGCCTTTTTAGCCCGCGACAAGAAACCAAGGATGTGCTCCCGGGAGGAATTCATTGGAAAAGTCAACAGTAATGCCGCTCTAGGAGCGATGTTTGAAGAACAGAACCAATGGAAGAACGCCCGGGAAGCTGTAGAGGATCCAAAGTTTTGGGAGATGGTGGATGAAGAGCGTGAGGCGCATCTCCGTGGAGAATGCAACACCTGCATCTACAACATGATGGGAAAGAGAGAGAAGAAGCCTGGAGAGTTCGGCAAAGCTAAAGGCAGCAGAGCCATCTGGTTCATGTGGCTGGGGGCTCGCTTCCTGGAGTTTGAAGCTCTCGGATTCCTCAATGAAGACCACTGGCTGGGTAGGAAGAACTCAGGAGGAGGAGTTGAAGGCTTAGGACTGCAGAAGCTCGGGTACATCTTGAAGGAAGTTGGAACAAAGCCTGGAGGAAAGATCTACGCTGATGACACCGCAGGCTGGGACACACGCATCACCAAAGCTGACCTCGAGAATGAAGCGAAGGTTCTTGAACTGCTGGATGGAGAACACCGACGTCTAGCGCGGTCCATCATCGAACTCACATACCGACACAAAGTCGTGAAAGTGATGAGGCCAGCGGCCGACGGGAAAACTGTGATGGACGTCATCTCCAGAGAGGACCAGAGAGGAAGCGGTCAGGTAGTGACTTACGCCCTGAACACCTTCACTAATCTAGCAGTTCAGCTGGTCAGAATGATGGAGGGGGAAGGGGTCATCGGACCCGATGATGTTGAAAAACTGGGAAAAGGGAAAGGCCCTAAGGTCAGAACCTGGCTGTTTGAGAATGGCGAGGAGCGTCTCAGTCGCATGGCCGTCAGCGGTGATGACTGCGTGGTGAAACCTCTGGACGACCGCTTCGCCACATCACTACACTTCCTAAATGCCATGTCAAAGGTCCGCAAAGACATCCAGGAATGGAAACCCTCGACGGGGTGGTATGACTGGCAGCAGGTTCCATTCTGTTCAAACCATTTCACGGAACTGATCATGAAGGACGGCAGGACGCTGGTGGTCCCGTGTCGTGGACAAGACGAGTTGATTGGACGTGCCAGAATCTCTCCAGGGGCTGGATGGAATGTGCGCGACACCGCCTGCCTGGCAAAGTCATACGCGCAGATGTGGCTGCTGCTTTATTTCCACCGTAGAGACCTGAGGTTGATGGCCAACGCCATCTGTTCCGCTGTGCCTGTCAACTGGGTTCCCACAGGGCGCACCACCTGGTCGATCCACGCAAAAGGAGAATGGATGACGACGGAAGACATGCTCGCAGTCTGGAACAGAGTGTGGATTGAGGAGAATGAGTGGATGGAAGACAAAACACCAGTTGAGAGGTGGAGTGACGTCCCATACTCTGGAAAGAGAGAAGACATTTGGTGTGGCAGTCTGATTGGCACACGAACCCGCGCCACTTGGGCTGAAAATATCCATGTGGCAATCAATCAGGTCCGTTCGGTGATTGGAGAAGAGAAGTATGTGGATTACATGAGCTCCCTGAGGAGGTATGAAGACACCATTGTAGTGGAGGACACTGTTTTGTAA
>EU068667|South_Africa|1989
ATGTCTAAGAAACCAGGAGGGCCCGGTAAAAACCGGGCTGTCAATATGCTAAAACGCGGTATGCCCCGCGGATTGTCCTTGATAGGACTGAAGAGGGCTATGCTGAGTCTGATTGACGGGAAGGGCCCAATACGTTTCGTGTTGGCTCTTTTGGCGTTTTTCAGATTCACTGCAATCGCTCCGACTCGTGCGGTGCTGGACAGATGGAGAGGCGTCAACAAACAAACAGCGATGAAGCATCTCTTGAGTTTCAAGAAAGAACTAGGAACCCTGACCAGCGCCATCAACCGCCGGAGCACAAAACAAAAGAAAAGAGGAGGCACAGCGGGCTTTACTATCTTGCTTGGGCTGATCGCCTGTGCTGGAGCTGTGACCCTCTCGAACTTCCAGGGCAAAGTGATGATGACAGTCAATGCAACCGATGTCACTGACGTGATTACCATTCCAACAGCTGCTGGGAAAAACCTGTGCATTGTGAGGGCTATGGACGTAGGATACCTTTGTGAGGATACTATCACTTATGAATGTCCGGTCCTGGCTGCTGGAAATGACCCTGAAGACATTGACTGCTGGTGCACGAAATCATCTGTTTACGTGCGCTATGGAAGATGCACAAAAACTCGGCATTCCCGTCGAAGCAGAAGGTCTCTGACTGTCCAGACACATGGAGAAAGTACACTGGCCAACAAGAAAGGAGCTTGGTTGGACAGCACAAAAGCCACGAGATATCTGGTGAAGACAGAATCATGGATACTGAGAAACCCGGGCTACGCCCTCGTTGCAGCAGTCATTGGATGGATGCTAGGAAGCAACACAATGCAACGCGTCGTGTTTGCCATCCTATTGCTCCTGGTGGCACCAGCATACAGCTTCAACTGTTTAGGAATGAGTAACAGAGACTTCCTGGAGGGAGTGTCTGGAGCTACATGGGTTGATCTGGTACTGGAAGGCGATAGTTGTGTGACCATAATGTCAAAAGACAAGCCAACCATTGATGTCAAAATGATGAACATGGAAGCAGCCAACCTCGCAGATGTGCGCAGTTACTGTTACCTAGCTTCGGTCAGTGACTTGTCAACAAGAGCCGCGTGTCCAACTATGGGTGAAGCCCACAACGAGAAAAGAGCTGACCCCGCCTTCGTTTGCAAGCAAGGCGTTGTGGACAGAGGATGGGGAAATGGCTGCGGACTGTTTGGAAAGGGAAGCATTGACACATGTGCGAAGTTTGCCTGCACAACCAAAGCAACTGGATGGATCATCCAGAAGGAAAACATCAAGTATGAGGTCGCCATATTTGTGCATGGCCCGACGACCGTTGAATCTCATGGCAATTATTCAACACAGATAGGGGCCACCCAGGCTGGAAGATTCAGTATAACACCATCGGCGCCATCTTACACACTAAAGTTGGGTGAGTATGGTGAGGTCACGGTTGATTGTGAGCCACGGTCAGGAATAGACACTAGCGCCTATTACGTTATGTCAGTTGGTGCGAAGTCCTTCCTGGTTCACCGAGAATGGTTTATGGATCTGAACCTGCCATGGAGCAGTGCTGGAAGCACCACGTGGAGGAACCGGGAAACACTGATGGAGTTTGAAGAACCTCATGCCACCAAACAATCTGTTGTGGCTCTAGGGTCGCAGGAAGGTGCATTGCACCAAGCTCTAGCCGGAGCGATTCCTGTTGAGTTCTCAAGCAATACTGTGAAGTTGACATCAGGACATCTGAAGTGTAGGGTGAAGATGGAGAAGTTGCAACTGAAGGGAACAACATATGGAGTATGTTCAAAAGCGTTCAAATTCGCTGGGACTCCCGCTGACACCGGCCATGGAACGGTGGTGTTGGAACTGCAATACACCGGAACAGACGGTCCCTGCAAAGTGCCCATTTCTTCCGTAGCTTCCCTGAATGACCTCACACCTGTTGGAAGACTGGTGACCGTGAATCCATTTGTGTCTGTGGCCACAGCCAACTCGAAGGTTTTGATTGAACTCGAACCCCCGTTTGGTGACTCTTACATCGTGGTGGGAAGAGGAGAACAGCAGATAAACCATCACTGGCACAAATCTGGGAGCAGCATTGGAAAGGCCTTTACCACCACACTCAGAGGAGCTCAACGACTCGCAGCTCTTGGAGATACTGCTTGGGATTTTGGGTCAGTTGGAGGGGTTTTCACCTCAGTGGGGAAAGCCATACACCAAGTCTTTGGAGGAGCTTTCAGATCACTCTTTGGAGGGATGTCCTGGATCACACAGGGACTTCTGGGAGCCCTTCTGTTGTGGATGGGAATCAATGCCCGTGACAGGTCAATTGCTATGACGTTTCTTGCGGTTGGAGGAGTTTTGCTCTTCCTTTCGGTCAACGTCCATGCTGACACAGGCTGTGCCATTGACATTGGCAGGCAAGAGCTCCGGTGCGGAAGTGGAGTGTTTATCCACAACGATGTGGAAGCCTGGATGGATCGTTACAAGTTCCACCCGGAGACGCCACAGGGCCTAGCAAAAATTATCCAGAAAGCACATGCAGAAGGAGTCTGCGGCTTGCGTTCCGTTTCCAGACTCGAGCACCAAATGTGGGAAGCCATTAAGGATGAGCTGAACACCCTGTTGAAAGAGAATGGAGTTGATTTAAGTGTCGTGGTGGAAAAACAAAATGGGATGTACAAAGCAGCACCAAAACGTTTGGCTGCCACCACCGAAAAACTGGAGATGGGTTGGAAGGCTTGGGGCAAGAGCATCATCTTTGCTCCAGAACTAGCTAACAACACCTTCGTCATCGACGGTCCTGAGACTGAGGAATGCCCAACGGCCAACCGAGCATGGAACAGTATGGAGGTAGAGGACTTTGGATTTGGACTGACAAGCACTCGCATGTTCCTGAGGATTCGGGAAACGAACACAACTGAATGCGACTCGAAGATCATAGGAACCGCTGTCAAGAACAACATGGCTGTGCATAGTGATCTGTCGTACTGGATAGAGAGCGGACTCAACGACACCTGGAAGCTTGAGAGGGCGGTTCTGGGAGAAGTCAAATCATGCACCTGGCCAGAAACCCACACTCTGTGGGGTGATGGAGTTCTGGAAAGTGATCTCATCATACCCATCACCTTGGCAGGACCCAGAAGCAACCACAACAGGAGACCAGGGTACAAAACTCAGAACCAAGGTCCATGGGATGAGGGGCGTGTCGAGATTGACTTTGACTATTGCCCAGGAACAACAGTAACTATAAGTGATAGTTGCGGACATCGTGGACCTGCGGCACGCACAACCACTGAGAGTGGGAAGCTCATCACAGATTGGTGCTGCAGAAGCTGCACCCTCCCTCCACTGCGCTTCCAGACTGAGAATGGCTGTTGGTATGGAATGGAAATTCGACCCACGCGGCACGACGAAAAGACCCTCGTGCAATCGAGAGTGAATGCATACAACGCCGACATGATTGATCCTTTTCAGTTGGGCCTTCTGGTCGTGTTCTTGGCCACCCAGGAGGTCCTTCGCAAGAGGTGGACGGCCAAGATCAGCATTCCAGCTATTATGCTTGCACTCCTAGTCCTAGTGTTTGGGGGTATTACGTACACTGATGTCCTGCGATATGTCATTCTCGTCGGAGCCGCGTTTGCTGAAGCAAACTCAGGAGGAGATGTCGTGCACTTAGCACTTATGGCTACATTCAAGATTCAACCAGTCTTTCTGGTGGCTTCTTTTTTGAAGGCAAAGTGGACCAACCAAGAGAGTATTTTGCTCATGCTCGCAGCTGCTTTCTTTCAAATGGCTTACTATGACGCCAAGAATGTTTTGTCATGGGAAGTGCCTGACGTTCTGAACTCTCTCTCCGTTGCATGGATGATTCTCAGAGCTATAAGCTTCACCAACACTTCAAATGTGGTGGTGCCGCTGCTGGCTCTTCTGACACCTGGATTAAAATGCTTAAACCTTGATGTGTACAGAATTTTGCTACTCATGGTTGGAGTTGGAAGCCTCATCAAAGAAAAAAGGAGCTCTGCAGCAAAAAAGAAAGGAGCTTGCCTCATCTGCCTAGCGCTGGCATCTACAGGAGTGTTCAATCCAATGATACTTGCAGCTGGGCTAATGGCTTGCGACCCCAACCGCAAGCGGGGCTGGCCTGCCACAGAAGTGATGACTGCAGTTGGACTCATGTTTGCCATCGTTGGGGGTCTGGCAGAACTTGACATAGACTCTATGGCTATCCCCATGACCATCGCCGGACTTATGTTCGTGGCATTTGTCATCTCTGGAAAGTCAACAGACATGTGGATTGAGAGGACGGCTGACATTACTTGGGAGAGTGATGCTGAAATCACAGGCTCTAGTGAAAGAGTAGATGTTAGGCTGGACGATGATGGAAATTTTCAACTGATGAATGACCCCGGGGCGCCATGGAAAATTTGGATGCTTAGGATGGCCTGCTTGGCAATAAGTGCCTACACACCTTGGGCAATTCTCCCCTCGGTCATTGGATTCTGGATAACCCTTCAGTACACAAAGAGAGGAGGTGTTCTTTGGGACACGCCATCACCTAAGGAGTACAAGAAAGGTGATACCACCACTGGCGTTTACAGAATTATGACTCGAGGTCTGCTTGGCAGTTACCAAGCTGGAGCCGGAGTGATGGTAGAGGGAGTGTTCCACACACTATGGCACACCACTAAGGGAGCTGCTCTCATGAGTGGTGAAGGACGTCTGGATCCCTATTGGGGGAGCGTGAAAGAAGACCGACTTTGCTATGGGGGGCCATGGAAACTCCAACATAAATGGAATGGACATGATGAGGTCCAAATGATTGTTGTGGAGCCAGGGAAAAATGTGAAAAACGTCCAGACTAAGCCCGGAGTGTTTAAGACACCAGAAGGAGAAATTGGGGCAGTTACGCTGGACTATCCTACTGGAACGTCAGGTTCCCCCATTGTGGACAAAAATGGAGATGTGATTGGATTGTATGGGAACGGCGTCATCATGCCTAATGGTTCATACATAAGCGCCATTGTGCAAGGAGAGAGAATGGAGGAACCGGCACCAGCTGGCTTCGAGCCTGAAATGTTGAGGAAGAAACAGATCACTGTCCTTGATCTGCACCCCGGAGCAGGAAAGACGCGCAAGATACTTCCCCAAATCATCAAGGAGGCCATCAACAAAAGATTGAGGACGGCTGTGTTGGCACCCACCAGGGTCGTTGCTGCTGAGATGTCTGAGGCCCTGAGAGGACTTCCCATTCGGTACCAGACCTCAGCAGTGCACAGAGAGCACAGTGGAAATGAGATCGTTGATGTCATGTGCCATGCCACCCTCACACACAGGCTGATGTCTCCACACAGAGTCCCCAACTACAACCTGTTCATAATGGATGAAGCCCATTTCACGGATCCAGCGAGCATCGCAGCCAGAGGATACATAGCAACCAAGGTTGAATTGGGCGAAGCCGCCGCGATTTTTATGACGGCAACGCCACCCGGGACTTCTGACCCCTTTCCAGAGTCCAATGCTCCTATCTCGGACATGCAAACAGAGATCCCAGACAGAGCCTGGAACACTGGATATGAGTGGATAACTGAGTATGTTGGAAAGACCGTTTGGTTTGTTCCAAGTGTGAAAATGGGAAATGAGATTGCCCTCTGTCTGCAACGGGCGGGGAAGAAGGTTATCCAGCTGAACAGAAAGTCCTATGAGACAGAGTATCCCAAGTGCAAGAACGATGATTGGGATTTTGTCATCACCACAGACATATCAGAAATGGGAGCCAACTTCAAGGCAAGCAGAGTGATCGACAGTCGCAAAAGCGTGAAACCCACCATCATTGAGGAAGGTGATGGAAGAGTCATCCTGGGGGAACCCTCAGCCATCACAGCCGCCAGCGCTGCTCAGCGGAGAGGACGCATAGGAAGAAACCCATCACAAGTTGGTGATGAGTATTGCTATGGAGGGCACACAAATGAGGATGATTCCAACTTTGCTCACTGGACAGAGGCTCGTATCATGCTAGACAACATCAACATGCCGAATGGTCTGGTGGCCCAACTATATCAGCCTGAGCGCGAGAAGGTGTACACCATGGACGGGGAATACAGGCTCAGAGGGGAAGAACGGAAGAACTTCCTTGAATTCCTGAGAACAGCTGATTTACCAGTCTGGCTCGCTTACAAAGTGGCAGCAGCAGGAATATCATACCATGACCGGAAATGGTGCTTTGATGGACCTCGAACCAACACGATTCTTGAAGACAACAATGAAGTTGAAGTCATCACGAAGTTGGGTGAGAGAAAGATCCTAAGACCCAGGTGGGCAGATGCTAGAGTGTACTCAGACCATCAAGCTCTAAAGTCCTTCAAAGATTTTGCATCGGGGAAACGATCACAAATCGGGCTCGTTGAGGTGCTCGGGAGAATGCCTGAGCACTTCATGGGGAAAACTTGGGAGGCGTTGGACACGATGTATGTGGTGGCGACCGCTGAAAAAGGAGGCCGAGCTCACAGGATGGCTCTTGAGGAGCTACCGGACGCCCTTCAGACAATAGCTTTGATTGCACTATTGAGTGTGATGTCCTTAGGTGTGTTTTTTCTACTCATGCAAAGGAAAGGCATTGGTAAGATTGGCTTGGGAGGAGTAATCCTAGGAGCTGCCACATTCTTCTGCTGGATGGCTGAAGTCCCAGGAACGAAAATAGCAGGCATGCTCCTGCTTTCCCTGCTGCTCATGATTGTTTTGATTCCGGAGCCGGAAAAGCAGCGCTCACAGACTGACAACCAGCTCGCCGTGTTCTTGATCTGTGTGCTTACACTGGTCAGCGCCGTGGCTGCCAATGAAATGGGTTGGCTGGACAAGACCAAGAATGACATTAGCAGCCTGTTGGGGCACAAGCCAGAAGCTAGAGAGACCCTGGGAGTTGAGAGCTTCTTACTTGATCTGCGGCCGGCCACAGCATGGTCGCTCTATGCCGTAACGACAGCCGTTCTCACCCCTTTGCTGAAGCATCTAATCACGTCAGACTACATCAACACTTCGTTGACCTCAATAAACGTCCAAGCCAGCACGTTGTTCACCTTGGCCAGAGGCTTCCCCTTTGTGGACGTTGGTGTGTCAGCTCTCTTGCTAGCGGCCGGGTGTTGGGGCCAGGTGACCCTGACTGTGACTGTGACTGCAGCTGCCCTGCTCTTTTGCCACTATGCTTACATGGTGCCAGGCTGGCAAGCGGAAGCTATGCGATCTGCCCAGCGGCGGACAGCTGCTGGCATCATGAAAAATGCAGTGGTGGATGGGATCGTGGCCACTGATGTACCTGAACTTGAGCGAACAACTCCAGTCATGCAGAAAAAAGTTGGACAGATCATGTTGATCTTGGTGTCAATGGCCGCGGTTGTCGTCAATCCATCAGTGAGAACCGTCAGAGAGGCTGGAATTCTGACCACAGCAGCAGCAGTCACCTTATGGGAGAATGGCGCTAGTTCAGTGTGGAATGCAACGACAGCTATTGGCCTTTGTCACATTATGCGAGGAGGATGGCTCTCGTGTCTCTCCATCACGTGGACCCTCATCAAAAACATGGAAAAACCAGGCCTCAAGAGGGGTGGAGCCAAAGGACGCACGCTAGGGGAAGTTTGGAAGGAGAGACTCAACCACATGACGAAGGAAGAATTTACCAGATATAGAAAAGAAGCCATCACTGAAGTCGACCGCTCCGCAGCAAAACATGCTAGGAGAGAGGGAAACATCACTGGAGGCCACCCAGTCTCACGGGGAACCGCGAAATTACGGTGGTTAGTGGAAAGGCGTTTTCTCGAGCCAGTGGGAAAGGTTGTGGATCTCGGGTGTGGTAGAGGCGGCTGGTGTTATTACATGGCTACCCAGAAGAGGGTACAGGAAGTGAAAGGGTACACGAAAGGAGGACCTGGCCATGAAGAACCACAACTGGTGCAGAGCTATGGTTGGAATATTGTTACCATGAAGAGTGGAGTCGACGTCTTCTACAGACCATCAGAAGCGAGCGACACACTGCTCTGTGACATTGGAGAGTCATCGTCAAGCGCCGAGGTAGAAGAACACCGCACCGTCCGTGTCTTGGAGATGGTGGAAGATTGGCTGCACAGAGGACCGAAGGAGTTCTGCATCAAAGTGCTATGTCCTTACATGCCCAAAGTGATTGAGAAGATGGAAATACTCCAAAGGCGATATGGAGGTGGCCTTGTAAGAAACCCCCTTTCACGCAACTCTACCCATGAGATGTACTGGGTGAGCCATGCTTCAGGCAACATTGTCCACTCCGTCAACATGACAAGCCAGGTGCTTCTGGGGAGGATGGAAAAGAAAACATGGAAGGGACCCCAGTTTGAGGAAGATGTCAACTTAGGAAGCGGAACGCGGGCAGTAGGGAAGCCTCTCCTCAATTCTGACACTAGCAAGATCAAGAACCGAATTGAGAGGCTGAAGAAAGAATACAGCTCCACATGGCACCAGGATGCGAACCACCCCTATAGGACCTGGAACTACCACGGAAGCTATGAAGTGAAACCAACCGGTTCAGCCAGCTCCCTTGTGAATGGGGTAGTCAGATTACTCTCAAAACCATGGGACACTATCACCAATGTGACCACGATGGCCATGACAGACACTACTCCTTTCGGTCAACAACGAGTGTTCAAGGAAAAGGTGGACACAAAGGCTCCAGAGCCTCCAGAAGGGGTCAAACACGTCCTCAATGAGACAACGAACTGGCTGTGGGCCTTTTTAGCCCGCGATAAGAAACCCAGGATGTGTTCCCGGGAGGAATTCATTGGAAAAGTCAACAGTAATGCCGCCCTAGGAGCGATGTTTGAAGAACAGAACCAATGGAAGAACGCCCGGGAAGCTGTAGAGGATCCAAAGTTTTGGGAGATGGTGGATGAAGAGCGTGAGGCGCATCTCCGTGGAGAATGCAACACCTGCATCTACAACATGATGGGAAAGAGAGAGAAGAAGCCTGGAGAGTTCGGCAAAGCTAAAGGCAGCAGAGCCATTTGGTTCATGTGGCTAGGGGCCCGCTTCCTGGAGTTTGAAGCTCTCGGATTCCTCAATGAAGACCACTGGCTGGGTAGGAAGAACTCAGGAGGAGGAGTTGAAGGCTTAGGACTGCAGAAGCTCGGGTACATCTTGAAGGAAGTTGGAACAAAGCCTGGAGGAAAGATCTACGCCGATGATACCGCAGGCTGGGACACTCGCATCACCAAAGCTGACCTCGAGAATGAAGCGAAGGTTCTTGAACTGCTGGATGGAGAACACCGACGTCTAGCGCGGTCCATCATCGAACTCACATACCGACACAAGGTCGTGAAAGTGATGAGGCCAGCGGCCGACGGGAAAACTGTGATGGACGTCATCTCCAGAGAGGACCAGAGAGGAAGCGGTCAGGTAGTGACTTACGCCCTGAACACCTTCACTAATCTAGCAGTTCAGCTGGTCAGAATGATGGAGGGGGAAGGGGTCATTGGACCCGATGATGTTGAAAAACTGGGAAAAAGAAAAGGCCCTAAGGTCAGAACCTGGCTGTTTGAGAATGGCGAGGAGCGTCTCAGTCGCATGGCCGTCAGCGGTGATGACTGCGTGGTGAAACCTTTGGACGACCGCTTCGCCACATCACTACACTTCCTAAATGCCATGTCAAAGGTCCGCAAAGACATCCAGGAATGGAAACCTTCGACGGGGTGGTATGACTGGCAGCAGGTCCCATTCTGTTCAAACCATTTCACGGAACTGATCATGAAGGACGGCAGGACGCTGGTGGTCCCGTGTCGTGGACAAGACGAGTTGATTGGACGGGCCAGAATCTCTCCAGGGGCTGGATGGAATGTGCGCGACACCGCCTGCCTGGCGAAGTCATACGCGCAGATGTGGCTGTTGCTTTATTTCCACCGTAGAGACCTGAGATTGATGGCCAACGCCATCTGCTCCGCTGTGCCTGTCAACTGGGTTCCCACAGGGCGTACCACCTGGTCGATTCACGCAAAAGGAGAATGGATGACGACGGAAGACATGCTCGCAGTCTGGAACAGAGTGTGGATTGAGGAGAATGAGTGGATGGAAGACAAAACACCAGTTGAGAGGTGGAGTGATGTTCCATACTCTGGAAAGAGAGAAGACATTTGGTGTGGCAGTCTGATTGGCACACGAACCCGCGCCACTTGGGCTGAAAATATCCATGTGGCAATCAATCAGGTCCGTTCGGTGATTGGAGAAGAGAAGTATGTGGATTACATGAGCTCCCTGAGGAGGTATGAAGACACCATTGTAGTGGAGGACACTGTTTTGTAA
>EF429197|South_Africa|1989
ATGTCTAAGAAACCAGGAGGGCCCGGTAAAAACCGGGCTGTCAATATGCTAAAACGCGGTATGCCCCGCGGATTGTCCTTGATAGGACTGAAGAGGGCTATGCTGAGTCTGATTGACGGGAAGGGCCCAATACGTTTCGTGTTGGCTCTTTTGGCGTTTTTCAGATTCACTGCAATCGCTCCGACTCGTGCGGTGCTGGACAGATGGAGAGGCGTCAACAAACAAACAGCGATGAAGCATCTCTTGAGTTTCAAGAAAGAACTAGGAACCCTGACCAGCGCCATCAACCGCCGGAGCACAAAACAAAAGAAAAGAGGAGGCACAGCGGGCTTTACTATCTTGCTTGGGCTGATCGCCTGTGCTGGAGCTGTGACCCTCTCGAACTTCCAGGGCAAAGTGATGATGACAGTCAATGCAACCGATGTCACTGACGTGATTACCATTCCAACAGCTGCTGGGAAAAACCTGTGCATTGTGAGGGCTATGGACGTAGGATACCTTTGTGAGGATACTATCACTTATGAATGTCCGGTCCTGGCTGCTGGAAATGACCCTGAAGACATTGACTGCTGGTGCACGAAATCATCTGTTTACGTGCGCTATGGAAGATGCACAAAAACTCGGCATTCCCGTCGAAGCAGAAGGTCTCTGACTGTCCAGACACATGGAGAAAGTACACTGGCCAACAAGAAAGGAGCTTGGTTGGACAGCACAAAAGCCACGAGATATCTGGTGAAGACAGAATCATGGATACTGAGAAACCCGGGCTACGCCCTCGTTGCAGCAGTCATTGGATGGATGCTAGGAAGCAACACAATGCAACGCGTCGTGTTTGCCATCCTATTGCTCCTGGTGGCACCAGCATACAGCTTCAACTGTTTAGGAATGAGTAACAGAGACTTCCTGGAGGGAGTGTCTGGAGCTACATGGGTTGATCTGGTACTGGAAGGCGATAGTTGTGTGACCATAATGTCAAAAGACAAGCCAACCATTGATGTCAAAATGATGAACATGGAAGCAGCCAACCTCGCAGATGTGCGCAGTTACTGTTACCTAGCTTCGGTCAGTGACTTGTCAACAAGAGCCGCGTGTCCAACTATGGGTGAAGCCCACAACGAGAAAAGAGCTGACCCCGCCTTCGTTTGCAAGCAAGGCGTTGTGGACAGAGGATGGGGAAATGGCTGCGGACTGTTTGGAAAGGGAAGCATTGACACATGTGCGAAGTTTGCCTGCACAACCAAAGCAACTGGATGGATCATCCAGAAGGAAAACATCAAGTATGAGGTCGCCATATTTGTGCATGGCCCGACGACCGTTGAATCTCATGGCAATTATTCAACACAGATAGGGGCCACCCAGGCTGGAAGATTCAGTATAACACCATCGGCGCCATCTTACACACTAAAGTTGGGTGAGTATGGTGAGGTCACGGTTGATTGTGAGCCACGGTCAGGAATAGACACTAGCGCCTATTACGTTATGTCAGTTGGTGCGAAGTCCTTCCTGGTTCACCGAGAATGGTTTATGGATCTGAACCTGCCATGGAGCAGTGCTGGAAGCACCACGTGGAGGAACCGGGAAACACTGATGGAGTTTGAAGAACCTCATGCCACCAAACAATCTGTTGTGGCTCTAGGGTCGCAGGAAGGTGCATTGCACCAAGCTCTAGCCGGAGCGATTCCTGTTGAGTTCTCAAGCAATACTGTGAAGTTGACATCAGGACATCTGAAGTGTAGGGTGAAGATGGAGAAGTTGCAACTGAAGGGAACAACATATGGAGTATGTTCAAAAGCGTTCAAATTCGCTGGGACTCCCGCTGACACCGGCCATGGAACGGTGGTGTTGGAACTGCAATACACCGGAACAGACGGTCCCTGCAAAGTGCCCATTTCTTCCGTAGCTTCCCTGAATGACCTCACACCTGTTGGAAGACTGGTGACCGTGAATCCATTTGTGTCTGTGGCCACAGCCAACTCGAAGGTTTTGATTGAACTCGAACCCCCGTTTGGTGACTCTTACATCGTGGTGGGAAGAGGAGAACAGCAGATAAACCATCACTGGCACAAATCTGGGAGCAGCATTGGAAAGGCCTTTACCACCACACTCAGAGGAGCTCAACGACTCGCAGCTCTTGGAGATACTGCTTGGGATTTTGGGTCAGTTGGAGGGGTTTTCACCTCAGTGGGGAAAGCCATACACCAAGTCTTTGGAGGAGCTTTCAGATCACTCTTTGGAGGGATGTCCTGGATCACACAGGGACTTCTGGGAGCCCTTCTGTTGTGGATGGGAATCAATGCCCGTGACAGGTCAATTGCTATGACGTTTCTTGCGGTTGGAGGAGTTTTGCTCTTCCTTTCGGTCAACGTCCATGCTGACACAGGCTGTGCCATTGACATTGGCAGGCAAGAGCTCCGGTGCGGAAGTGGAGTGTTTATCCACAACGATGTGGAAGCCTGGATGGATCGTTACAAGTTCTACCCGGAGACGCCACAGGGCCTAGCAAAAATTATCCAGAAAGCACATGCAGAAGGAGTCTGCGGCTTGCGTTCCGTTTCCAGACTCGAGCACCAAATGTGGGAAGCCATTAAGGATGAGCTGAACACCCTGTTGAAAGAGAATGGAGTTGATTTAAGTGTCGTGGTGGAAAAACAAAATGGGATGTACAAAGCAGCACCAAAACGTTTGGCTGCCACCACCGAAAAACTGGAGATGGGTTGGAAGGCTTGGGGCAAGAGCATCATCTTTGCTCCAGAACTAGCTAACAACACCTTCGTCATCGACGGTCCTGAGACTGAGGAATGCCCAACGGCCAACCGAGCATGGAACAGTATGGAGGTAGAGGACTTTGGATTTGGACTGACAAGCACTCGCATGTTCCTGAGGATTCGGGAAACGAACACAACTGAATGCGACTCGAAGATCATAGGAACCGCTGTCAAGAACAACATGGCTGTGCATAGTGATCTGTCGTACTGGATAGAGAGCGGACTCAACGACACCTGGAAGCTTGAGAGGGCGGTTCTGGGAGAAGTCAAATCATGCACCTGGCCAGAAACCCACACTCTGTGGGGTGATGGAGTTCTGGAAAGTGATCTCATCATACCCATCACCTTGGCAGGACCCAGAAGCAACCACAACAGGAGACCAGGGTACAAAACTCAGAACCAAGGTCCATGGGATGAGGGGCGTGTCGAGATTGACTTTGACTATTGCCCAGGAACAACAGTAACTATAAGTGATAGTTGCGGACATCGTGGACCTGCGGCACGCACAACCACTGAGAGTGGGAAGCTCATCACAGATTGGTGCTGCAGAAGCTGCACCCTCCCTCCACTGCGCTTCCAGACTGAGAATGGCTGTTGGTATGGAATGGAAATTCGACCCACGCGGCACGACGAAAAGACCCTCGTGCAATCGAGAGTGAATGCATACAACGCCGACATGATTGATCCTTTTCAGTTGGGCCTTCTGGTCGTGTTCTTGGCCACCCAGGAGGTCCTTCGCAAGAGGTGGACGGCCAAGATCAGCATTCCAGCTATTATGCTTGCACTCCTAGTCCTAGTGTTTGGGGGTATTACGTACACTGATGTCCTGCGATATGTCATTCTCGTCGGAGCCGCGTTTGCTGAAGCAAACTCAGGAGGAGATGTCGTGCACTTAGCACTTATGGCTACATTCAAGATTCAACCAGTCTTTCTGGTGGCTTCTTTTTTGAAGGCAAAGTGGACCAACCAAGAGAGTATTTTGCTCATGCTCGCAGCTGCTTTCTTTCAAATGGCTTACTATGACGCCAAGAATGTTTTGTCATGGGAAGTGCCTGACGTTCTGAACTCTCTCTCCGTTGCATGGATGATTCTCAGAGCTATAAGCTTCACCAACACTTCAAATGTGGTGGTGCCGCTGCTGGCTCTTCTGACACCTGGATTAAAATGCTTAAACCTTGATGTGTACAGAATTTTGCTACTCATGGTTGGAGTTGGAAGCCTCATCAAAGAAAAAAGGAGCTCTGCAGCAAAAAAGAAAGGAGCTTGCCTCATCTGCCTAGCGCTGGCATCTACAGGAGTGTTCAATCCAATGATACTTGCAGCTGGGCTAATGGCTTGCGACCCCAACCGCAAGCGGGGCTGGCCTGCCACAGAAGTGATGACTGCAGTTGGACTCATGTTTGCCATCGTTGGGGGTCTGGCAGAACTTGACATAGACTCTATGGCTATCCCCATGACCATCGCCGGACTTATGTTCGTGGCATTTGTCATCTCTGGAAAGTCAACAGACATGTGGATTGAGAGGACGGCTGACATTACTTGGGAGAGTGATGCTGAAATCACAGGCTCTAGTGAAAGAGTAGATGTTAGGCTGGACGATGATGGAAATTTTCAACTGATGAATGACCCCGGGGCRCCATGGAAAATTTGGATGCTTAGGATGGCCTGCYTGGCRATAAGTGCCTACACACCTTGGGCAATTCTCCCCTCGGTCATYGGATTCTGGATAACCCTTCAGTACACAAAGAGAGGAGGTGTTCTTTGGGACACACCATCACCTAAGGAGTACAAGAAAGGTGATACCACCACTGGCGTTTACAGAATTATGACTCGAGGTCTGCTTGGCAGTTACCAAGCTGGAGCCGGAGTGATGGTAGAGGGAGTGTTCCACACACTATGGCACACCACTAAGGGAGCTGCTCTCATGAGTGGTGAAGGACGTCTGGATCCCTATTGGGGGAGCGTGAAAGAAGACCGACTTTGCTATGGGGGGCCATGGAAACTCCAACATAAATGGAATGGACATGATGAGGTCCAAATGATTGTTGTGGAGCCAGGGAAAAATGTGAAAAACGTCCAGACTAAGCCCGGAGTGTTTAAGACACCAGAAGGAGAAATTGGGGCAGTTACGCTGGACTATCCTACTGGAACGTCAGGTTCCCCCATTGTGGACAAAAATGGAGATGTGATTGGATTGTATGGGAACGGCGTCATCATGCCTAATGGTTCATACATAAGCGCCATTGTGCAAGGAGAGAGAATGGAGGAACCGGCACCAGCTGGCTTCGAGCCTGAAATGTTGAGGAAGAAACAGATCACTGTCCTTGATCTGCACCCCGGAGCAGGAAAGACGCGCAAGATACTTCCCCAAATCATCAAGGAGGCCATCAACAAAAGATTGAGGACGGCTGTGTTGGCACCCACCAGGGTCGTTGCTGCTGAGATGTCTGAGGCCCTGAGAGGACTTCCCATTCGGTACCAGACCTCAGCAGTGCACAGAGAGCACAGTGGAAATGAGATCGTTGATGTCATGTGCCATGCCACCCTCACACACAGGCTGATGTCTCCACACAGAGTCCCCAACTACAACCTGTTCATAATGGATGAAGCCCATTTCACGGATCCAGCGAGCATCGCAGCCAGAGGATACATAGCAACCAAGGTTGAATTGGGCGAAGCCGCCGCGATTTTTATGACGGCAACGCCACCCGGGACTTCTGACCCCTTTCCAGAGTCCAATGCTCCTATCTCGGACATGCAAACAGAGATCCCAGACAGAGCCTGGAACACTGGATATGAGTGGATAACTGAGTATGTTGGAAAGACCGTTTGGTTTGTTCCAAGTGTGAAAATGGGAAATGAGATTGCCCTCTGTCTGCAACGGGCGGGGAAGAAGGTTATCCAGCTGAACAGAAAGTCCTATGAGACAGAGTATCCCAAGTGCAAGAACGATGATTGGGATTTTGTCATCACCACAGACATATCAGAAATGGGAGCCAACTTCAAGGCAAGCAGAGTGATCGACAGTCGCAAAAGCGTGAAACCCACCATCATTGAGGAAGGTGATGGAAGAGTCATCCTGGGGGAACCCTCAGCCATCACAGCCGCCAGCGCTGCTCAGCGGAGAGGACGCATAGGAAGAAACCCATCACAAGTTGGTGATGAGTATTGCTATGGAGGGCACACAAATGAGGATGATTCCAACTTTGCTCACTGGACAGAGGCTCGTATCATGCTAGACAACATCAACATGCCGAATGGTCTGGTGGCCCAACTATATCAGCCTGAGCGCGAGAAGGTGTACACCATGGACGGGGAATACAGGCTCAGAGGGGAAGAACGGAAGAACTTCCTTGAATTCCTGAGAACAGCTGATTTACCAGTCTGGCTCGCTTACAAAGTGGCAGCAGCAGGAATATCATACCATGACCGGAAATGGTGCTTTGATGGACCTCGAACCAACACGATTCTTGAAGACAACAATGAAGTTGAAGTCATCACGAAGTTGGGTGAGAGAAAGATCCTAAGACCCAGGTGGGCAGATGCTAGAGTGTACTCAGACCATCAAGCTCTAAAGTCCTTCAAAGATTTTGCATCGGGGAAACGATCACAAATCGGGCTCGTTGAGGTGCTCGGGAGAATGCCTGAGCACTTCATGGGGAAAACTTGGGAGGCGTTGGACACGATGTATGTGGTGGCGACCGCTGAAAAAGGAGGCCGAGCTCACAGGATGGCTCTTGAGGAGCTACCGGACGCCCTTCAGACAATAGCTTTGATTGCACTATTGAGTGTGATGTCCTTAGGTGTGTTTTTTCTACTCATGCAAAGGAAAGGCATTGGTAAGATTGGCTTGGGAGGAGTAATCCTAGGAGCTGCCACATTCTTCTGCTGGATGGCTGAAGTCCCAGGAACGAAAATAGCAGGCATGCTCCTGCTTTCCCTGCTGCTCATGATTGTTTTGATTCCGGAGCCGGAAAAGCAGCGCTCACAGACTGACAACCAGCTCGCCGTGTTCTTGATCTGTGTGCTTACACTGGTCAGCGCCGTGGCTGCCAATGAAATGGGTTGGCTGGACAAGACCAAGAATGACATTAGCAGCCTGTTGGGGCACAAGCCAGAAGCTAGAGAGACCCTGGGAGTTGAGAGCTTCTTACTTGATCTGCGGCCGGCCACAGCATGGTCGCTCTATGCCGTAACGACAGCCGTTCTCACCCCTTTGCTGAAGCATCTAATCACGTCAGACTACATCAACACTTCGTTGACCTCAATAAACGTCCAAGCCAGCACGTTGTTCACCTTGGCCAGAGGCTTCCCCTTTGTGGACGTTGGTGTGTCAGCTCTCTTGCTAGCGGCCGGGTGTTGGGGCCAGGTGACCCTGACTGTGACTGTGACTGCAGCTGCCCTGCTCTTTTGCCACTATGCTTACATGGTGCCAGGCTGGCAAGCGGAAGCTATGCGATCTGCCCAGCGGCGGACAGCTGCTGGCATCATGAAAAATGCAGTGGTGGATGGGATCGTGGCCACTGATGTACCTGAACTTGAGCGAACAACTCCAGTCATGCAGAAAAAAGTTGGACAGATCATGTTGATCTTGGTGTCAATGGCCGCGGTTGTCGTCAATCCATCAGTGAGAACCGTCAGAGAGGCTGGAATTCTGACCACAGCAGCAGCAGTCACCTTATGGGAGAATGGCGCTAGTTCAGTGTGGAATGCAACGACAGCTATTGGCCTTTGTCACATTATGCGAGGAGGATGGCTCTCGTGTCTCTCCATCACGTGGACCCTCATCAAAAACATGGAAAAACCAGGCCTCAAGAGGGGTGGAGCCAAAGGACGCACGCTAGGGGAAGTTTGGAAGGAGAGACTCAACCACATGACGAAGGAAGAATTTACCAGATATAGAAAAGAAGCCATCACTGAAGTCGACCGCTCCGCAGCAAAACATGCTAGGAGAGAGGGAAACATCACTGGAGGCCACCCAGTCTCACGGGGAACCGCGAAATTACGGTGGTTAGTGGAAAGGCGTTTTCTCGAGCCAGTGGGAAAGGTTGTGGATCTCGGGTGTGGTAGAGGCGGCTGGTGTTATTACATGGCTACCCAGAAGAGGGTACAGGAAGTGAAAGGGTACACGAAAGGAGGACCTGGCCATGAAGAACCACAACTGGTGCAGAGCTATGGTTGGAATATTGTTACCATGAAGAGTGGAGTCGACGTCTTCTACAGACCATCAGAAGCGAGCGACACACTGCTCTGTGACATTGGAGAGTCATCGTCAAGCGCCGAGGTAGAAGAACACCGCACCGTCCGTGTCTTGGAGATGGTGGAAGATTGGCTGCACAGAGGACCGAAGGAGTTCTGCATCAAAGTGCTATGTCCTTACATGCCCAAAGTGATTGAGAAGATGGAAATACTCCAAAGGCGATATGGAGGTGGCCTTGTAAGAAACCCCCTTTCACGCAACTCTACCCATGAGATGTACTGGGTGAGCCATGCTTCAGGCAACATTGTCCACTCCGTCAACATGACAAGCCAGGTGCTTCTGGGGAGGATGGAAAAGAAAACATGGAAGGGACCCCAGTTTGAGGAAGATGTCAACTTAGGAAGCGGAACGCGGGCAGTAGGGAAGCCTCTCCTCAATTCTGACACTAGCAAGATCAAGAACCGAATTGAGAGGCTGAAGAAAGAATACAGCTCCACATGGCACCAGGATGCGAACCACCCCTATAGGACCTGGAACTACCACGGAAGCTATGAAGTGAAACCAACCGGTTCAGCCAGCTCCCTTGTGAATGGGGTAGTCAGATTACTCTCAAAACCATGGGACACTATCACCAATGTGACCACGATGGCCATGACAGACACTACTCCTTTCGGTCAACAACGAGTGTTCAAGGAAAAGGTGGACACAAAGGCTCCAGAGCCTCCAGAAGGGGTCAAACACGTCCTCAATGAGACAACGAACTGGCTGTGGGCCTTTTTAGCCCGCGATAAGAAACCCAGGATGTGTTCCCGGGAGGAATTCATTGGAAAAGTCAACAGTAATGCCGCCCTAGGAGCGATGTTTGAAGAACAGAACCAATGGAAGAACGCCCGGGAAGCTGTAGAGGATCCAAAGTTTTGGGAGATGGTGGATGAAGAGCGTGAGGCGCATCTCCGTGGAGAATGCAACACCTGCATCTACAACATGATGGGAAAGAGAGAGAAGAAGCCTGGAGAGTTCGGCAAAGCTAAAGGCAGCAGAGCCATTTGGTTCATGTGGCTAGGGGCCCGCTTCCTGGAGTTTGAAGCTCTCGGATTCCTCAATGAAGACCACTGGCTGGGTAGGAAGAACTCAGGAGGAGGAGTTGAAGGCTTAGGACTGCAGAAGCTCGGGTACATCTTGAAGGAAGTTGGAACAAAGCCTGGAGGAAAGATCTACGCCGATGATACCGCAGGCTGGGACACACGCATCACCAAAGCTGACCTCGAGAATGAAGCGAAGGTTCTTGAACTGCTGGATGGAGAACACCGACGTCTAGCGCGGTCCATCATCCAACTCACATACCGACACAAGGTCGTGAAAGTGATGAGGCCAGCGGCCGACGGGAAAACTGTGATGTCCCTCATCTCCAGAGAGGACCAGAGAGGAAGCGGTCAGGTAGTGACTTACGCCCTGAACCCCTTCACTAATCTAGCATTTCAACTGGGCAGAAGGAGGGAGGGGGAAGGGGTCATTGGACCCTATGATGTTGAAAAACTGGAAAAAAGAAAAGGCCCTAAGGTCAGAACCTGGCTGTTTGAGAATGGCGAGGAGCGTCTCAGTCGCATGGCCGTCAGCGGTGATGACTGCGTGGTGAAACCTTTGGACGACCGCTTCGCCACATCACTACACTTCCTAAATGCCATGTCAAAGGTCCGCAAAGACATCCAGGAATGGAAACCTTCGACGGGGTGGTATGACTGGCAGCAGGTCCCATTCTGTTCAAACCATTTCACGGAACTGATCATGAAGGACGGCAGGACGCTGGTGGTCCCGTGTCGTGGACAAGACGAGTTGATTGGACGGGCCAGAATCTCTCCAGGGGCTGGATGGAATGTGCGCGACACCGCCTGCCTGGCGAAGTCATACGCGCAGATGTGGCTGTTGCTTTATTTCCACCGTAGAGACCTGAGATTGATGGCCAACGCCATCTGCTCCGCTGTGCCTGTCAACTGGGTTCCCACAGGGCGTACCACCTGGTCGATTCACGCAAAAGGAGAATGGATGACGACGGAAGACATGCTCGCAGTCTGGAACAGAGTGTGGATTGAGGAGAATGAGTGGATGGAAGACAAAACACCAGTTGAGAGGTGGAGTGATGTTCCATACTCTGGAAAGAGAGAAGACATTTGGTGTGGCAGTCTGATTGGCACACGAACCCGCGCCACTTGGGCTGAAAATATCCATGTGGCAATCAATCAGGTCCGTTCGGTGATTGGAGAAGAGAAGTATGTGGATTACATGAGCTCCCTGAGGAGGTATGAAGACACCATTGTAGTGGAGGACACTGTTTTGTAA
>LC318700|Zambia|2016_05_16
[truncated: 898,471 more chars]
